# Supplementary material for: Structure and Physical Properties of Cardamonin: A Spectroscopic and Computational Approach
Source: Molecules. 2020 Sep 6;25(18):4070. doi: 10.3390/molecules25184070 (PMC7570488; doi:10.3390/molecules25184070)
Supplement: Supplementary file 1 [file molecules-25-04070-s001.zip]

Archive with 2 entries (2 files):
- Supplementary Materials/kardamonin.cif
- Supplementary Materials/Supporting Materials.docx
