# Supplementary material for: Structure and Physical Properties of Cardamonin: A Spectroscopic and Computational Approach
Source: Molecules. 2020 Sep 6;25(18):4070. doi: 10.3390/molecules25184070 (PMC7570488; doi:10.3390/molecules25184070)
Supplement: Supplementary file 1 [file molecules-25-04070-s001.zip › Supplementary Materials/kardamonin.cif]

data_kardamonin
_audit_creation_date               2020-04-06
_audit_creation_method
;
Olex2 1.2
(compiled 2018.05.29 svn.r3508 for OlexSys, GUI svn.r5506)
;
_audit_contact_author_address      ?
_audit_contact_author_email        ?
_audit_contact_author_phone        ?
_publ_contact_author_id_orcid      ?
_publ_section_references
;
Bourhis, L.J., Dolomanov, O.V., Gildea, R.J., Howard, J.A.K., Puschmann, H.
 (2015). Acta Cryst. A71, 59-75.

Dolomanov, O.V., Bourhis, L.J., Gildea, R.J, Howard, J.A.K. & Puschmann, H.
 (2009), J. Appl. Cryst. 42, 339-341.

Sheldrick, G.M. (2015). Acta Cryst. A71, 3-8.
;
_chemical_name_common              cardamonin
_chemical_name_systematic         
 (E)-1-(2,4-dihydroxy-6-methoxyphenyl)-3-phenylprop-2-en-1-one
_chemical_formula_moiety           'C16 H14 O4'
_chemical_formula_sum              'C16 H14 O4'
_chemical_formula_weight           270.29
_chemical_absolute_configuration   .
_chemical_compound_source          'Sigma aldrich'
_chemical_oxdiff_formula           C20H20O3
loop_
  _atom_type_symbol
  _atom_type_scat_dispersion_real
  _atom_type_scat_dispersion_imag
  _atom_type_scat_Cromer_Mann_a1
  _atom_type_scat_Cromer_Mann_a2
  _atom_type_scat_Cromer_Mann_a3
  _atom_type_scat_Cromer_Mann_a4
  _atom_type_scat_Cromer_Mann_b1
  _atom_type_scat_Cromer_Mann_b2
  _atom_type_scat_Cromer_Mann_b3
  _atom_type_scat_Cromer_Mann_b4
  _atom_type_scat_Cromer_Mann_c
  _atom_type_scat_source
  _atom_type_scat_dispersion_source
 H 0.00000 0.00000 0.49300 0.32291 0.14019 0.04081 10.51090 26.12570 3.14236
 57.79970 0.0030380000826
 'International Tables Volume C Table 6.1.1.4 (pp. 500-502)'
 'Henke, Gullikson and Davis, At. Data and Nucl. Data Tables, 1993, 54, 2'
 C 0.01920 0.00962 2.31000 1.02000 1.58860 0.86500 20.84390 10.20750 0.56870
 51.65120 0.215599998832
 'International Tables Volume C Table 6.1.1.4 (pp. 500-502)'
 'Henke, Gullikson and Davis, At. Data and Nucl. Data Tables, 1993, 54, 2'
 O 0.05239 0.03377 3.04850 2.28680 1.54630 0.86700 13.27710 5.70110 0.32390
 32.90890 0.250800013542
 'International Tables Volume C Table 6.1.1.4 (pp. 500-502)'
 'Henke, Gullikson and Davis, At. Data and Nucl. Data Tables, 1993, 54, 2'

_space_group_crystal_system        monoclinic
_space_group_IT_number             14
_space_group_name_H-M_alt          'P 21/c'
_space_group_name_Hall             '-P 2ybc'
loop_
  _space_group_symop_id
  _space_group_symop_operation_xyz
 1 x,y,z
 2 -x,y+1/2,-z+1/2
 3 -x,-y,-z
 4 x,-y-1/2,z-1/2

_cell_length_a                     25.7114(6)
_cell_length_b                     15.3506(3)
_cell_length_c                     6.8717(2)
_cell_angle_alpha                  90
_cell_angle_beta                   97.058(3)
_cell_angle_gamma                  90
_cell_volume                       2691.60(12)
_cell_formula_units_Z              8
_cell_measurement_reflns_used      7329
_cell_measurement_theta_max        68.1850
_cell_measurement_theta_min        4.4990
_exptl_absorpt_coefficient_mu      0.792
_exptl_absorpt_correction_T_max    1.00000
_exptl_absorpt_correction_T_min    0.90283
_exptl_absorpt_correction_type     multi-scan
_exptl_absorpt_process_details
;
CrysAlisPro 1.171.40.45a (Rigaku Oxford Diffraction, 2019)
Empirical absorption correction using spherical harmonics,
 implemented in SCALE3 ABSPACK scaling algorithm.
;
_exptl_crystal_colour              yelow
_exptl_crystal_density_diffrn      1.3339
_exptl_crystal_description         plate
_exptl_crystal_F_000               1140.0101
_exptl_crystal_recrystallization_method  evaporation
_diffrn_reflns_av_R_equivalents    0.0355
_diffrn_reflns_av_unetI/netI       0.0339
_diffrn_reflns_limit_h_max         30
_diffrn_reflns_limit_h_min         -26
_diffrn_reflns_limit_k_max         18
_diffrn_reflns_limit_k_min         -17
_diffrn_reflns_limit_l_max         8
_diffrn_reflns_limit_l_min         -7
_diffrn_reflns_number              24772
_diffrn_reflns_theta_full          68.4657
_diffrn_reflns_theta_max           68.47
_diffrn_reflns_theta_min           3.36
_diffrn_ambient_pressure           1025
_diffrn_ambient_temperature        293
_diffrn_detector                   'CCD plate'
_diffrn_detector_area_resol_mean   5.8140
_diffrn_measured_fraction_theta_full  0.9911
_diffrn_measured_fraction_theta_max  0.9911
_diffrn_measurement_details
;
List of Runs (angles in degrees, time in seconds):

  # Type    Start    End  Width  t~exp~   \w     \q     \k     \f   Frames
--------------------------------------------------------------------------
  1  \w     40.00  86.00   0.50   50.00    --    5.00  40.00 -30.00   92
  2  \w    -71.00  28.00   0.50   50.00    --    5.00  40.00 -30.00  198
  3  \w    -30.00  -4.00   0.50   50.00    --  -90.00  55.00 -49.38   52
  4  \w    -87.00 -38.00   0.50   50.00    --  -90.00  10.00  30.00   98
  5  \w   -148.00-110.00   0.50   50.00    --  -90.00  50.00  60.00   76
  6  \w   -106.00  -1.00   0.50   50.00    --  -90.00  50.00  60.00  210
  7  \w    -27.00  -2.00   0.50   50.00    --  -90.00  40.00 -60.00   50
  8  \w   -101.00 -75.00   0.50   50.00    --  -90.00  40.00 -60.00   52
  9  \w   -159.00-133.00   0.50   50.00    --  -90.00  60.00 -13.06   52
 10  \w   -113.00 -87.00   0.50   50.00    --  -90.00  60.00 -13.06   52
 11  \w    -72.00 -46.00   0.50   50.00    --  -90.00  60.00 -13.06   52
 12  \w   -146.00-120.00   0.50   50.00    --  -90.00  30.00  60.00   52
 13  \w   -100.00 -74.00   0.50   50.00    --  -90.00  30.00  60.00   52
 14  \w    -26.00  -1.00   0.50   50.00    --  -90.00  30.00  60.00   50
 15  \w    -79.00  -3.00   0.50   50.00    --  -90.00  30.00  90.00  152
 16  \w   -179.00-124.00   0.50   50.00    --  -90.00  40.00 -60.00  110
 17  \w   -152.00-126.00   0.50   50.00    --  -90.00  10.00  30.00   52
 18  \w   -175.00 -86.00   0.50   50.00    --  -90.00  60.00  31.77  178
 19  \w    -65.00 -40.00   0.50   50.00    --  -90.00  60.00  31.77   50
 20  \w   -179.00-115.00   0.50   50.00    --  -90.00  59.00 -58.69  128
 21  \w    -64.00 -20.00   0.50   50.00    --  -90.00  59.00 -58.69   88
 22  \w    -89.00 -63.00   0.50   50.00    --  -90.00  40.00   0.00   52
 23  \w    -55.00 -29.00   0.50   50.00    --  -90.00  40.00   0.00   52
 24  \w   -179.00-112.00   0.50   50.00    --  -90.00  20.00  60.00  134
 25  \w    -52.00 -26.00   0.50   50.00    --  -90.00  20.00  60.00   52
 26  \w   -170.00-141.00   0.50   50.00    --  -90.00  40.00  30.00   58
 27  \w   -157.00 -73.00   0.50   50.00    --  -90.00  10.00 150.00  168
 28  \w   -165.00-139.00   0.50   50.00    --  -90.00  50.00 -60.00   52
 29  \w   -108.00 -82.00   0.50   50.00    --  -90.00  50.00 -60.00   52
 30  \w   -174.00-129.00   0.50   50.00    --  -90.00  50.00  30.00   90
 31  \w   -119.00 -94.00   0.50   50.00    --  -90.00  55.00 -49.38   50
 32  \w   -129.00-103.00   0.50   50.00    --  -90.00  59.00 -64.02   52
 33  \w   -177.00-152.00   0.50   50.00    --  -90.00  55.00 -49.38   50
;
_diffrn_measurement_device         'four-circle diffractometer'
_diffrn_measurement_device_type    'XtaLAB AFC11 (RCD3): quarter-chi single'
_diffrn_measurement_method         '\w scans'
_diffrn_orient_matrix_type        
 'CrysAlisPro convention (1999,Acta A55,543-557)'
_diffrn_orient_matrix_UB_11        0.0504692000
_diffrn_orient_matrix_UB_12        -0.0153755000
_diffrn_orient_matrix_UB_13        -0.0948240000
_diffrn_orient_matrix_UB_21        -0.0004153000
_diffrn_orient_matrix_UB_22        0.0960955000
_diffrn_orient_matrix_UB_23        -0.0649081000
_diffrn_orient_matrix_UB_31        0.0331168000
_diffrn_orient_matrix_UB_32        0.0245197000
_diffrn_orient_matrix_UB_33        0.1944672000
_diffrn_radiation_monochromator    mirror
_diffrn_radiation_probe            x-ray
_diffrn_radiation_type             'Cu K\a'
_diffrn_radiation_wavelength       1.54184
_diffrn_source                     'Rotating-anode X-ray tube'
_diffrn_source_type                'Rigaku (Cu) X-ray Source'
_reflns_Friedel_coverage           0.0
_reflns_limit_h_max                30
_reflns_limit_h_min                -30
_reflns_limit_k_max                18
_reflns_limit_k_min                0
_reflns_limit_l_max                8
_reflns_limit_l_min                0
_reflns_number_gt                  3743
_reflns_number_total               4905
_reflns_odcompleteness_completeness  97.71
_reflns_odcompleteness_iscentric   1
_reflns_odcompleteness_theta       69.01
_reflns_threshold_expression       I>=2u(I)
_computing_cell_refinement         'CrysAlisPro 1.171.40.45a (Rigaku OD, 2019)'
_computing_data_collection         'CrysAlisPro 1.171.40.45a (Rigaku OD, 2019)'
_computing_data_reduction          'CrysAlisPro 1.171.40.45a (Rigaku OD, 2019)'
_computing_molecular_graphics      'Olex2 (Dolomanov et al., 2009)'
_computing_publication_material    'Olex2 (Dolomanov et al., 2009)'
_computing_structure_refinement    'olex2.refine (Bourhis et al., 2015)'
_computing_structure_solution      'ShelXT (Sheldrick, 2015)'
_refine_diff_density_max           0.3314
_refine_diff_density_min           -0.3218
_refine_diff_density_rms           0.0769
_refine_ls_d_res_high              0.8288
_refine_ls_d_res_low               13.1527
_refine_ls_extinction_expression   Fc^*^=kFc[1+0.001xFc^2^\l^3^/sin(2\q)]^-1/4^
_refine_ls_goodness_of_fit_ref     1.0594
_refine_ls_hydrogen_treatment      constr
_refine_ls_matrix_type             full
_refine_ls_number_constraints      52
_refine_ls_number_parameters       368
_refine_ls_number_reflns           4905
_refine_ls_number_restraints       0
_refine_ls_R_factor_all            0.0839
_refine_ls_R_factor_gt             0.0678
_refine_ls_restrained_S_all        1.0594
_refine_ls_shift/su_max            0.0003
_refine_ls_shift/su_mean           0.0000
_refine_ls_structure_factor_coef   Fsqd
_refine_ls_weighting_details      
 'w=1/[\s^2^(Fo^2^)+(0.1056P)^2^+3.5546P] where P=(Fo^2^+2Fc^2^)/3'
_refine_ls_weighting_scheme        calc
_refine_ls_wR_factor_gt            0.2274
_refine_ls_wR_factor_ref           0.2409
_olex2_refinement_description
;
1. Fixed Uiso
 At 1.2 times of:
  All C(H) groups
 At 1.5 times of:
  All C(H,H,H) groups, All O(H) groups
2.a Aromatic/amide H refined with riding coordinates:
 C00K(H00K), C00R(H00R), C00U(H00U), C00Y(H00Y), C00X(H00X), C00W(H00W),
 C00Q(H00Q), C00G(H00G), C00F(H00F), C011(H011), C012(H012), C014(H014),
 C013(H013), C010(H010), C00I(H00I), C00J(H00J), C00O(H00O), C00V(H00V)
2.b Idealised Me refined as rotating group:
 C00S(H00a,H00b,H00c), C00Z(H00d,H00e,H00h)
2.c Idealised tetrahedral OH refined as rotating group:
 O002(H002), O003(H003), O006(H006), O008(H008)
;
_atom_sites_solution_primary       dual
loop_
  _atom_site_label
  _atom_site_type_symbol
  _atom_site_fract_x
  _atom_site_fract_y
  _atom_site_fract_z
  _atom_site_U_iso_or_equiv
  _atom_site_adp_type
  _atom_site_occupancy
  _atom_site_refinement_flags_posn
 O1A O 0.95405(9) 0.58856(14) 0.6877(4) 0.0542(6) Uani 1.000000 .
 O2A O 1.04629(9) 0.63828(15) 0.6828(4) 0.0555(7) Uani 1.000000 .
 H2OA H 1.0218(4) 0.60425(19) 0.685(7) 0.0832(10) Uiso 1.000000 GR
 O3A O 1.08618(10) 0.93408(17) 0.7053(5) 0.0660(8) Uani 1.000000 .
 H3OA H 1.0748(8) 0.9796(9) 0.746(7) 0.0989(12) Uiso 1.000000 GR
 O4A O 0.90883(9) 0.84505(15) 0.7223(4) 0.0523(6) Uani 1.000000 .
 C1A C 0.79300(13) 0.6241(2) 0.7456(5) 0.0479(8) Uani 1.000000 .
 C2A C 0.77710(15) 0.6787(3) 0.8872(6) 0.0601(10) Uani 1.000000 .
 H2A H 0.80174(15) 0.7132(3) 0.9618(6) 0.0722(12) Uiso 1.000000 R
 C3A C 0.72504(16) 0.6827(3) 0.9197(7) 0.0701(12) Uani 1.000000 .
 H3A H 0.71492(16) 0.7197(3) 1.0154(7) 0.0841(14) Uiso 1.000000 R
 C4A C 0.68845(16) 0.6321(3) 0.8103(8) 0.0737(12) Uani 1.000000 .
 H4A H 0.65350(16) 0.6346(3) 0.8322(8) 0.0884(15) Uiso 1.000000 R
 C5A C 0.70324(16) 0.5777(3) 0.6693(8) 0.0741(12) Uani 1.000000 .
 H5A H 0.67827(16) 0.5439(3) 0.5945(8) 0.0889(15) Uiso 1.000000 R
 C6A C 0.75483(15) 0.5731(3) 0.6379(7) 0.0629(10) Uani 1.000000 .
 H6A H 0.76455(15) 0.5352(3) 0.5431(7) 0.0754(12) Uiso 1.000000 R
 C7A C 0.84728(13) 0.6195(2) 0.7044(5) 0.0478(8) Uani 1.000000 .
 H7A H 0.85635(13) 0.5724(2) 0.6302(5) 0.0574(9) Uiso 1.000000 R
 C8A C 0.88495(13) 0.6764(2) 0.7632(5) 0.0467(8) Uani 1.000000 .
 H8A H 0.87689(13) 0.7246(2) 0.8358(5) 0.0561(9) Uiso 1.000000 R
 C9A C 0.93891(12) 0.6655(2) 0.7173(5) 0.0419(7) Uani 1.000000 .
 C10A C 0.97460(12) 0.7374(2) 0.7093(5) 0.0403(7) Uani 1.000000 .
 C11A C 1.02879(12) 0.7204(2) 0.6938(5) 0.0436(7) Uani 1.000000 .
 C12A C 1.06508(13) 0.7854(2) 0.6920(5) 0.0498(8) Uani 1.000000 .
 H12A H 1.09994(13) 0.7719(2) 0.6823(5) 0.0598(10) Uiso 1.000000 R
 C13A C 1.04958(13) 0.8713(2) 0.7046(5) 0.0477(8) Uani 1.000000 .
 C14A C 0.99680(13) 0.8924(2) 0.7116(5) 0.0470(8) Uani 1.000000 .
 H14A H 0.98644(13) 0.9504(2) 0.7135(5) 0.0564(9) Uiso 1.000000 R
 C15A C 0.96067(12) 0.8275(2) 0.7156(5) 0.0417(7) Uani 1.000000 .
 C16A C 0.89221(15) 0.9342(2) 0.7214(6) 0.0563(9) Uani 1.000000 .
 H16aA H 0.9093(8) 0.9632(5) 0.835(2) 0.0844(14) Uiso 1.000000 GR
 H16bA H 0.8549(2) 0.9365(2) 0.722(4) 0.0844(14) Uiso 1.000000 GR
 H16cA H 0.9013(10) 0.9625(5) 0.606(2) 0.0844(14) Uiso 1.000000 GR
 O1B O 0.45642(10) 0.67656(14) 0.6874(4) 0.0600(7) Uani 1.000000 .
 O2B O 0.55018(10) 0.62945(14) 0.7388(5) 0.0605(7) Uani 1.000000 .
 H2OB H 0.52543(15) 0.6630(4) 0.714(8) 0.0907(11) Uiso 1.000000 GR
 O3B O 0.59086(9) 0.33409(16) 0.7942(4) 0.0600(7) Uani 1.000000 .
 H3OB H 0.5775(2) 0.2862(4) 0.807(7) 0.0900(11) Uiso 1.000000 GR
 O4B O 0.41118(9) 0.42287(15) 0.7255(4) 0.0597(7) Uani 1.000000 .
 C1B C 0.29174(16) 0.6335(2) 0.6781(8) 0.0702(12) Uani 1.000000 .
 C2B C 0.27462(18) 0.5948(3) 0.8396(10) 0.0896(16) Uani 1.000000 .
 H2B H 0.29899(18) 0.5717(3) 0.9371(10) 0.1075(19) Uiso 1.000000 R
 C3B C 0.2220(2) 0.5898(4) 0.8591(13) 0.119(2) Uani 1.000000 .
 H3B H 0.2113(2) 0.5636(4) 0.9696(13) 0.143(3) Uiso 1.000000 R
 C4B C 0.1861(2) 0.6223(4) 0.7202(16) 0.132(3) Uani 1.000000 .
 H4B H 0.1507(2) 0.6183(4) 0.7346(16) 0.158(4) Uiso 1.000000 R
 C5B C 0.2009(2) 0.6605(4) 0.5614(15) 0.132(3) Uani 1.000000 .
 H5B H 0.1757(2) 0.6827(4) 0.4655(15) 0.158(4) Uiso 1.000000 R
 C6B C 0.25473(19) 0.6674(3) 0.5380(11) 0.106(2) Uani 1.000000 .
 H6B H 0.26491(19) 0.6948(3) 0.4281(11) 0.128(3) Uiso 1.000000 R
 C7B C 0.34743(14) 0.6394(2) 0.6513(6) 0.0591(10) Uani 1.000000 .
 H7B H 0.35695(14) 0.6801(2) 0.5619(6) 0.0709(12) Uiso 1.000000 R
 C8B C 0.38516(13) 0.5908(2) 0.7455(6) 0.0502(8) Uani 1.000000 .
 H8B H 0.37601(13) 0.5482(2) 0.8313(6) 0.0603(10) Uiso 1.000000 R
 C9B C 0.44036(13) 0.6012(2) 0.7202(5) 0.0467(8) Uani 1.000000 .
 C10B C 0.47798(12) 0.5293(2) 0.7390(5) 0.0437(7) Uani 1.000000 .
 C11B C 0.53196(13) 0.5467(2) 0.7479(5) 0.0459(8) Uani 1.000000 .
 C12B C 0.56942(13) 0.4812(2) 0.7680(5) 0.0488(8) Uani 1.000000 .
 H12B H 0.60490(13) 0.4946(2) 0.7757(5) 0.0586(10) Uiso 1.000000 R
 C13B C 0.55302(13) 0.3960(2) 0.7763(5) 0.0462(8) Uani 1.000000 .
 C14B C 0.50013(13) 0.3748(2) 0.7655(5) 0.0475(8) Uani 1.000000 .
 H14B H 0.48987(13) 0.3168(2) 0.7717(5) 0.0570(9) Uiso 1.000000 R
 C15B C 0.46298(13) 0.4400(2) 0.7455(5) 0.0457(8) Uani 1.000000 .
 C16B C 0.39436(16) 0.3349(2) 0.7335(7) 0.0678(12) Uani 1.000000 .
 H16aB H 0.35680(17) 0.3331(3) 0.723(5) 0.1017(18) Uiso 1.000000 GR
 H16bB H 0.4060(11) 0.3028(5) 0.627(3) 0.1017(18) Uiso 1.000000 GR
 H16cB H 0.4089(10) 0.3095(7) 0.856(2) 0.1017(18) Uiso 1.000000 GR

loop_
  _atom_site_aniso_label
  _atom_site_aniso_U_11
  _atom_site_aniso_U_22
  _atom_site_aniso_U_33
  _atom_site_aniso_U_12
  _atom_site_aniso_U_13
  _atom_site_aniso_U_23
 O1A 0.0479(13) 0.0353(12) 0.0799(17) 0.0015(10) 0.0096(12) 0.0009(11)
 O2A 0.0425(13) 0.0377(12) 0.0862(18) 0.0071(10) 0.0076(12) -0.0034(12)
 O3A 0.0494(15) 0.0460(14) 0.105(2) -0.0114(12) 0.0210(14) -0.0087(14)
 O4A 0.0399(13) 0.0340(12) 0.0834(17) 0.0069(9) 0.0092(11) 0.0027(11)
 C1A 0.0397(17) 0.0382(17) 0.066(2) -0.0033(13) 0.0075(15) 0.0017(15)
 C2A 0.048(2) 0.053(2) 0.080(3) -0.0066(16) 0.0117(18) -0.0115(19)
 C3A 0.054(2) 0.059(2) 0.101(3) -0.0008(19) 0.025(2) -0.016(2)
 C4A 0.044(2) 0.063(3) 0.117(4) -0.0074(18) 0.021(2) -0.009(2)
 C5A 0.050(2) 0.065(3) 0.107(3) -0.0157(19) 0.007(2) -0.011(2)
 C6A 0.049(2) 0.054(2) 0.087(3) -0.0114(17) 0.0111(19) -0.0143(19)
 C7A 0.0418(18) 0.0391(17) 0.063(2) 0.0013(14) 0.0067(15) -0.0020(15)
 C8A 0.0476(19) 0.0351(16) 0.059(2) 0.0011(14) 0.0119(15) 0.0025(14)
 C9A 0.0412(17) 0.0329(16) 0.0509(18) 0.0012(13) 0.0032(13) 0.0025(13)
 C10A 0.0387(16) 0.0325(15) 0.0493(17) 0.0045(12) 0.0044(13) 0.0011(13)
 C11A 0.0414(17) 0.0356(16) 0.0535(18) 0.0011(13) 0.0051(14) -0.0003(14)
 C12A 0.0374(17) 0.0459(19) 0.067(2) -0.0003(14) 0.0093(15) -0.0050(16)
 C13A 0.0447(18) 0.0366(17) 0.063(2) -0.0068(13) 0.0110(15) -0.0021(15)
 C14A 0.0467(18) 0.0316(16) 0.063(2) 0.0002(14) 0.0087(15) -0.0012(14)
 C15A 0.0402(17) 0.0339(16) 0.0510(18) 0.0007(13) 0.0057(13) 0.0004(13)
 C16A 0.054(2) 0.0377(18) 0.078(2) 0.0114(15) 0.0093(18) 0.0041(16)
 O1B 0.0487(14) 0.0297(12) 0.102(2) -0.0010(10) 0.0093(13) 0.0002(12)
 O2B 0.0445(14) 0.0306(12) 0.106(2) -0.0058(10) 0.0077(13) 0.0024(12)
 O3B 0.0434(13) 0.0362(13) 0.100(2) 0.0064(10) 0.0073(13) 0.0028(13)
 O4B 0.0375(12) 0.0359(12) 0.105(2) -0.0050(10) 0.0079(12) -0.0020(12)
 C1B 0.049(2) 0.0345(18) 0.123(4) 0.0010(16) -0.005(2) -0.002(2)
 C2B 0.050(2) 0.075(3) 0.147(5) 0.003(2) 0.025(3) 0.014(3)
 C3B 0.056(3) 0.084(4) 0.223(8) 0.005(3) 0.043(4) 0.015(4)
 C4B 0.052(3) 0.058(3) 0.285(10) 0.002(3) 0.021(5) 0.001(5)
 C5B 0.056(3) 0.082(4) 0.246(9) 0.012(3) -0.025(4) 0.024(5)
 C6B 0.056(3) 0.068(3) 0.186(6) 0.006(2) -0.023(3) 0.025(3)
 C7B 0.047(2) 0.0429(19) 0.086(3) -0.0009(15) 0.0014(18) 0.0020(18)
 C8B 0.0447(19) 0.0353(17) 0.070(2) 0.0015(14) 0.0060(16) -0.0020(15)
 C9B 0.0471(19) 0.0334(16) 0.059(2) -0.0008(14) 0.0058(15) -0.0030(14)
 C10B 0.0399(17) 0.0319(16) 0.0592(19) -0.0007(13) 0.0054(14) -0.0009(14)
 C11B 0.0431(17) 0.0328(16) 0.062(2) -0.0073(13) 0.0059(14) -0.0015(14)
 C12B 0.0397(17) 0.0372(17) 0.069(2) -0.0023(13) 0.0059(15) 0.0016(15)
 C13B 0.0398(17) 0.0371(16) 0.062(2) 0.0031(13) 0.0055(14) 0.0006(14)
 C14B 0.0444(18) 0.0303(15) 0.068(2) -0.0006(13) 0.0082(15) -0.0001(14)
 C15B 0.0388(17) 0.0375(17) 0.061(2) -0.0039(13) 0.0069(14) -0.0016(14)
 C16B 0.052(2) 0.0399(19) 0.112(3) -0.0146(17) 0.011(2) 0.002(2)

loop_
  _geom_bond_atom_site_label_1
  _geom_bond_atom_site_label_2
  _geom_bond_distance
  _geom_bond_site_symmetry_2
  _geom_bond_publ_flag
 O1A C9A 1.267(4) . ?
 O2A H2OA 0.8200 . ?
 O2A C11A 1.344(4) . ?
 O3A H3OA 0.8200 . ?
 O3A C13A 1.347(4) . ?
 O4A C15A 1.366(4) . ?
 O4A C16A 1.433(4) . ?
 C1A C2A 1.384(5) . ?
 C1A C6A 1.395(5) . ?
 C2A H2A 0.9300 . ?
 C2A C3A 1.385(5) . ?
 C3A H3A 0.9300 . ?
 C3A C4A 1.371(6) . ?
 C4A H4A 0.9300 . ?
 C4A C5A 1.367(6) . ?
 C5A H5A 0.9300 . ?
 C6A C5A 1.372(6) . ?
 C6A H6A 0.9300 . ?
 C7A C1A 1.459(5) . ?
 C7A H7A 0.9300 . ?
 C8A C7A 1.330(5) . ?
 C8A H8A 0.9300 . ?
 C9A C8A 1.470(5) . ?
 C9A C10A 1.442(4) . ?
 C10A C11A 1.434(4) . ?
 C10A C15A 1.431(4) . ?
 C11A C12A 1.367(4) . ?
 C12A H12A 0.9300 . ?
 C13A C12A 1.383(5) . ?
 C14A C13A 1.402(5) . ?
 C14A H14A 0.9300 . ?
 C15A C14A 1.364(4) . ?
 C16A H16aA 0.9600 . ?
 C16A H16bA 0.9600 . ?
 C16A H16cA 0.9600 . ?
 O1B C9B 1.258(4) . ?
 O2B H2OB 0.8200 . ?
 O2B C11B 1.357(4) . ?
 O3B H3OB 0.8200 . ?
 O3B C13B 1.354(4) . ?
 O4B C15B 1.348(4) . ?
 O4B C16B 1.420(4) . ?
 C1B C2B 1.378(7) . ?
 C1B C6B 1.370(7) . ?
 C1B C7B 1.469(6) . ?
 C2B H2B 0.9300 . ?
 C2B C3B 1.378(7) . ?
 C3B H3B 0.9300 . ?
 C3B C4B 1.340(10) . ?
 C4B H4B 0.9300 . ?
 C5B C4B 1.334(11) . ?
 C5B H5B 0.9300 . ?
 C6B C5B 1.417(8) . ?
 C6B H6B 0.9300 . ?
 C7B H7B 0.9300 . ?
 C8B C7B 1.327(5) . ?
 C8B H8B 0.9300 . ?
 C8B C9B 1.459(5) . ?
 C10B C9B 1.463(4) . ?
 C10B C11B 1.407(4) . ?
 C10B C15B 1.427(4) . ?
 C11B C12B 1.387(5) . ?
 C12B H12B 0.9300 . ?
 C12B C13B 1.379(5) . ?
 C14B C13B 1.392(5) . ?
 C14B H14B 0.9300 . ?
 C14B C15B 1.379(5) . ?
 C16B H16aB 0.9600 . ?
 C16B H16bB 0.9600 . ?
 C16B H16cB 0.9600 . ?

loop_
  _geom_angle_atom_site_label_1
  _geom_angle_atom_site_label_2
  _geom_angle_atom_site_label_3
  _geom_angle
  _geom_angle_site_symmetry_1
  _geom_angle_site_symmetry_3
  _geom_angle_publ_flag
 H2OA O2A C11A 109.5 . . ?
 H3OA O3A C13A 109.5 . . ?
 C16A O4A C15A 118.7(3) . . ?
 C2A C1A C7A 122.6(3) . . ?
 C6A C1A C2A 117.6(3) . . ?
 C6A C1A C7A 119.8(3) . . ?
 H2A C2A C1A 119.5(2) . . ?
 H2A C2A C3A 119.5(2) . . ?
 C3A C2A C1A 121.0(4) . . ?
 H3A C3A C2A 120.1(2) . . ?
 H3A C3A C4A 120.1(3) . . ?
 C4A C3A C2A 119.9(4) . . ?
 H4A C4A C3A 119.9(3) . . ?
 H4A C4A C5A 119.9(2) . . ?
 C5A C4A C3A 120.2(4) . . ?
 C4A C5A C6A 120.1(4) . . ?
 H5A C5A C4A 119.9(2) . . ?
 H5A C5A C6A 119.9(3) . . ?
 C5A C6A C1A 121.2(4) . . ?
 H6A C6A C1A 119.4(2) . . ?
 H6A C6A C5A 119.4(3) . . ?
 C1A C7A C8A 126.0(3) . . ?
 H7A C7A C1A 117.02(19) . . ?
 H7A C7A C8A 117.0(2) . . ?
 C7A C8A C9A 122.1(3) . . ?
 H8A C8A C7A 118.9(2) . . ?
 H8A C8A C9A 118.94(18) . . ?
 C8A C9A O1A 117.2(3) . . ?
 C8A C9A C10A 122.9(3) . . ?
 C10A C9A O1A 119.9(3) . . ?
 C11A C10A C9A 119.5(3) . . ?
 C11A C10A C15A 115.3(3) . . ?
 C15A C10A C9A 125.2(3) . . ?
 C10A C11A O2A 120.7(3) . . ?
 C12A C11A O2A 116.8(3) . . ?
 C12A C11A C10A 122.6(3) . . ?
 H12A C12A C11A 120.24(19) . . ?
 H12A C12A C13A 120.24(19) . . ?
 C13A C12A C11A 119.5(3) . . ?
 C12A C13A O3A 118.4(3) . . ?
 C12A C13A C14A 120.6(3) . . ?
 C14A C13A O3A 120.9(3) . . ?
 C13A C14A C15A 119.8(3) . . ?
 H14A C14A C13A 120.10(18) . . ?
 H14A C14A C15A 120.10(19) . . ?
 C10A C15A O4A 116.1(3) . . ?
 C14A C15A O4A 121.8(3) . . ?
 C14A C15A C10A 122.1(3) . . ?
 H16aA C16A O4A 109.5 . . ?
 H16aA C16A H16bA 109.5 . . ?
 H16aA C16A H16cA 109.5 . . ?
 H16bA C16A O4A 109.5 . . ?
 H16bA C16A H16cA 109.5 . . ?
 H16cA C16A O4A 109.5 . . ?
 H2OB O2B C11B 109.5 . . ?
 H3OB O3B C13B 109.5 . . ?
 C16B O4B C15B 118.9(3) . . ?
 C2B C1B C7B 122.7(4) . . ?
 C6B C1B C2B 117.8(5) . . ?
 C6B C1B C7B 119.5(5) . . ?
 H2B C2B C1B 119.4(3) . . ?
 H2B C2B C3B 119.4(4) . . ?
 C3B C2B C1B 121.1(6) . . ?
 H3B C3B C2B 119.7(4) . . ?
 H3B C3B C4B 119.7(4) . . ?
 C4B C3B C2B 120.6(7) . . ?
 C3B C4B C5B 120.3(6) . . ?
 H4B C4B C3B 119.8(4) . . ?
 H4B C4B C5B 119.8(4) . . ?
 C4B C5B C6B 120.4(6) . . ?
 H5B C5B C4B 119.8(4) . . ?
 H5B C5B C6B 119.8(4) . . ?
 C5B C6B C1B 119.7(7) . . ?
 H6B C6B C1B 120.1(3) . . ?
 H6B C6B C5B 120.1(4) . . ?
 C1B C7B C8B 124.7(4) . . ?
 H7B C7B C1B 117.6(2) . . ?
 H7B C7B C8B 117.6(2) . . ?
 C7B C8B C9B 122.9(3) . . ?
 H8B C8B C7B 118.5(2) . . ?
 H8B C8B C9B 118.53(19) . . ?
 C8B C9B O1B 117.9(3) . . ?
 C8B C9B C10B 123.3(3) . . ?
 C10B C9B O1B 118.8(3) . . ?
 C9B C10B C11B 119.9(3) . . ?
 C9B C10B C15B 123.3(3) . . ?
 C15B C10B C11B 116.7(3) . . ?
 C10B C11B O2B 121.3(3) . . ?
 C12B C11B O2B 116.3(3) . . ?
 C12B C11B C10B 122.4(3) . . ?
 H12B C12B C11B 120.66(19) . . ?
 H12B C12B C13B 120.66(19) . . ?
 C13B C12B C11B 118.7(3) . . ?
 C12B C13B O3B 116.7(3) . . ?
 C14B C13B O3B 121.8(3) . . ?
 C14B C13B C12B 121.4(3) . . ?
 C13B C14B C15B 119.8(3) . . ?
 H14B C14B C13B 120.12(19) . . ?
 H14B C14B C15B 120.12(19) . . ?
 C10B C15B O4B 116.8(3) . . ?
 C14B C15B O4B 122.2(3) . . ?
 C14B C15B C10B 120.9(3) . . ?
 H16aB C16B O4B 109.5 . . ?
 H16aB C16B H16bB 109.5 . . ?
 H16aB C16B H16cB 109.5 . . ?
 H16bB C16B O4B 109.5 . . ?
 H16cB C16B O4B 109.5 . . ?
 H16cB C16B H16bB 109.5 . . ?

loop_
  _refln_index_h
  _refln_index_k
  _refln_index_l
  _refln_F_squared_meas
  _refln_F_squared_sigma
  _refln_scale_group_code
 -3 0 0 -0.08429 2.21007 2
 4 0 0 21404.1 805.599 2
 -4 0 0 22121.9 805.612 2
 5 0 0 56.5937 4.22189 2
 -5 0 0 58.3254 4.26418 2
 6 0 0 32239.1 1197.2 2
 -6 0 0 32419 1197.21 2
 7 0 0 2.40225 4.33055 2
 -7 0 0 -0.08463 4.70329 2
 8 0 0 14460.8 526.532 2
 -8 0 0 13918.5 526.604 2
 9 0 0 130.39 6.874 2
 -9 0 0 120.799 7.01853 2
 10 0 0 59.2729 5.59777 2
 -10 0 0 62.0579 6.201 2
 -11 0 0 44.7136 6.04096 2
 11 0 0 40.5631 5.09629 2
 -12 0 0 8395.36 302.747 2
 12 0 0 7948.7 302.59 2
 -13 0 0 109.743 7.37031 2
 13 0 0 101.921 8.6488 6
 13 0 0 111.097 7.07626 2
 14 0 0 1101.55 43.0224 23
 14 0 0 1128.76 42.9016 4
 14 0 0 1123.3 43.2038 6
 14 0 0 1099.25 42.5456 11
 14 0 0 1105.82 42.4109 2
 15 0 0 0.29173 7.83071 6
 15 0 0 -3.85567 6.07276 11
 15 0 0 2.49117 6.67765 4
 16 0 0 3238.25 121.595 11
 16 0 0 3323.71 122.146 6
 16 0 0 3183.67 121.774 4
 17 0 0 1.61315 6.71681 11
 17 0 0 -0.58444 7.71218 4
 17 0 0 13.8656 8.37171 6
 18 0 0 157.31 11.0843 4
 18 0 0 177.497 11.6797 6
 18 0 0 157.885 10.0184 11
 19 0 0 5.87625 7.04969 11
 19 0 0 3.80825 9.31115 6
 19 0 0 5.8007 8.52713 4
 19 0 0 2.39815 8.07993 22
 20 0 0 3161.55 120.499 22
 20 0 0 3265.42 120.199 11
 20 0 0 3139.58 120.34 4
 21 0 0 13.5936 11.601 18
 21 0 0 10.524 8.76418 4
 21 0 0 11.0786 8.23637 22
 22 0 0 662.591 28.8287 18
 22 0 0 650.836 29.0482 5
 22 0 0 658.332 27.8502 22
 23 0 0 7.31319 12.1809 24
 23 0 0 -4.51359 12.2618 5
 23 0 0 11.1465 12.6633 18
 23 0 0 8.08433 8.49454 22
 24 0 0 142.057 14.172 5
 24 0 0 141.077 10.9945 22
 24 0 0 155.175 14.3223 18
 24 0 0 137.763 13.9183 24
 25 0 0 11.065 12.2396 5
 25 0 0 23.4655 12.2032 18
 25 0 0 3.23644 11.199 24
 25 0 0 2.66594 8.08044 22
 26 0 0 95.7323 12.745 18
 26 0 0 87.0289 8.73022 22
 26 0 0 76.7346 11.7481 24
 26 0 0 86.4803 11.7744 5
 26 0 0 76.4317 7.80822 10
 27 0 0 -7.74157 10.6532 18
 27 0 0 17.8874 12.1833 12
 27 0 0 -0.18776 10.1415 5
 27 0 0 -9.17169 9.49385 24
 28 0 0 11.0402 9.20361 18
 28 0 0 20.8921 9.14878 5
 28 0 0 15.362 10.0121 12
 28 0 0 -2.55167 8.28423 24
 29 0 0 -3.77462 6.75277 24
 29 0 0 2.95651 7.6346 5
 29 0 0 -2.07581 7.92785 18
 29 0 0 0.63074 8.70819 12
 30 0 0 159.135 9.33034 18
 30 0 0 140.199 9.45338 12
 30 0 0 142.409 9.07654 5
 1 -1 0 165.235 6.4888 2
 -2 1 0 4526.23 166.526 2
 2 -1 0 4457.52 166.525 2
 -3 1 0 85.7621 4.67788 2
 3 -1 0 117.413 5.06151 2
 4 1 0 1828.74 68.547 2
 -4 1 0 1891.2 68.8451 2
 5 1 0 1536.62 57.1871 2
 -5 -1 0 1576.04 57.2183 2
 -5 1 0 1468.29 57.4634 2
 -6 -1 0 2071.58 74.5821 2
 6 1 0 1983.71 74.5334 2
 6 -1 0 1979.9 74.783 2
 -6 1 0 1955.88 74.8389 2
 -7 -1 0 1914.55 71.7791 2
 7 1 0 1931.25 71.7305 2
 7 -1 0 1948.61 72.0018 2
 -7 1 0 1911.29 72.063 2
 8 1 0 44.414 3.90345 2
 -8 -1 0 45.4231 4.37129 2
 -8 1 0 40.2969 5.39955 2
 8 -1 0 39.093 5.39953 2
 -9 1 0 89.415 6.8562 2
 9 -1 0 75.9305 5.69851 2
 9 1 0 91.5984 5.13741 2
 -9 -1 0 91.1706 5.75819 2
 10 1 0 2134.33 79.7262 2
 10 -1 0 2122.28 80.0049 2
 -10 1 0 2155.24 80.0957 2
 11 -1 0 3056.49 114.122 2
 -11 1 0 3093.59 114.281 2
 11 1 0 3033.88 113.824 2
 12 1 0 691.12 29.6224 6
 12 -1 0 746.138 29.0539 2
 12 1 0 745.312 28.6779 2
 -12 1 0 800.313 29.3601 2
 13 -1 0 851.374 32.9597 11
 13 1 0 824.281 33.4272 6
 13 1 0 840.335 33.6122 13
 13 -1 0 851.112 33.4191 23
 13 1 0 832.99 32.3805 2
 -13 1 0 888.075 33.1559 2
 13 -1 0 831.529 33.2677 6
 13 -1 0 859.973 32.8191 2
 14 -1 0 720.888 28.3327 2
 14 1 0 721.024 28.1508 11
 14 1 0 736.057 28.7069 23
 14 -1 0 706.49 28.5485 11
 14 1 0 695.696 28.6144 4
 -14 1 0 741.605 28.7424 2
 14 -1 0 737.228 29.0938 6
 14 1 0 735.164 29.1742 6
 14 1 0 679.725 29.2366 13
 14 -1 0 727.018 28.745 4
 15 -1 0 240.968 12.2912 6
 15 1 0 244.395 13.1637 13
 15 1 0 234.281 11.6386 4
 15 -1 0 214.962 11.5134 11
 15 -1 0 218.525 11.971 4
 15 1 0 231.132 12.7413 6
 15 1 0 218.479 10.8707 11
 16 1 0 18.6961 8.5429 6
 16 -1 0 24.6093 8.00033 6
 16 1 0 25.6203 7.09696 4
 16 1 0 25.2666 5.59704 11
 16 -1 0 21.7826 7.06649 11
 16 1 0 25.0213 9.7896 13
 16 -1 0 20.692 7.95616 4
 17 1 0 178.798 12.2514 6
 17 -1 0 172.453 10.9047 4
 17 -1 0 183.164 10.7666 11
 17 1 0 191.606 13.2455 13
 17 1 0 169.062 9.92535 11
 17 -1 0 192.393 11.8434 6
 17 1 0 164.914 10.9084 4
 18 1 0 209.7 13.3528 6
 18 1 0 231.175 14.792 13
 18 -1 0 214.131 11.8855 11
 18 1 0 206.081 11.1566 11
 18 -1 0 212.682 12.7715 22
 18 1 0 218.553 12.1561 4
 18 -1 0 205.982 12.4184 4
 19 1 0 14.9009 9.55496 6
 19 1 0 23.1292 11.9885 13
 19 -1 0 13.7614 8.59457 22
 19 -1 0 3.92226 8.00607 11
 19 -1 0 25.1912 8.48483 4
 19 1 0 7.67323 7.35658 4
 19 1 0 10.5895 6.7879 11
 19 1 0 16.1407 7.71742 22
 20 -1 0 183.851 12.2815 4
 20 -1 0 172.559 12.5688 22
 20 -1 0 180.827 13.5124 18
 20 -1 0 182.598 12.0301 11
 20 1 0 181.186 11.7051 4
 20 1 0 184.787 13.5458 6
 20 1 0 171.908 11.2194 22
 21 -1 0 3.96634 9.29953 22
 21 -1 0 8.50166 11.7689 5
 21 1 0 6.50932 8.1329 22
 21 -1 0 12.9698 8.5249 11
 21 1 0 15.0579 8.58728 4
 21 1 0 13.8117 11.4186 6
 21 -1 0 1.92058 11.6355 18
 22 1 0 -8.79754 12.3911 18
 22 -1 0 3.7503 11.0756 18
 22 -1 0 8.62718 12.4731 24
 22 1 0 3.22018 8.03734 22
 22 -1 0 -3.7226 11.4028 5
 22 -1 0 3.45303 9.83757 22
 22 1 0 13.5931 8.27668 4
 23 -1 0 -1.77189 11.6465 5
 23 -1 0 1.49053 12.3153 24
 23 1 0 -6.65712 12.4587 18
 23 -1 0 15.6909 11.7491 18
 23 -1 0 4.28952 8.95759 22
 23 1 0 -0.71351 8.21118 22
 24 -1 0 -1.11702 11.8995 18
 24 1 0 -2.95035 11.6672 5
 24 -1 0 9.8291 9.85677 22
 24 1 0 -0.173 8.00288 22
 24 1 0 18.8036 11.1776 24
 24 1 0 8.46103 12.1905 18
 24 -1 0 20.8663 11.638 5
 24 -1 0 16.3634 13.0285 24
 25 1 0 57.9074 12.4829 18
 25 -1 0 56.7305 9.37072 22
 25 -1 0 55.0196 12.316 24
 25 1 0 66.4301 12.3377 5
 25 -1 0 80.4657 12.4756 5
 25 -1 0 48.0341 12.251 18
 25 1 0 37.5957 11.3152 24
 26 1 0 93.3757 12.3903 18
 26 1 0 92.1808 12.8579 5
 26 -1 0 82.0044 13.9543 12
 26 -1 0 72.4118 9.28649 22
 26 -1 0 79.8166 11.7767 5
 26 -1 0 85.5131 12.153 18
 26 1 0 64.7204 11.1381 24
 26 -1 0 67.5746 12.0516 24
 27 -1 0 0.75157 9.70475 18
 27 1 0 2.28524 10.4336 5
 27 -1 0 7.80184 10.0185 24
 27 -1 0 -5.64715 11.9392 12
 27 1 0 -9.56876 11.0008 18
 27 -1 0 -5.82477 6.68268 10
 27 1 0 7.11952 8.99665 24
 27 1 0 9.56866 11.6229 12
 27 -1 0 -6.17526 9.93482 5
 28 -1 0 -8.29139 6.14872 10
 28 1 0 -1.62145 7.95504 24
 28 -1 0 -0.17419 8.79861 24
 28 -1 0 5.33868 8.76496 18
 28 1 0 3.61928 10.396 12
 28 -1 0 9.64252 10.3345 12
 28 1 0 4.0054 9.40371 18
 28 -1 0 7.97369 8.55548 5
 28 1 0 5.06556 9.4408 5
 29 1 0 -5.65988 6.48251 24
 29 -1 0 9.34906 8.78665 12
 29 -1 0 -3.14114 7.55669 18
 29 -1 0 11.6983 7.20513 24
 29 -1 0 -13.9826 7.43092 5
 29 1 0 -0.14403 8.082 5
 29 1 0 -0.75021 8.21394 18
 29 1 0 -3.38905 8.45466 12
 30 -1 0 3.96909 6.00084 5
 30 -1 0 -6.16404 5.88849 18
 30 1 0 -1.23751 6.66297 18
 30 1 0 7.34449 6.4449 5
 30 -1 0 -6.3737 7.03253 12
 30 1 0 -0.37282 6.54977 12
 0 -2 0 29.5797 2.71218 2
 1 2 0 16717.5 601.994 2
 -1 -2 0 17007.5 601.993 2
 -2 2 0 208.153 8.06076 2
 2 -2 0 177.382 8.12108 2
 -3 2 0 6683.58 247.384 2
 3 -2 0 6658.54 247.355 2
 -4 2 0 207.799 9.05188 2
 4 -2 0 215.096 9.19162 2
 5 -2 0 1923.85 57.8449 2
 -5 2 0 1925.73 58.0242 2
 5 2 0 1924.56 57.2055 2
 6 2 0 69.8006 3.40621 2
 -6 2 0 73.1948 6.64027 2
 -6 -2 0 55.7063 3.8414 1
 7 2 0 248.239 9.91705 2
 7 -2 0 264.68 11.3133 2
 -7 2 0 258.58 11.6761 2
 -8 2 0 1.96501 5.77661 2
 8 -2 0 5.36052 5.35863 2
 8 2 0 8.6213 2.55436 2
 -8 -2 0 2.92573 3.5693 1
 9 -2 0 1197.88 38.1315 2
 9 2 0 1189.34 37.352 2
 -9 2 0 1211.03 38.2844 2
 10 -2 0 201.98 9.5315 2
 -10 2 0 187.123 9.60394 2
 -10 -2 0 148.548 8.87076 1
 10 2 0 206.32 8.11251 2
 -11 2 0 628.844 21.6336 2
 11 -2 0 607.857 21.4848 2
 11 2 0 620.11 20.4895 2
 12 -2 0 505.532 20.8533 2
 -12 2 0 535.674 21.1384 2
 12 2 0 518.037 21.381 6
 12 2 0 500.108 19.7371 2
 13 -2 0 2259.91 86.9601 11
 13 -2 0 2413.4 87.1968 6
 13 2 0 2293.18 87.2897 13
 13 2 0 2279.89 87.3162 6
 13 -2 0 2237.18 87.1766 4
 -13 2 0 2394.05 87.2077 2
 14 -2 0 60.7597 7.76419 4
 14 -2 0 54.8124 7.05487 11
 14 2 0 48.5286 8.45999 6
 14 2 0 51.8414 6.86414 23
 -14 2 0 69.6262 8.06958 2
 14 2 0 51.3032 6.88037 4
 14 2 0 55.489 8.55877 13
 15 2 0 56.2714 5.83316 11
 15 -2 0 58.0402 7.93296 4
 15 2 0 54.6875 8.44865 6
 15 2 0 58.779 6.6532 23
 15 2 0 59.9958 9.29688 13
 15 2 0 49.6908 6.98861 4
 15 -2 0 50.5504 7.33151 11
 16 -2 0 24.5057 7.75862 4
 16 2 0 17.8437 9.14441 13
 16 2 0 30.5761 5.46509 11
 16 -2 0 36.8147 7.45692 11
 16 2 0 36.096 8.43904 6
 16 2 0 29.5956 7.01532 4
 17 -2 0 212.03 12.5174 4
 17 -2 0 192.355 11.5479 11
 17 2 0 197.408 10.1651 11
 17 -2 0 192.549 12.3342 22
 17 2 0 196.945 12.3271 6
 17 2 0 203.27 11.0542 4
 17 2 0 213.784 13.6139 13
 18 -2 0 78.9209 9.09487 4
 18 2 0 73.4192 8.37865 4
 18 -2 0 66.535 8.47224 11
 18 2 0 70.9836 9.64903 6
 18 -2 0 71.3985 10.1487 18
 18 -2 0 70.9865 9.93002 22
 18 -2 0 86.5191 10.7702 5
 18 2 0 81.3555 11.7769 13
 19 2 0 401.742 18.4997 6
 19 -2 0 362.107 17.7703 22
 19 -2 0 348.708 17.21 11
 19 -2 0 383.874 18.3111 5
 19 2 0 359.809 19.2888 13
 19 -2 0 340.285 18.01 18
 19 2 0 370.382 16.5447 22
 19 2 0 349.96 16.7957 4
 20 2 0 -4.75007 12.1618 13
 20 -2 0 -14.4383 10.094 22
 20 2 0 -3.74831 10.1377 6
 20 2 0 6.62948 6.75808 22
 20 -2 0 -2.20688 9.38584 18
 20 2 0 -2.41451 7.68903 4
 20 -2 0 -3.81128 8.78594 11
 20 -2 0 12.248 10.6251 5
 20 -2 0 8.48415 11.1839 24
 21 -2 0 1491.95 58.105 18
 21 2 0 1503.07 58.3611 6
 21 -2 0 1481.8 57.5811 11
 21 -2 0 1467.68 58.1886 5
 21 2 0 1440.55 56.9641 22
 21 -2 0 1428.54 57.9122 22
 21 -2 0 1597.26 58.7848 24
 22 -2 0 1.49064 10.4352 22
 22 -2 0 19.9336 11.2983 18
 22 -2 0 -1.29183 11.2321 5
 22 2 0 -2.3655 11.7492 6
 22 -2 0 9.52898 13.0156 24
 23 -2 0 391.368 20.726 5
 23 2 0 408.017 21.0191 18
 23 -2 0 420.848 21.9412 24
 23 -2 0 408.797 20.2926 22
 23 -2 0 385.458 20.2334 18
 24 -2 0 54.0789 11.6952 5
 24 2 0 41.9821 12.9825 18
 24 -2 0 46.7461 12.9598 24
 24 -2 0 60.4911 11.6554 18
 24 -2 0 67.6517 10.8714 22
 25 -2 0 41.8458 11.6961 5
 25 2 0 61.4171 12.0006 5
 25 -2 0 44.7788 12.6842 24
 25 2 0 58.2061 11.0575 24
 25 2 0 60.8793 12.8438 18
 25 -2 0 71.0726 9.5074 22
 25 -2 0 66.4403 12.0755 18
 26 -2 0 20.3623 9.12563 22
 26 -2 0 18.4634 10.2798 18
 26 2 0 13.2264 9.82579 24
 26 2 0 5.61651 11.1498 5
 26 -2 0 23.4865 10.073 5
 26 -2 0 20.2851 12.0342 24
 26 2 0 3.35929 11.6806 18
 27 -2 0 -3.52907 7.45193 10
 27 2 0 -6.57642 10.6029 18
 27 2 0 11.8834 8.58184 24
 27 -2 0 -8.27041 9.12414 5
 27 2 0 3.42305 10.5049 5
 27 -2 0 3.7541 9.19024 18
 27 -2 0 -1.61331 10.3737 24
 28 -2 0 -8.84975 8.30537 5
 28 -2 0 -5.91192 6.46564 10
 28 2 0 2.26065 7.30844 24
 28 -2 0 1.57368 8.36918 18
 28 2 0 2.52855 9.24913 5
 28 -2 0 9.09733 9.01721 24
 28 2 0 -3.64528 9.90149 12
 28 2 0 0.34414 8.75684 18
 29 -2 0 43.7771 7.33088 5
 29 2 0 39.5182 8.18715 18
 29 2 0 37.6898 8.62445 5
 29 -2 0 39.2786 8.83321 12
 29 -2 0 28.2994 7.24427 18
 29 2 0 45.6401 8.34948 12
 29 -2 0 40.9708 7.8655 24
 29 -2 0 43.3278 5.59168 10
 30 2 0 5.82316 6.58077 18
 30 -2 0 4.11303 6.5869 12
 30 2 0 -4.31022 6.11417 12
 30 2 0 -10.3638 6.72236 5
 30 -2 0 -2.32805 5.14153 18
 0 3 0 4.28187 3.13322 2
 0 -3 0 2.73555 3.51039 2
 1 -3 0 -0.85771 3.85179 2
 1 3 0 5.70532 2.66972 2
 -1 -3 0 5.90397 2.84373 2
 2 -3 0 503.605 19.1355 2
 2 3 0 489.121 18.5743 2
 3 -3 0 1445.55 48.923 2
 3 3 0 1492.46 48.3693 2
 -4 3 0 -1.66713 6.09648 2
 4 -3 0 -0.53498 5.40916 2
 4 3 0 1.87308 2.19347 1
 5 -3 0 54.9821 5.59677 2
 -5 3 0 51.4343 5.51154 2
 -6 3 0 2526.68 92.84 2
 6 -3 0 2444.2 92.7689 2
 -7 3 0 654.15 25.0751 2
 7 3 0 632.769 23.6738 2
 8 3 0 0.09924 1.89968 2
 -8 3 0 -4.62369 6.10068 2
 9 -3 0 273.576 11.9645 2
 -9 3 0 261.886 11.9689 2
 9 3 0 246.988 9.86878 2
 -9 -3 0 270.236 10.438 1
 -10 3 0 887.841 32.6273 2
 10 3 0 818.352 31.3206 2
 10 -3 0 885.661 32.6112 2
 -11 3 0 17.4788 6.56395 2
 11 -3 0 25.0019 6.57611 2
 11 3 0 22.8578 2.61659 2
 12 3 0 2928.22 110.585 6
 12 -3 0 2912.47 110.318 11
 12 -3 0 2942.29 110.41 5
 12 -3 0 2952.22 110.552 4
 -12 3 0 2968.13 110.49 2
 12 3 0 2963.93 110.527 19
 13 3 0 928.063 37.1557 13
 13 -3 0 938.963 36.9639 4
 13 3 0 959.696 37.18 6
 13 3 0 928.602 36.5261 27
 -13 3 0 971.716 37.0357 2
 13 -3 0 898.93 36.6125 11
 13 -3 0 960.78 36.9381 5
 13 3 0 960.982 37.0563 19
 14 -3 0 133.695 9.79448 5
 14 3 0 121.198 9.91233 6
 -14 3 0 117.582 9.82451 2
 14 -3 0 113.325 9.56579 4
 14 3 0 106.36 8.31049 4
 14 3 0 119.455 9.91887 13
 14 3 0 124.368 8.61547 27
 15 3 0 149.465 11.2863 6
 15 -3 0 123.774 10.2096 4
 15 -3 0 136.194 10.2233 5
 15 3 0 136.374 9.02134 4
 15 -3 0 139.871 9.86731 18
 15 3 0 147.211 10.7208 13
 16 3 0 214.922 11.2223 4
 16 -3 0 197.514 12.494 22
 16 -3 0 195.98 13.5227 24
 16 3 0 204.727 12.9629 6
 16 -3 0 212.537 12.3126 18
 16 -3 0 223.974 12.3593 5
 16 3 0 207.148 13.2383 13
 17 3 0 -1.12282 9.77601 13
 17 -3 0 -7.60944 9.30558 22
 17 3 0 6.52332 6.54804 4
 17 -3 0 -0.65238 8.14871 18
 17 -3 0 9.8367 7.93975 11
 17 -3 0 0.99593 9.17564 5
 17 -3 0 6.3111 10.3723 24
 17 3 0 -0.18787 9.02165 6
 18 -3 0 257.891 14.0704 11
 18 -3 0 247.909 15.5062 24
 18 3 0 248.339 14.7264 6
 18 -3 0 266.848 13.9626 5
 18 3 0 228.107 12.739 4
 18 -3 0 256.477 14.8769 22
 18 -3 0 244.983 14.0424 18
 18 3 0 224.604 15.1856 13
 19 -3 0 2288.15 89.1406 5
 19 -3 0 2317.93 89.4043 22
 19 3 0 2311.36 89.5842 6
 19 -3 0 2344.74 89.1988 18
 19 -3 0 2370.72 89.9794 24
 19 3 0 2347.63 89.7171 13
 19 -3 0 2390.66 89.0027 11
 20 -3 0 2714.02 104.529 24
 20 3 0 2836.05 104.347 6
 20 3 0 2753.32 104.379 13
 20 -3 0 2694.49 103.707 11
 20 -3 0 2722.1 103.778 18
 20 -3 0 2696.7 103.845 5
 20 -3 0 2730.2 104.12 22
 21 3 0 57.3571 13.4492 13
 21 -3 0 68.883 11.7577 22
 21 3 0 68.3273 12.5063 6
 21 -3 0 73.8271 10.4054 18
 21 -3 0 85.2223 10.9181 11
 21 -3 0 90.5334 11.6132 5
 21 -3 0 70.5696 14.0118 24
 22 -3 0 598.92 28.1043 12
 22 -3 0 572.648 27.1642 24
 22 -3 0 551.599 25.7744 5
 22 -3 0 544.146 25.7963 22
 22 -3 0 593.584 25.5995 18
 22 3 0 541.556 26.0796 6
 23 -3 0 189.036 14.1103 18
 23 -3 0 201.827 18.0026 12
 23 -3 0 202.588 14.7247 22
 23 -3 0 201.194 14.1445 5
 23 -3 0 217.192 16.7375 24
 23 3 0 176.906 15.3016 6
 24 -3 0 70.1659 10.9138 18
 24 -3 0 72.3382 13.4279 24
 24 -3 0 97.3749 12.2814 22
 24 -3 0 91.2146 11.1916 5
 24 -3 0 92.0513 15.7963 12
 25 -3 0 43.079 14.0199 12
 25 -3 0 38.732 10.5394 22
 25 -3 0 38.5767 10.0021 5
 25 -3 0 37.7223 10.2783 18
 25 -3 0 31.8655 12.756 24
 26 -3 0 95.8218 10.2918 18
 26 3 0 70.1174 10.0658 24
 26 -3 0 67.4625 13.302 12
 26 3 0 86.8687 12.2767 5
 26 -3 0 84.0786 10.3375 5
 26 -3 0 79.6999 12.332 24
 26 -3 0 72.4464 10.7705 22
 27 -3 0 7.70514 7.88754 10
 27 3 0 3.74189 10.4257 5
 27 -3 0 -8.7853 8.69583 18
 27 -3 0 -8.99185 8.36308 5
 27 3 0 9.67675 8.1466 24
 27 -3 0 0.59777 10.3243 24
 28 3 0 59.2571 9.70208 5
 28 3 0 58.1583 9.61198 12
 28 -3 0 46.0757 9.46726 24
 28 -3 0 58.5554 8.03526 18
 28 -3 0 78.075 8.23408 5
 28 -3 0 52.6866 7.55361 10
 29 3 0 10.3221 7.73125 12
 29 -3 0 -0.42373 5.46429 10
 29 3 0 0.28012 7.94593 5
 29 -3 0 6.85848 6.13864 18
 29 -3 0 4.42281 7.38592 24
 30 3 0 34.288 6.59724 5
 0 -4 0 140700 5207.25 2
 0 4 0 140582 5207.25 2
 1 4 0 78.8087 5.30472 2
 -1 4 0 85.5783 5.79841 2
 -1 -4 0 80.7363 4.55985 2
 1 -4 0 84.4255 5.75821 2
 2 4 0 497.372 18.7335 2
 2 -4 0 477.629 19.3665 2
 -2 4 0 478.98 19.3418 2
 -2 -4 0 495.183 18.7273 2
 3 -4 0 14.364 4.87701 2
 3 4 0 9.9768 2.76504 2
 4 -4 0 497.198 18.9131 2
 4 4 0 504.634 17.8802 2
 4 4 0 428.909 17.9613 1
 -5 4 0 421.7 8.27465 2
 5 -4 0 390.867 7.76298 2
 6 -4 0 320.989 13.7429 2
 -6 4 0 314.814 13.751 2
 -7 4 0 63.0856 6.3027 2
 7 -4 0 46.1944 6.54948 2
 -8 4 0 5005.02 182.347 2
 8 -4 0 4798.4 182.171 2
 -9 4 0 486.366 20.4159 2
 -10 4 0 84.811 7.86843 2
 10 -4 0 77.2346 7.43248 2
 11 4 0 65.1647 7.16357 19
 11 -4 0 49.2052 6.61351 11
 11 -4 0 60.8106 8.35963 24
 11 4 0 70.6455 7.51167 6
 -11 4 0 53.0413 7.69199 2
 12 -4 0 1527.98 58.7613 18
 12 -4 0 1532.01 58.9835 5
 12 -4 0 1542.38 59.4927 24
 12 4 0 1552.54 58.908 27
 12 4 0 1565.65 59.0518 19
 -12 4 0 1572.91 59.2327 2
 12 -4 0 1554.98 58.9101 11
 13 -4 0 33.2096 9.29163 24
 13 -4 0 26.3503 6.79255 11
 13 4 0 37.4793 6.31667 27
 -13 4 0 27.9641 7.56713 2
 13 -4 0 20.7085 6.41007 18
 13 -4 0 27.148 7.63443 5
 13 -4 0 26.9396 5.21654 21
 13 -4 0 25.18 7.65439 22
 13 4 0 27.2503 7.56658 19
 14 -4 0 111.85 7.14566 21
 14 -4 0 113.729 9.84907 22
 14 4 0 111.549 10.2368 13
 14 4 0 115.496 8.15298 4
 14 -4 0 102.801 8.77244 11
 14 -4 0 113.891 9.34433 5
 14 4 0 105.659 8.15347 27
 14 -4 0 106.18 8.58457 18
 15 -4 0 5.78212 6.54176 18
 15 -4 0 5.91206 7.3091 11
 15 4 0 -0.16432 8.47075 13
 15 -4 0 -3.45589 8.29961 5
 15 4 0 0.58614 6.42084 27
 15 4 0 -0.73162 6.39911 4
 15 -4 0 8.2717 8.57185 22
 15 -4 0 1.05628 5.24028 21
 16 -4 0 66.0955 9.18188 5
 16 -4 0 73.8758 9.10139 11
 16 4 0 83.9605 10.2775 13
 16 -4 0 76.8034 8.57881 18
 17 4 0 85.7868 10.9514 13
 17 -4 0 87.1071 10.1829 5
 17 4 0 73.8818 10.4877 6
 17 -4 0 87.9051 9.63594 11
 17 -4 0 81.4409 9.10332 18
 18 -4 0 2017.83 77.0025 18
 18 4 0 2021.15 77.6331 6
 18 -4 0 2008.18 77.2033 5
 18 4 0 1980.78 77.6176 13
 18 -4 0 2056 77.9161 12
 19 -4 0 -5.36046 9.00032 18
 19 4 0 9.69435 10.6387 6
 19 -4 0 7.35709 13.7213 12
 19 -4 0 -5.09644 9.11905 5
 19 4 0 -5.39148 11.5664 13
 20 -4 0 6947.96 252.598 22
 20 -4 0 6624.88 252.207 18
 20 -4 0 6712.57 252.978 12
 20 4 0 6569.62 252.667 13
 20 4 0 6772.83 252.824 6
 20 -4 0 7045.94 253.049 24
 20 -4 0 6651.45 252.271 5
 21 4 0 7.59404 10.748 6
 21 4 0 7.45717 12.7996 13
 21 -4 0 3.79154 9.63973 18
 21 -4 0 1.79298 14.1053 24
 21 -4 0 2.48629 14.3414 12
 21 -4 0 18.5937 9.46793 5
 21 -4 0 4.96878 10.2752 22
 22 -4 0 1964.96 76.2881 22
 22 -4 0 1982.19 76.9813 12
 22 4 0 2015.83 76.4987 6
 22 4 0 1893.8 76.4846 13
 22 -4 0 1991.74 76.9991 24
 22 -4 0 1955.57 75.6165 18
 22 -4 0 1975.29 75.7616 5
 23 4 0 148.552 13.9906 18
 23 4 0 149.848 14.6878 6
 23 -4 0 149.146 12.2993 18
 23 -4 0 142.604 13.9278 22
 23 -4 0 131.739 15.6701 24
 23 -4 0 137.524 16.5782 12
 23 -4 0 149.553 12.4075 5
 24 4 0 577.599 25.499 6
 24 -4 0 519.864 24.0698 5
 24 -4 0 530.322 25.9769 24
 24 -4 0 534.718 24.8941 22
 24 4 0 539.854 25.0057 18
 24 -4 0 520.613 26.4857 12
 24 -4 0 548.737 23.904 18
 25 4 0 58.6348 11.6294 18
 25 -4 0 40.1098 12.3645 24
 25 -4 0 45.21 9.7525 5
 25 -4 0 45.4936 9.46721 18
 25 -4 0 41.7348 12.8057 12
 25 -4 0 43.0198 11.4188 22
 26 4 0 61.637 10.7723 18
 26 4 0 57.7193 11.0975 5
 26 -4 0 39.8934 10.9777 24
 26 -4 0 49.6556 8.90137 18
 26 4 0 34.9512 8.54226 24
 26 -4 0 58.5295 12.2313 12
 26 -4 0 41.7006 9.05192 5
 27 -4 0 15.3434 10.1959 24
 27 -4 0 18.4313 8.17811 10
 27 -4 0 12.5496 8.06263 5
 27 -4 0 10.2993 10.7849 12
 27 4 0 23.4912 9.76348 18
 27 -4 0 18.5026 7.22922 18
 27 4 0 17.7322 10.3892 5
 28 -4 0 109.481 10.9504 12
 28 -4 0 115.752 10.5679 24
 28 -4 0 120.108 9.14197 10
 28 4 0 124.741 10.1669 18
 28 4 0 128.748 10.4742 5
 29 4 0 10.9554 7.09105 18
 29 -4 0 -6.56461 5.70345 10
 29 -4 0 -1.58559 7.85304 12
 29 4 0 -0.24178 6.32728 12
 29 4 0 7.97813 7.47749 5
 29 -4 0 4.22038 6.67497 24
 30 4 0 420.025 17.7474 5
 0 5 0 -2.79776 4.68863 2
 0 -5 0 -2.2243 3.86855 2
 1 5 0 756.911 27.3266 2
 -1 -5 0 707.879 27.3004 2
 -1 5 0 724.377 27.5559 2
 1 -5 0 670.839 27.4609 2
 2 -5 0 3357.72 127.488 2
 -2 5 0 3444.57 127.549 2
 2 5 0 3456.41 127.249 2
 -3 5 0 1007.06 38.5389 2
 3 -5 0 1004.76 38.4381 2
 3 5 0 1016.39 37.9195 2
 -4 5 0 1245.19 43.08 2
 4 5 0 1258.18 42.2237 2
 4 -5 0 1233.3 43.0451 2
 5 5 0 1021.98 38.3503 1
 5 -5 0 1019.14 39.3764 2
 5 5 0 1034.12 38.2928 2
 6 -5 0 13.4617 6.29536 2
 -7 5 0 2932.5 109.6 2
 7 -5 0 2921.35 109.562 2
 8 -5 0 3779.92 143.206 2
 -8 5 0 3893.89 143.302 2
 9 -5 0 2629.15 97.9837 24
 -9 5 0 2576.22 97.8783 2
 10 5 0 575.669 22.3739 6
 10 -5 0 527.446 21.9377 21
 10 -5 0 519.555 23.1104 24
 10 -5 0 562.885 22.0512 11
 -10 5 0 546.459 22.6578 2
 10 5 0 526.063 22.6568 15
 10 -5 0 555.041 22.5188 22
 10 -5 0 555.056 21.9678 7
 10 -5 0 535.789 22.6361 12
 11 -5 0 126.579 8.76322 5
 11 -5 0 140.365 10.1967 12
 11 -5 0 119.707 7.66922 7
 11 5 0 130.905 8.83352 6
 -11 5 0 107.453 9.5317 2
 11 -5 0 117.463 8.06688 11
 11 -5 0 113.867 10.1193 24
 11 5 0 126.532 8.24411 19
 11 5 0 129.516 8.35622 27
 11 -5 0 127.463 7.69772 21
 11 -5 0 122.441 8.77952 22
 12 -5 0 118.893 9.61219 22
 12 -5 0 121.26 8.97426 5
 12 -5 0 127.471 7.72007 21
 -12 5 0 124.462 9.77604 2
 12 -5 0 109.899 8.50961 11
 12 5 0 119.116 8.54193 27
 12 -5 0 143.513 10.3888 12
 12 5 0 119.74 8.729 19
 12 5 0 118.188 9.57172 6
 12 -5 0 127.329 7.82323 7
 12 -5 0 122.419 10.6559 24
 13 -5 0 91.7295 8.48981 11
 13 -5 0 91.1427 9.08965 22
 13 -5 0 111.216 10.727 24
 13 5 0 93.4199 8.2479 27
 13 5 0 104.293 9.21262 6
 13 -5 0 92.3251 10.62 12
 13 -5 0 110.46 7.34504 21
 13 5 0 99.0295 8.72827 19
 13 -5 0 94.5752 8.74905 5
 14 -5 0 3581.85 135.282 22
 14 -5 0 3645.37 135.632 24
 14 5 0 3712.93 135.121 27
 14 5 0 3594.01 135.336 6
 14 -5 0 3557.1 134.971 5
 14 -5 0 3592.43 134.678 21
 14 -5 0 3594.51 135.015 11
 14 -5 0 3517.08 135.522 12
 15 -5 0 589.769 26.3171 24
 15 5 0 602.396 25.6296 13
 15 -5 0 603.905 24.1592 21
 15 -5 0 582.202 25.0627 11
 15 -5 0 612.861 25.1092 5
 15 -5 0 585.221 26.1183 12
 15 -5 0 618.635 25.4532 22
 15 5 0 574.559 24.7938 27
 16 -5 0 1470.22 56.8258 11
 16 -5 0 1522.22 56.2517 21
 16 -5 0 1465.7 57.6877 12
 16 -5 0 1492.33 57.3261 22
 16 -5 0 1447.35 56.5371 18
 16 5 0 1494.56 57.2224 13
 16 5 0 1419.42 56.7404 27
 16 -5 0 1433.3 57.8018 24
 16 -5 0 1476.93 56.7599 5
 17 -5 0 153.967 14.0803 12
 17 -5 0 151.2 11.3851 5
 17 -5 0 147.164 10.6453 18
 17 -5 0 152.536 11.5315 11
 17 -5 0 162.546 12.5786 22
 17 5 0 165.255 12.5068 13
 18 5 0 1860.26 71.8224 13
 18 -5 0 1873.26 71.3228 5
 18 -5 0 1868.2 71.532 11
 18 -5 0 1857.21 71.1084 18
 18 -5 0 1866.23 71.8441 22
 18 -5 0 1817.48 72.2908 12
 19 -5 0 2306.46 87.8203 5
 19 5 0 2329.87 88.4673 13
 19 -5 0 2352.6 88.9722 12
 19 -5 0 2231.82 87.7308 18
 19 -5 0 2332.72 88.0757 11
 20 5 0 311.967 18.1519 13
 20 -5 0 349.178 19.5971 12
 20 -5 0 320.104 17.6745 11
 20 -5 0 314.26 16.9686 5
 20 -5 0 332.948 16.5629 18
 21 -5 0 4.92515 8.60655 18
 21 -5 0 2.24601 14.1302 12
 21 -5 0 8.00734 9.29613 5
 21 5 0 0.92081 11.0573 13
 22 -5 0 848.043 36.9853 24
 22 -5 0 864.721 35.0187 5
 22 -5 0 837.163 34.7177 18
 22 5 0 839.002 36.2076 13
 22 5 0 871.539 36.2593 6
 22 -5 0 833.209 37.0922 12
 23 -5 0 127.344 13.991 22
 23 -5 0 110.179 11.6168 5
 23 5 0 133.383 13.0373 18
 23 -5 0 156.028 15.1114 24
 23 -5 0 114.649 14.6649 12
 23 5 0 119.16 13.9904 6
 23 -5 0 119.964 10.6361 18
 24 -5 0 -5.43358 13.4553 24
 24 5 0 2.98091 10.9974 6
 24 5 0 7.18136 10.8387 18
 24 -5 0 -1.53141 11.699 22
 24 -5 0 1.42696 13.7751 12
 24 -5 0 -0.54322 8.9721 5
 25 -5 0 206.513 15.9677 12
 25 -5 0 215.47 14.1455 22
 25 -5 0 210.899 15.527 24
 25 5 0 221.061 14.627 18
 25 -5 0 198.939 12.7196 5
 26 -5 0 71.3237 11.8134 24
 26 5 0 94.5932 10.9101 18
 26 -5 0 87.0806 12.0023 12
 27 -5 0 6.618 7.49489 10
 27 -5 0 17.3635 9.64356 12
 27 5 0 9.7844 9.64431 5
 27 5 0 15.9278 9.18065 18
 27 -5 0 12.3889 9.74123 24
 28 -5 0 52.9255 9.19553 12
 28 -5 0 43.4683 8.59474 24
 28 5 0 48.953 8.981 5
 28 -5 0 43.297 7.21523 10
 28 5 0 48.2848 8.19203 18
 29 -5 0 9.75265 5.18536 10
 29 5 0 12.9446 6.2626 18
 29 -5 0 18.0623 6.37557 24
 29 5 0 15.5481 7.06444 5
 0 6 0 354.248 14.1962 2
 0 -6 0 327.158 14.1047 2
 1 -6 0 1490.16 56.3065 2
 1 6 0 1523.41 56.1244 2
 -1 6 0 1512.97 56.3086 2
 -1 -6 0 1457.69 56.1069 2
 2 6 0 89.8909 5.54998 2
 2 -6 0 91.7457 6.71642 2
 -2 6 0 90.3507 6.45241 2
 3 -6 0 689.909 26.974 2
 3 6 0 688.059 26.2823 2
 -3 6 0 701.916 27.0573 2
 -4 6 0 665.573 26.8281 2
 4 -6 0 642.893 26.5864 2
 4 6 0 636.801 25.5938 2
 5 6 0 226.217 8.69183 2
 -5 6 0 241.595 10.9282 2
 5 6 0 200.973 8.82817 1
 5 -6 0 227.613 10.8291 2
 6 -6 0 631.859 25.2848 2
 -6 6 0 633.836 25.2738 2
 8 -6 0 311.307 14.8478 24
 8 -6 0 306.701 14.4295 12
 8 -6 0 316.559 13.8883 21
 8 6 0 308.569 14.3938 15
 8 -6 0 327.927 14.019 22
 8 -6 0 317.197 13.9203 7
 9 6 0 86.9976 7.26684 27
 9 -6 0 76.679 7.37088 21
 9 -6 0 83.6916 6.64404 11
 9 6 0 77.4002 7.19697 6
 9 -6 0 89.8215 8.93254 24
 9 6 0 77.111 7.77678 15
 -9 6 0 81.2219 8.51025 2
 9 -6 0 83.4515 7.1624 7
 9 -6 0 88.6208 8.2267 12
 9 -6 0 83.1901 7.84254 22
 10 6 0 34.3803 7.1264 6
 10 6 0 31.3072 6.73514 25
 10 -6 0 36.3239 6.38834 21
 10 -6 0 37.1455 7.35979 22
 -10 6 0 52.0914 7.99927 2
 10 -6 0 37.849 8.17168 12
 10 -6 0 45.6071 6.51593 11
 10 6 0 43.8378 6.44481 19
 10 6 0 36.5522 6.85942 27
 10 -6 0 31.8011 8.63843 24
 10 -6 0 31.992 6.59823 7
 10 6 0 41.669 7.91524 15
 11 -6 0 23.9953 7.1712 22
 11 6 0 30.8245 7.31893 15
 11 -6 0 26.0579 8.31083 12
 11 -6 0 19.0933 6.42193 11
 11 6 0 14.7313 7.07432 6
 11 -6 0 31.9127 6.67503 21
 11 -6 0 16.9788 8.99795 24
 11 6 0 17.5233 7.0485 27
 11 6 0 21.1534 6.40139 19
 12 -6 0 -0.68986 9.70089 24
 12 -6 0 -3.99914 6.63431 11
 12 -6 0 3.86028 7.72753 22
 12 -6 0 8.69603 6.79633 5
 12 -6 0 1.21495 6.34223 21
 12 6 0 -1.28294 7.08994 27
 12 6 0 -1.69595 6.74357 19
 12 6 0 9.57699 7.22077 6
 12 -6 0 -1.41773 8.80426 12
 13 -6 0 504.094 21.7086 12
 13 6 0 474.463 20.9872 6
 13 -6 0 448.585 20.3076 11
 13 6 0 462.676 20.3759 19
 13 -6 0 451.873 21.733 24
 13 -6 0 467.661 20.0401 5
 13 -6 0 473.02 20.9509 22
 13 6 0 492.89 20.4602 27
 13 -6 0 483.217 19.9459 21
 14 -6 0 19.8245 10.6142 24
 14 -6 0 19.8181 8.88052 22
 14 6 0 22.6708 9.14586 6
 14 6 0 30.1577 7.24845 27
 14 -6 0 22.9147 6.7984 21
 14 -6 0 32.8141 10.089 12
 14 -6 0 20.1927 7.1809 5
 14 -6 0 22.805 8.01427 11
 15 -6 0 690.225 29.4385 11
 15 6 0 721.048 30.0458 6
 15 -6 0 726.447 30.0167 22
 15 6 0 701.16 29.4784 27
 15 -6 0 741.412 31.0773 24
 15 -6 0 719.918 29.387 5
 15 -6 0 724.17 29.0094 21
 15 -6 0 752.608 30.7387 12
 16 -6 0 22.8763 11.7222 12
 16 -6 0 13.2624 12.1347 24
 16 -6 0 16.6411 8.17301 5
 16 -6 0 27.7571 8.8195 11
 16 6 0 32.8685 10.5192 6
 16 -6 0 16.6453 6.81795 21
 16 6 0 26.361 7.7143 27
 16 6 0 11.4257 9.42313 13
 16 -6 0 24.2142 9.30832 22
 17 6 0 82.4837 9.22159 27
 17 -6 0 81.526 9.64127 5
 17 -6 0 72.6656 12.7492 12
 17 6 0 89.6751 10.791 13
 17 -6 0 83.0817 9.95728 11
 17 -6 0 80.9824 10.8268 22
 17 -6 0 76.5258 13.1752 24
 17 6 0 63.3627 11.3228 6
 17 -6 0 68.4769 7.754 21
 18 6 0 14.9573 10.0153 13
 18 -6 0 35.521 7.36241 21
 18 6 0 20.561 11.8188 6
 18 -6 0 27.1984 12.0257 22
 18 -6 0 19.1072 13.3321 24
 18 -6 0 25.3629 12.8323 12
 18 -6 0 22.3136 8.75709 5
 18 -6 0 19.2024 10.1683 11
 19 -6 0 126.964 14.1018 22
 19 -6 0 111.851 10.9059 5
 19 6 0 88.003 12.8439 6
 19 -6 0 122.966 14.5691 24
 19 -6 0 111.468 14.5096 12
 19 -6 0 101.467 11.5613 11
 19 6 0 113.195 12.4612 13
 20 -6 0 92.7016 15.0149 12
 20 -6 0 69.9751 13.5494 22
 20 6 0 72.4201 11.7039 13
 20 -6 0 59.6809 10.0361 5
 21 6 0 42.3839 12.4812 13
 21 -6 0 37.7796 14.1212 12
 21 -6 0 57.627 9.84507 5
 21 -6 0 55.9549 12.7667 22
 22 6 0 22.0588 12.092 13
 22 -6 0 34.6914 12.9181 22
 22 -6 0 19.7543 13.9933 12
 23 6 0 32.9341 10.6036 18
 23 -6 0 33.0151 13.3066 12
 24 -6 0 22.558 13.3814 24
 24 6 0 19.7477 10.1111 18
 24 -6 0 10.811 11.5599 12
 25 -6 0 5.54284 11.6763 24
 25 6 0 8.45593 9.21836 18
 25 -6 0 18.217 11.8138 12
 26 -6 0 11.2865 10.9898 12
 26 6 0 -1.83187 8.8239 18
 26 -6 0 -4.3592 10.3917 24
 27 6 0 41.3534 8.28159 18
 27 -6 0 55.9664 9.67835 24
 28 6 0 7.17586 5.66249 12
 28 6 0 6.19483 6.14098 18
 28 -6 0 -2.1588 7.58697 24
 28 -6 0 8.41892 6.14215 10
 29 -6 0 45.452 5.33545 10
 0 7 0 -0.22082 5.19625 2
 0 -7 0 -5.23707 5.22657 2
 1 -7 0 1128.84 41.9489 2
 -1 -7 0 1105.07 41.795 2
 -1 7 0 1074 41.994 2
 1 7 0 1097.52 41.7693 2
 -2 7 0 961.789 15.733 2
 2 7 0 906.276 14.4099 2
 -3 7 0 36.2277 6.24388 2
 3 -7 0 37.4804 6.39545 2
 3 7 0 30.1223 3.96019 2
 4 -7 0 2368.98 92.3654 2
 4 -7 0 2387.16 92.3251 7
 4 -7 0 2433.12 92.3366 21
 4 7 0 2270.4 91.6108 2
 -4 7 0 2396.4 92.4107 2
 5 -7 0 126.8 8.56456 24
 5 -7 0 109.95 8.09946 21
 -5 7 0 132.956 8.47077 2
 5 7 0 104.833 5.24966 2
 5 7 0 114.953 8.9115 15
 5 -7 0 118.943 8.09162 7
 5 7 0 114.84 7.95369 27
 5 7 0 103.867 5.51747 1
 -6 7 0 45.0017 7.36766 2
 6 -7 0 57.9557 7.6648 24
 6 7 0 42.487 7.42802 15
 6 -7 0 44.6772 6.91057 7
 6 -7 0 50.5206 6.61782 21
 6 7 0 53.2871 7.07189 27
 7 7 0 1304.54 49.9704 15
 7 7 0 1253.37 49.5367 6
 7 7 0 1290.61 49.7693 27
 7 -7 0 1288.66 49.5487 22
 7 -7 0 1281.22 49.6046 21
 7 -7 0 1372.74 50.1329 24
 -7 7 0 1310.83 49.9634 2
 8 -7 0 244.361 12.1527 22
 8 7 0 262.685 11.9019 25
 8 -7 0 242.781 12.7226 12
 8 7 0 246.323 12.2189 27
 -8 7 0 232.061 12.8138 2
 8 -7 0 243.768 11.203 11
 8 7 0 217.974 12.43 15
 8 7 0 233.413 11.9934 6
 8 -7 0 266.712 13.343 24
 9 -7 0 9.08077 7.82312 12
 9 7 0 16.1371 6.92168 15
 9 -7 0 19.1296 5.50793 11
 9 7 0 9.82614 7.10566 27
 9 -7 0 7.55411 6.91819 22
 9 7 0 14.8976 6.63615 25
 9 -7 0 17.7274 8.61278 24
 9 -7 0 10.6894 6.21964 21
 9 7 0 7.00373 6.57834 6
 10 7 0 435.03 18.6009 25
 10 -7 0 414.503 17.9422 11
 10 -7 0 434.114 19.7642 24
 10 -7 0 425.788 18.374 21
 10 7 0 427.505 18.5696 6
 10 -7 0 439.53 19.2663 12
 10 7 0 421.526 18.0992 19
 10 -7 0 428.123 18.7768 22
 10 7 0 461.844 18.7605 27
 10 7 0 397.084 18.8365 15
 11 -7 0 556.45 23.582 12
 11 7 0 552.809 22.4875 19
 11 7 0 558.418 23.2054 6
 11 -7 0 544.596 22.5581 11
 11 -7 0 553.858 23.2193 22
 11 -7 0 560.026 24.0323 24
 11 7 0 536.405 23.0803 27
 11 -7 0 542.365 22.8336 21
 11 7 0 527.419 23.2234 15
 12 -7 0 141.583 11.9493 24
 12 -7 0 141.336 11.0026 22
 12 7 0 159.8 9.28742 19
 12 -7 0 156.826 11.8106 12
 12 -7 0 150.046 9.74685 11
 12 7 0 166.754 10.8233 6
 12 -7 0 163.367 10.0923 21
 12 7 0 136.982 10.3723 27
 13 -7 0 342.409 15.7705 11
 13 -7 0 354.982 16.905 22
 13 -7 0 356.005 17.4123 12
 13 7 0 328.14 15.987 27
 13 -7 0 326.972 15.8342 21
 13 7 0 338.498 16.4598 6
 13 -7 0 326.786 18.0082 24
 14 -7 0 9.13744 9.91598 12
 14 7 0 15.7232 9.12206 6
 14 -7 0 21.077 8.58179 22
 14 -7 0 12.956 7.96453 11
 14 7 0 11.9771 7.90029 27
 14 -7 0 25.5518 11.5824 24
 14 -7 0 14.2029 7.42533 21
 15 -7 0 486.014 20.8073 21
 15 -7 0 467.934 23.2258 24
 15 7 0 480.303 21.1772 27
 15 7 0 447.16 21.9029 6
 15 -7 0 486.736 21.9988 22
 15 -7 0 493.912 22.3075 12
 15 -7 0 475.047 21.2806 11
 16 -7 0 139.583 11.1434 11
 16 -7 0 117.37 13.4197 12
 16 -7 0 130.084 12.2549 22
 16 -7 0 124.001 9.97646 21
 16 -7 0 128.282 14.5133 24
 16 7 0 141.998 12.6264 6
 16 7 0 121.472 11.677 13
 16 7 0 127.205 10.4758 27
 17 -7 0 1455.53 55.0378 11
 17 7 0 1318.69 54.7069 27
 17 -7 0 1396.79 56.4447 24
 17 -7 0 1493.2 54.6718 21
 17 -7 0 1452.35 55.8655 22
 17 7 0 1374.21 55.2709 13
 17 -7 0 1398.89 55.9023 12
 17 7 0 1377.81 55.7263 6
 18 7 0 21.8802 10.7382 13
 18 -7 0 37.198 7.7427 21
 18 7 0 31.8338 12.1648 6
 18 -7 0 25.5139 9.79739 11
 18 7 0 20.6 8.29813 27
 18 -7 0 7.58417 12.9222 12
 18 -7 0 27.8792 11.1771 22
 18 -7 0 17.6711 14.1621 24
 19 7 0 1047.58 41.8578 6
 19 -7 0 1035.15 41.9596 22
 19 -7 0 992.98 42.0404 12
 19 7 0 950.426 41.1609 13
 19 -7 0 1047.49 40.0873 21
 19 -7 0 987.877 42.5996 24
 20 -7 0 567.149 27.5305 24
 20 7 0 539.084 25.4695 13
 20 7 0 565.154 26.3376 6
 20 -7 0 569.293 26.7307 12
 20 -7 0 580.844 26.691 22
 21 7 0 103.292 13.5638 6
 21 -7 0 92.4046 13.9036 22
 21 7 0 105.507 12.6931 13
 21 -7 0 121.592 13.9114 12
 21 -7 0 118.605 15.8532 24
 22 7 0 -6.95646 9.72671 18
 22 -7 0 9.19183 13.2809 12
 22 -7 0 4.80401 12.5618 22
 22 7 0 -4.21372 10.7205 13
 22 7 0 0.92628 11.9463 6
 23 7 0 163.171 13.9309 6
 23 -7 0 193.761 15.7377 12
 23 7 0 198.094 13.2181 18
 24 7 0 71.7007 11.0144 6
 24 -7 0 92.5515 12.4513 12
 24 7 0 74.4777 10.0999 18
 25 7 0 245.357 13.9122 6
 25 7 0 241.701 13.5203 18
 26 -7 0 18.2103 7.99616 10
 26 -7 0 22.1186 9.92252 24
 26 7 0 21.3419 7.78243 18
 27 -7 0 34.2461 8.4096 24
 27 -7 0 25.7294 6.05314 17
 27 7 0 28.372 8.34904 5
 27 -7 0 23.6731 7.11713 10
 27 7 0 27.9383 6.44632 18
 28 7 0 27.0536 6.99088 5
 28 -7 0 25.131 6.85835 24
 0 -8 0 500.196 20.9041 21
 0 8 0 517.902 21.5395 15
 0 -8 0 523.486 21.479 17
 0 8 0 527.635 20.881 2
 0 -8 0 531.753 21.4993 24
 1 8 0 163.768 9.79496 15
 -1 -8 0 152.077 9.13041 17
 -1 8 0 156.66 8.88956 2
 1 8 0 152.931 8.27791 2
 1 -8 0 143.516 9.57624 17
 1 -8 0 165.27 9.7374 24
 -1 8 0 159.105 9.5737 15
 1 -8 0 157.489 8.85133 21
 -2 -8 0 104.596 7.47007 17
 2 8 0 105.401 6.50819 2
 2 8 0 117.562 8.45586 27
 2 8 0 108.458 8.4413 15
 -2 8 0 101.473 8.25952 15
 2 -8 0 97.2173 8.48987 17
 2 -8 0 111.259 8.6018 24
 -2 8 0 114.73 7.88782 2
 2 -8 0 96.5503 7.16491 2
 2 -8 0 105.381 7.56531 21
 -3 8 0 331.952 14.9792 2
 3 -8 0 336.535 15.6284 17
 3 8 0 315.638 13.8345 2
 3 8 0 324.05 15.6929 15
 3 -8 0 357.589 15.5256 24
 -3 8 0 352.753 15.5185 15
 3 -8 0 343.393 14.8991 21
 3 8 0 370.698 15.6274 27
 4 8 0 830.21 31.2658 27
 4 8 0 773.993 30.7804 14
 -4 8 0 758.61 31.2181 15
 4 8 0 751.088 31.4637 15
 -4 8 0 790.512 31.1957 2
 4 -8 0 790.093 31.2897 24
 4 -8 0 807.845 31.0234 21
 -5 8 0 904.166 34.5998 15
 5 8 0 851.214 34.1568 6
 5 -8 0 886.699 34.8316 24
 5 -8 0 858.832 34.3241 21
 -5 8 0 857.023 34.5896 2
 5 8 0 925.041 34.6677 27
 5 8 0 861.955 34.8253 15
 6 8 0 9806.87 358.144 27
 6 -8 0 9620.3 358.26 24
 6 8 0 9467.69 358.288 15
 -6 8 0 9547.77 358.165 2
 6 8 0 9639.93 357.921 6
 6 -8 0 9680.89 357.986 21
 7 -8 0 96.0996 9.64647 24
 7 8 0 89.3599 7.78201 6
 7 -8 0 94.5905 8.49866 21
 7 8 0 93.6037 9.34982 15
 7 -8 0 88.0938 7.89938 22
 7 8 0 96.3512 8.78588 25
 7 8 0 105.664 8.65775 27
 8 8 0 1583.59 60.9745 6
 8 8 0 1623.95 61.2682 27
 8 8 0 1598.23 61.3432 15
 8 -8 0 1568.58 61.0521 21
 8 8 0 1601.45 61.1031 25
 8 -8 0 1646.93 61.6037 24
 8 -8 0 1577.7 60.9026 22
 9 8 0 41.1948 7.22627 6
 9 8 0 47.4699 8.05893 27
 9 8 0 59.1575 7.71071 15
 9 -8 0 35.2893 7.32211 22
 9 -8 0 45.0961 6.22017 11
 9 8 0 41.1976 7.67403 25
 9 -8 0 57.4108 9.60723 24
 10 -8 0 371.402 17.0051 22
 10 -8 0 384.774 17.0772 21
 10 8 0 370.228 16.9251 6
 10 -8 0 388.286 18.1966 24
 10 8 0 357.419 16.6901 25
 10 8 0 376.065 17.7529 15
 10 -8 0 363.695 16.1838 11
 10 8 0 359.036 17.1119 27
 11 8 0 28.051 7.88535 25
 11 -8 0 39.9549 10.6906 24
 11 -8 0 38.1621 8.34391 21
 11 -8 0 33.9908 8.08458 22
 11 8 0 38.8975 8.30165 6
 11 -8 0 35.8928 6.92472 11
 11 8 0 34.9352 8.4156 27
 11 -8 0 44.3797 9.95675 12
 11 8 0 27.9262 9.04274 15
 12 -8 0 60.9567 7.62214 11
 12 -8 0 76.0344 10.9625 12
 12 -8 0 66.7261 9.71384 22
 12 8 0 81.3851 9.0237 6
 12 8 0 66.7691 8.98455 27
 12 -8 0 68.8762 11.255 24
 12 -8 0 83.2733 8.82076 21
 13 -8 0 391.966 18.0804 11
 13 8 0 403.994 18.5489 27
 13 -8 0 387.402 19.4684 12
 13 -8 0 394.745 18.3852 21
 13 8 0 413.686 18.961 6
 13 -8 0 388.157 20.344 24
 13 -8 0 398.989 19.1725 22
 14 -8 0 1290.46 50.7954 21
 14 -8 0 1300.71 51.1524 22
 14 -8 0 1334.01 51.6042 12
 14 -8 0 1305.33 52.0515 24
 14 8 0 1278.88 51.2276 6
 14 8 0 1353.73 51.0377 27
 14 -8 0 1260.63 50.6647 11
 15 -8 0 754.005 30.6067 21
 15 -8 0 765.911 31.8281 12
 15 -8 0 759.639 31.5583 22
 15 -8 0 696.221 32.2928 24
 15 8 0 739.879 30.7788 27
 15 -8 0 730.274 30.618 11
 15 8 0 737.888 31.2243 6
 16 8 0 1298.34 53.228 13
 16 -8 0 1426.84 52.9125 21
 16 8 0 1316.64 52.9915 27
 16 -8 0 1296.75 53.6112 22
 16 8 0 1377.76 53.603 6
 16 -8 0 1355.48 53.7565 12
 16 -8 0 1384.38 52.9864 11
 16 -8 0 1367.06 54.4781 24
 17 8 0 1158.07 47.8147 6
 17 -8 0 1208.98 48.6403 12
 17 -8 0 1237.31 47.1196 21
 17 -8 0 1253.14 48.0808 22
 17 -8 0 1190.3 48.9448 24
 17 8 0 1165.93 47.1107 27
 17 8 0 1160.51 47.4613 13
 18 -8 0 238.376 16.4601 22
 18 8 0 230.176 15.1969 13
 18 -8 0 271.564 14.1441 21
 18 8 0 249.389 15.9323 6
 18 8 0 265.813 14.4186 27
 18 -8 0 253.156 17.8963 24
 18 -8 0 264.41 17.0548 12
 19 8 0 143.594 12.3197 13
 19 8 0 138.786 13.2722 6
 19 -8 0 153.971 10.7028 21
 19 -8 0 162.916 16.6533 24
 19 -8 0 140.646 14.4184 22
 19 -8 0 133.836 15.704 12
 20 -8 0 487.95 20.2886 21
 20 8 0 439.411 21.9861 6
 20 -8 0 453.609 24.0903 24
 20 -8 0 440.98 22.7402 12
 20 8 0 425.517 21.5035 13
 20 -8 0 450.304 22.7782 22
 21 8 0 28.1328 10.7515 13
 21 -8 0 37.6407 14.1308 24
 21 8 0 42.8236 11.3732 6
 21 -8 0 10.3364 12.8898 12
 21 8 0 28.1207 9.32896 18
 22 8 0 23.3288 10.4883 6
 22 8 0 9.08941 9.88875 13
 22 -8 0 5.39218 12.3266 24
 22 8 0 15.2471 8.724 18
 23 -8 0 115.375 13.4564 24
 23 8 0 114.505 9.87707 18
 23 8 0 108.783 11.4024 6
 24 8 0 44.9756 8.29255 18
 24 8 0 57.5303 10.0554 6
 25 8 0 16.6308 6.90965 18
 25 -8 0 24.8295 7.89682 10
 26 -8 0 -2.40808 6.73756 17
 26 8 0 15.7188 6.14594 18
 26 -8 0 7.06126 6.96262 10
 27 8 0 9.20966 6.88892 5
 27 -8 0 1.50536 7.13185 24
 27 -8 0 5.94357 6.01774 10
 0 9 0 -5.36426 5.35182 6
 0 9 0 -7.18548 5.6317 14
 0 9 0 -9.18458 7.436 15
 0 -9 0 -3.60104 7.13793 17
 0 -9 0 -11.6408 7.96452 24
 0 -9 0 -0.44407 5.76818 21
 0 9 0 2.78892 5.8468 2
 1 -9 0 445.902 18.8669 21
 -1 9 0 428.148 18.8303 2
 1 9 0 446.85 18.5889 6
 -1 9 0 459.889 18.688 6
 -1 -9 0 436.671 18.4609 21
 1 -9 0 451.507 19.4289 24
 1 9 0 459.822 19.7066 15
 1 9 0 448.079 18.9248 14
 -1 9 0 439.606 19.6259 15
 1 -9 0 471.385 19.6747 17
 -1 -9 0 459.298 19.3039 17
 -2 9 0 6.09542 7.55335 15
 2 9 0 5.56716 7.90275 15
 2 9 0 1.86896 7.46625 27
 2 9 0 15.0993 5.49312 14
 -2 9 0 11.1834 7.58738 27
 2 9 0 7.97176 5.46331 6
 -2 9 0 4.53408 6.62226 2
 2 -9 0 4.2488 7.65027 17
 -2 9 0 2.07368 5.28358 6
 2 -9 0 -0.42369 7.10068 24
 2 -9 0 9.14774 6.27275 21
 3 9 0 -1.52591 5.48478 6
 3 -9 0 -3.20521 8.11052 24
 3 9 0 2.61807 7.74108 27
 3 -9 0 0.62629 6.53981 21
 3 9 0 3.2039 5.62914 14
 3 -9 0 3.50573 8.16744 17
 -3 9 0 0.45549 7.18892 15
 3 9 0 5.90698 7.5693 15
 -3 9 0 9.2607 6.92369 2
 4 -9 0 1245.71 47.8971 17
 4 -9 0 1291.79 47.9706 24
 4 -9 0 1279.93 47.518 21
 4 9 0 1174.1 47.1443 6
 4 9 0 1184.55 47.3219 14
 -4 9 0 1189.39 47.5478 2
 4 9 0 1263.21 47.9937 15
 4 9 0 1258.26 47.8662 27
 -4 9 0 1231.27 47.7507 15
 -5 9 0 183.6 11.479 15
 5 -9 0 184.165 11.1047 21
 5 -9 0 205.052 12.1698 24
 5 9 0 199.792 11.5964 27
 5 -9 0 230.851 12.5709 17
 5 9 0 195.338 10.3001 6
 5 9 0 195.787 12.4709 15
 6 9 0 976.808 37.8893 27
 -6 9 0 951.401 37.7517 15
 6 9 0 938.314 37.3359 6
 6 -9 0 928.201 37.6052 21
 6 9 0 996.574 37.8743 25
 6 9 0 938.777 38.0095 15
 6 -9 0 958.875 38.0313 24
 7 -9 0 90.4912 8.70427 21
 7 9 0 89.9401 8.83384 25
 7 9 0 88.8923 9.69579 27
 -7 9 0 87.1194 8.62135 15
 7 -9 0 101.024 10.0577 24
 7 9 0 86.3683 8.06282 6
 7 9 0 86.5991 10.1303 15
 8 9 0 3243.87 119.753 27
 8 9 0 3142.08 119.408 6
 8 -9 0 3181.1 119.553 21
 8 9 0 3189.31 119.843 15
 8 -9 0 3158.34 119.951 24
 8 9 0 3146.41 119.548 25
 9 9 0 71.7454 9.03576 15
 9 9 0 65.8948 8.44588 6
 9 9 0 72.6604 9.50943 27
 9 -9 0 63.2827 9.14252 21
 9 9 0 63.8839 8.37158 25
 9 -9 0 66.2462 10.3696 24
 10 9 0 354.37 17.2521 27
 10 9 0 329.934 16.3796 6
 10 -9 0 393.215 18.186 24
 10 -9 0 329.276 16.2858 22
 10 9 0 340.268 16.1933 25
 10 9 0 333.005 17.039 15
 11 -9 0 -3.77783 10.8567 24
 11 9 0 -10.9501 8.45696 27
 11 -9 0 1.714 6.27404 11
 11 9 0 3.80338 7.14803 25
 11 9 0 -4.90281 9.68759 15
 11 -9 0 10.8024 8.73636 21
 11 -9 0 1.54063 8.01282 22
 11 9 0 5.47368 8.32691 6
 12 -9 0 183.966 12.1795 21
 12 -9 0 165.221 11.9184 22
 12 -9 0 181.933 14.3653 24
 12 9 0 193.319 12.1713 27
 12 9 0 158.71 12.8026 15
 12 -9 0 180.567 10.6303 11
 12 9 0 176.451 12.2673 6
 13 -9 0 17.7121 9.53413 22
 13 -9 0 2.14901 9.32821 21
 13 -9 0 3.68272 11.3186 24
 13 -9 0 15.3518 7.23893 11
 13 9 0 4.53519 9.28952 27
 13 9 0 18.9812 9.74772 6
 14 -9 0 4963.53 185.12 22
 14 -9 0 5139.2 185.8 24
 14 -9 0 4925.82 184.964 21
 14 9 0 4937.3 185.189 27
 14 9 0 4742.5 185.18 6
 15 -9 0 -6.3494 10.978 22
 15 -9 0 4.47129 13.4413 24
 15 9 0 4.08413 9.28192 27
 15 -9 0 1.30764 9.67224 21
 15 9 0 9.10347 11.251 6
 16 -9 0 5942.27 215.319 22
 16 9 0 5533.63 214.842 27
 16 9 0 5638.82 214.892 13
 16 -9 0 5795.54 215.741 24
 16 -9 0 5916.08 214.796 21
 16 9 0 5639.01 215.165 6
 17 9 0 15.2906 11.3406 6
 17 9 0 20.0529 8.88136 27
 17 9 0 16.4223 9.709 13
 17 -9 0 -2.33903 13.3428 24
 17 -9 0 13.251 10.094 21
 18 9 0 26.4248 11.4407 6
 18 -9 0 13.3683 9.50179 21
 18 9 0 0.19838 8.57471 27
 18 9 0 7.57838 10.0058 13
 18 -9 0 3.39589 14.3978 24
 19 -9 0 126.952 15.0042 24
 19 9 0 121.05 11.2207 13
 19 9 0 120.443 12.2638 6
 19 -9 0 125.432 10.6092 21
 20 9 0 66.7785 10.2965 13
 20 9 0 70.4198 11.6813 6
 20 9 0 70.4039 8.74905 18
 20 -9 0 78.6584 14.3459 24
 21 -9 0 42.9659 13.6457 24
 21 9 0 27.5854 7.84032 18
 21 9 0 26.4826 10.5657 6
 21 9 0 39.2594 9.65733 13
 22 9 0 150.599 9.88492 18
 22 9 0 157.879 12.5033 6
 22 -9 0 158.898 14.8563 24
 22 9 0 130.009 11.179 13
 23 9 0 29.2581 9.4857 6
 23 9 0 19.3583 6.99407 18
 23 -9 0 15.9091 10.9913 24
 24 9 0 81.2622 9.31963 6
 24 -9 0 67.6887 8.76824 10
 24 -9 0 60.7681 11.3018 24
 24 -9 0 60.6677 9.54947 17
 25 -9 0 7.17493 7.37748 17
 25 -9 0 31.7608 8.86899 24
 25 -9 0 18.8067 6.9525 10
 26 9 0 46.4567 7.32537 5
 26 -9 0 52.3266 6.50657 10
 26 -9 0 42.5062 6.27335 17
 0 10 0 768.218 31.6567 15
 0 -10 0 789.576 31.5238 17
 0 10 0 810.101 31.2108 14
 0 -10 0 778.072 31.0524 21
 0 10 0 766.286 30.8015 6
 1 -10 0 131.609 10.3311 24
 -1 -10 0 136.503 9.56579 17
 1 -10 0 118.668 8.8304 21
 -1 -10 0 118.919 8.18476 21
 1 10 0 132.061 8.65086 14
 -1 10 0 129.825 10.0626 15
 1 -10 0 139.856 10.3817 17
 -1 10 0 112.425 8.75876 14
 1 10 0 125.84 8.34828 6
 1 10 0 134.97 10.4637 15
 2 10 0 213.036 11.0395 14
 2 10 0 226.249 12.6138 27
 2 10 0 191.878 10.6043 6
 -2 10 0 205.857 12.9713 27
 2 10 0 205.302 12.4275 15
 2 -10 0 215.626 12.622 17
 2 -10 0 205.192 12.1709 24
 2 -10 0 195.59 11.2995 21
 -2 10 0 191.817 12.3822 15
 3 -10 0 0.16663 8.27629 24
 3 10 0 7.64394 8.37082 27
 3 10 0 18.1383 9.5523 15
 3 10 0 -0.26418 6.00745 6
 3 -10 0 9.21502 9.03692 17
 3 10 0 -9.62712 6.45311 14
 -3 10 0 9.10545 8.45757 15
 3 -10 0 8.59344 7.51255 21
 -3 10 0 8.56091 8.91608 27
 4 -10 0 309.815 15.7504 24
 4 -10 0 299.387 15.0536 21
 4 -10 0 323.095 15.8456 17
 4 10 0 313.066 15.6199 27
 -4 10 0 312.949 15.6268 15
 4 10 0 296.132 16.0222 15
 4 10 0 286.052 13.937 6
 5 -10 0 1532.83 59.3931 21
 5 -10 0 1581.67 59.772 24
 5 10 0 1575.05 59.7002 27
 5 10 0 1476.1 58.9663 6
 5 -10 0 1597.24 59.8722 17
 -5 10 0 1549.69 59.7865 15
 5 10 0 1527.32 59.9647 15
 6 10 0 5.41675 8.33113 25
 6 -10 0 16.1362 9.44746 17
 6 -10 0 17.3839 7.85722 21
 6 10 0 16.1193 9.81616 15
 6 10 0 4.44502 6.45337 6
 -6 10 0 13.0446 8.8388 15
 6 -10 0 16.5983 9.33002 24
 6 10 0 12.4132 9.30877 27
 7 -10 0 1683.5 64.0447 24
 7 -10 0 1655.92 64.0096 17
 7 10 0 1684.81 63.8724 15
 7 10 0 1701.91 63.7808 27
 7 -10 0 1701.27 63.5107 21
 7 10 0 1634.19 63.5103 25
 -7 10 0 1571 63.7138 15
 7 10 0 1589.93 63.1494 6
 8 10 0 -6.00757 8.92886 15
 8 10 0 -8.8966 7.98881 25
 -8 10 0 -4.2166 8.02469 15
 8 10 0 1.13339 8.93569 27
 8 -10 0 10.0003 10.0439 24
 8 -10 0 -2.22107 9.08381 21
 8 10 0 2.28168 7.55882 6
 9 -10 0 10.8648 10.3222 24
 9 10 0 -3.24661 7.50571 6
 9 10 0 13.0003 9.22941 27
 -9 10 0 -3.32016 8.85333 15
 9 -10 0 -5.81768 9.638 21
 9 10 0 -3.91831 8.74996 15
 9 10 0 -5.49815 7.74018 25
 10 10 0 143.46 12.9832 15
 10 10 0 160.071 11.9415 27
 10 10 0 164.286 10.9293 6
 10 -10 0 148.305 11.6834 21
 10 -10 0 163.57 13.6406 24
 -10 10 0 162.02 11.6726 15
 10 10 0 143.704 10.7478 25
 -11 10 0 23.3884 9.72877 15
 11 10 0 10.7095 8.84312 6
 11 10 0 3.25824 9.1211 27
 11 10 0 13.8239 7.74956 25
 11 10 0 18.6462 9.06583 15
 11 -10 0 22.6407 11.9481 24
 12 10 0 8.26978 9.23367 6
 12 10 0 16.1716 9.85767 27
 12 10 0 14.4891 10.5301 15
 12 -10 0 9.63883 12.4278 24
 12 -10 0 0.38196 9.96668 21
 13 10 0 19.8102 9.81948 27
 13 -10 0 37.7704 10.6951 21
 13 -10 0 14.5717 12.6385 24
 13 10 0 23.8512 10.2563 6
 14 -10 0 764.168 33.8315 24
 14 10 0 769.197 32.2996 27
 14 10 0 772.322 32.5509 6
 14 -10 0 788.886 32.5782 21
 15 -10 0 75.5119 10.9676 21
 15 10 0 55.9353 11.0507 6
 15 10 0 66.4059 10.0983 27
 15 -10 0 82.1379 14.3516 24
 16 -10 0 941.896 39.5145 24
 16 10 0 911.894 37.5083 27
 16 10 0 943.799 38.2179 6
 16 -10 0 992.494 37.8007 21
 16 10 0 851.634 37.4739 13
 17 10 0 123.993 11.3719 13
 17 -10 0 145.866 12.0874 21
 17 -10 0 139.681 15.0209 24
 17 10 0 140.187 11.4018 27
 17 10 0 122.985 12.3467 6
 18 10 0 1071.94 42.8873 6
 18 -10 0 1111.6 44.3349 24
 18 10 0 1055.84 42.2125 13
 18 -10 0 1182.85 42.6641 21
 19 10 0 -4.21868 8.7662 13
 19 10 0 0.64356 10.6864 6
 19 -10 0 -1.24772 12.6503 24
 19 -10 0 4.14088 8.39901 21
 20 10 0 35.7629 8.66746 13
 20 10 0 51.8198 10.12 6
 20 -10 0 47.936 13.0261 24
 21 10 0 10.5015 9.17208 6
 21 -10 0 -2.25823 12.4583 24
 22 -10 0 -11.5485 9.92206 17
 22 -10 0 0.61327 7.74681 10
 -22 10 0 0.8001 9.40572 15
 22 10 0 5.91506 8.64155 6
 22 -10 0 -2.91986 10.4983 24
 23 -10 0 1.50735 9.56899 24
 23 10 0 11.8042 7.78528 6
 23 -10 0 -2.50484 7.51009 10
 23 -10 0 0.6869 9.02704 17
 -23 10 0 17.8031 8.64212 15
 24 -10 0 56.6657 8.96979 24
 24 10 0 47.4256 7.50098 6
 24 -10 0 57.0548 7.25744 10
 -24 10 0 39.486 8.01652 15
 24 -10 0 50.4271 8.42183 17
 -25 10 0 51.2311 6.97232 15
 25 -10 0 62.4865 6.40137 10
 25 -10 0 49.0545 8.11286 24
 25 -10 0 57.336 6.98489 17
 0 -11 0 -8.04067 6.95804 21
 0 11 0 -0.68583 6.84353 14
 0 11 0 18.0308 8.48519 15
 0 -11 0 -1.8927 8.26663 17
 1 11 0 395.028 19.2144 15
 1 -11 0 403.985 17.9493 21
 1 11 0 387.094 17.7492 14
 -1 11 0 386.038 17.8707 14
 1 -11 0 413.139 18.8982 17
 1 11 0 400.74 19.0913 27
 -1 -11 0 385.898 17.4368 21
 -1 11 0 432.624 19.3188 15
 -2 11 0 -0.96963 9.88843 27
 -2 11 0 4.77281 6.92054 14
 2 -11 0 12.1244 8.10307 21
 2 11 0 7.33797 6.41281 6
 2 11 0 -5.96732 9.17168 27
 2 11 0 0.16962 6.59201 14
 2 11 0 1.21998 9.21749 15
 2 -11 0 8.74913 8.73074 17
 -2 11 0 0.58873 9.40473 15
 3 -11 0 2004.09 77.177 21
 3 11 0 2040.3 77.7027 27
 3 11 0 1928.99 77.0109 14
 3 -11 0 2042.74 77.6763 17
 -3 11 0 2056.71 77.7884 27
 3 11 0 1966.14 76.7573 6
 -3 11 0 2145.97 77.789 15
 -3 11 0 2050.88 77.2751 14
 3 -11 0 2065.28 77.6623 24
 3 11 0 2017.93 77.738 15
 4 11 0 304.995 16.1853 27
 -4 11 0 302.486 15.2711 15
 4 -11 0 301.833 15.825 24
 4 11 0 264.819 16.3307 15
 4 -11 0 290.384 15.1532 21
 4 11 0 266.952 13.7864 6
 -4 11 0 304.124 16.323 27
 4 -11 0 286.572 16.0146 17
 5 11 0 1469.45 58.7289 6
 5 -11 0 1518.38 59.3118 21
 5 -11 0 1559.07 59.8627 17
 5 -11 0 1603.01 59.7739 24
 5 11 0 1599.74 59.7213 27
 -5 11 0 1530.29 59.7801 27
 -5 11 0 1543.17 59.6584 15
 5 11 0 1463.52 59.8514 15
 6 11 0 25.9929 9.53998 27
 6 -11 0 28.4223 10.7557 24
 6 11 0 27.5345 10.3057 15
 -6 11 0 11.8485 9.36295 15
 6 -11 0 24.5911 10.943 17
 6 -11 0 25.2396 9.4952 21
 6 11 0 23.1344 7.36899 6
 -7 11 0 66.1759 10.8095 15
 7 11 0 85.8716 10.9356 27
 7 -11 0 75.2338 11.4845 17
 7 -11 0 64.3831 9.86741 21
 7 -11 0 70.3536 11.5069 24
 7 11 0 65.8931 7.74931 6
 7 11 0 60.8769 9.51328 25
 7 11 0 73.4671 10.9762 15
 8 -11 0 55.1273 11.8493 24
 8 -11 0 55.9369 10.4239 21
 8 -11 0 43.717 10.8947 17
 8 11 0 46.1592 8.51594 25
 8 11 0 38.5055 10.6027 27
 8 11 0 44.5291 8.00828 6
 8 11 0 38.9319 9.64785 15
 -8 11 0 59.3895 10.6372 15
 9 -11 0 76.2866 11.6796 24
 9 -11 0 71.4836 12.5032 17
 9 11 0 67.8814 8.9127 6
 9 11 0 82.6265 9.11622 25
 9 11 0 77.5332 10.1711 15
 -9 11 0 75.5316 11.4467 15
 9 -11 0 73.3474 10.5929 21
 9 11 0 70.4027 10.9968 27
 10 11 0 -5.30926 10.4479 15
 10 11 0 14.0654 9.90865 27
 10 11 0 8.83677 8.6802 6
 10 -11 0 -5.5337 11.1383 21
 10 -11 0 -0.4645 11.7671 24
 10 11 0 4.1941 8.41504 25
 10 -11 0 8.60782 12.2922 17
 -10 11 0 1.87209 11.0724 15
 -11 11 0 115.651 12.1568 15
 11 11 0 143.685 12.6867 27
 11 -11 0 135.833 14.5909 17
 11 11 0 102.757 12.2941 15
 11 -11 0 141.118 13.8478 24
 11 11 0 129.918 11.2474 6
 12 -11 0 14.4576 11.7195 24
 -12 11 0 22.1583 10.9508 15
 12 11 0 2.85444 10.1852 27
 12 11 0 8.2943 10.0006 6
 12 -11 0 15.0875 12.9674 17
 13 11 0 40.3837 10.5593 27
 -13 11 0 35.0317 11.136 15
 13 11 0 38.1072 10.1084 6
 13 -11 0 43.2616 13.9623 17
 13 -11 0 43.3068 13.2249 24
 13 -11 0 36.9747 11.436 21
 14 -11 0 24.0871 13.39 24
 14 -11 0 20.1353 11.4174 21
 14 11 0 11.0925 9.02591 27
 -14 11 0 14.9541 10.8243 15
 14 11 0 15.0749 10.56 6
 14 -11 0 -2.74393 12.8242 17
 15 -11 0 135.788 14.4964 24
 15 11 0 136.11 11.5122 27
 15 11 0 134.674 12.314 6
 15 -11 0 95.6278 15.4749 17
 15 -11 0 144.217 13.0961 21
 -15 11 0 136.001 13.0152 15
 16 -11 0 591.204 26.072 24
 16 -11 0 542.357 26.0818 17
 -16 11 0 496.984 25.015 15
 16 11 0 528.808 24.2466 6
 16 -11 0 569.03 24.6339 21
 16 11 0 495.779 23.0315 13
 16 11 0 520.207 23.6651 27
 17 11 0 -5.86438 10.5058 6
 17 -11 0 -7.48286 13.1971 24
 17 -11 0 -0.72701 12.633 17
 17 -11 0 -2.0153 10.7875 21
 17 11 0 4.43859 8.27515 27
 -17 11 0 4.12097 11.6807 15
 18 11 0 37.3039 10.4497 6
 -18 11 0 39.8961 11.4949 15
 18 11 0 27.47 8.12586 27
 18 -11 0 46.7327 10.3128 21
 18 -11 0 43.3556 12.9068 24
 -19 11 0 152.593 13.213 15
 19 -11 0 183.099 11.6928 21
 19 11 0 157.059 11.9379 6
 19 -11 0 147.087 10.6626 10
 19 -11 0 151.089 13.5933 24
 20 11 0 95.5766 10.1945 6
 -20 11 0 103.48 11.0154 15
 20 -11 0 100.32 8.96827 10
 20 -11 0 92.6894 12.53 24
 21 -11 0 0.38155 10.1666 17
 21 -11 0 10.3834 7.02379 10
 -21 11 0 -3.1294 8.68447 15
 21 11 0 2.16668 7.97626 6
 21 -11 0 2.00624 10.646 24
 22 -11 0 26.7869 9.31997 17
 22 -11 0 19.2024 9.85371 24
 -22 11 0 14.8895 8.0184 15
 22 11 0 21.058 7.59104 6
 22 -11 0 28.7071 6.89767 10
 23 -11 0 -2.7139 8.24284 24
 23 -11 0 -4.15028 7.88498 17
 -23 11 0 2.49378 7.59012 15
 23 11 0 -4.41243 6.29351 6
 23 -11 0 -5.7264 5.55957 10
 24 -11 0 13.5555 6.6273 17
 24 -11 0 15.1734 4.77766 10
 -24 11 0 15.7859 6.45777 15
 24 -11 0 6.68285 7.29813 24
 0 -12 0 688.837 28.6866 21
 0 12 0 745.812 30.5833 15
 0 12 0 699.857 28.9369 14
 1 12 0 32.7747 7.37178 14
 -1 12 0 19.6711 7.50858 14
 -1 12 0 18.8533 10.2896 15
 1 12 0 25.2724 11.2238 15
 1 12 0 28.9506 11.2387 27
 1 -12 0 23.8142 8.12995 21
 1 -12 0 23.2509 9.63673 17
 2 12 0 19.6327 11.0868 15
 2 -12 0 32.897 8.48012 21
 2 12 0 18.7437 7.21203 14
 -2 12 0 8.17796 9.43722 15
 2 12 0 17.3663 11.4078 27
 2 -12 0 32.0274 9.96789 17
 -2 12 0 19.748 10.4405 27
 -2 12 0 8.85543 7.06147 14
 -3 12 0 522.899 24.4424 15
 -3 12 0 542.014 23.1025 14
 3 12 0 533.306 24.5854 27
 3 12 0 488.857 24.7449 15
 -3 12 0 560.72 24.5769 27
 3 -12 0 542.14 23.3157 21
 3 -12 0 529.638 24.0885 17
 -4 12 0 655.973 28.7583 15
 -4 12 0 743.096 29.1589 27
 4 -12 0 668.053 27.8236 21
 4 -12 0 671.736 28.6925 24
 4 12 0 596.616 28.4085 27
 4 -12 0 653.231 28.8687 17
 -4 12 0 654.072 27.7886 14
 4 12 0 655.232 29.2008 15
 5 -12 0 545.603 25.0598 17
 5 -12 0 548.712 24.8431 24
 -5 12 0 531.905 24.2921 15
 -5 12 0 520.852 23.3657 14
 -5 12 0 551.465 25.2177 27
 5 12 0 559.106 25.1293 15
 5 12 0 545.715 24.5476 27
 5 12 0 540.534 23.9842 25
 5 12 0 520.017 22.68 6
 5 -12 0 556.789 23.9268 21
 -6 12 0 4177.14 156.359 15
 6 12 0 4063.46 155.884 25
 6 12 0 3966.52 155.382 6
 6 12 0 4116.73 156.279 27
 6 -12 0 4223.96 156.382 24
 -6 12 0 4405.04 156.403 27
 6 12 0 4121.42 156.356 15
 6 -12 0 4101.87 156.35 17
 6 -12 0 4231.55 155.946 21
 -7 12 0 95.3974 11.816 27
 7 -12 0 118.092 12.2079 24
 -7 12 0 87.1189 11.7614 15
 7 12 0 109.738 10.4353 25
 7 12 0 95.8684 12.2663 15
 7 12 0 108.804 12.4756 27
 7 12 0 84.7646 9.07887 6
 7 -12 0 96.1886 11.8329 21
 7 -12 0 92.8851 12.5558 17
 8 12 0 217.251 14.976 15
 8 12 0 216.803 12.9267 25
 8 -12 0 231.42 15.7861 17
 8 -12 0 209.055 15.8829 24
 8 12 0 251.98 15.2197 27
 8 -12 0 212.115 14.327 21
 -8 12 0 231.732 16.0584 27
 -8 12 0 205.798 14.847 15
 8 12 0 205.462 12.3803 6
 9 -12 0 15.0588 10.8208 21
 9 12 0 19.0124 10.7952 15
 -9 12 0 14.6334 12.6014 27
 9 12 0 8.65538 10.8965 27
 9 -12 0 13.4264 13.545 17
 9 -12 0 13.2469 12.6122 24
 -9 12 0 11.8782 11.694 15
 9 12 0 11.3195 8.19827 25
 9 12 0 28.4344 8.05276 6
 10 12 0 209.882 14.9457 15
 10 12 0 200.963 14.4826 27
 10 -12 0 207.587 15.6763 24
 -10 12 0 172.083 14.9576 15
 10 12 0 217.244 12.3016 6
 10 -12 0 208.341 16.4207 17
 10 12 0 176.389 11.9957 25
 10 -12 0 207.167 14.7472 21
 11 -12 0 250.232 16.3833 24
 11 12 0 227.209 14.9782 27
 11 12 0 210.267 13.1639 6
 -11 12 0 184.565 15.2407 15
 11 -12 0 210.589 16.5192 17
 11 12 0 208.489 15.6057 15
 11 -12 0 242.748 16.0871 21
 12 12 0 28.8306 9.50872 6
 12 -12 0 38.5984 13.4733 24
 -12 12 0 42.0021 12.2246 15
 12 12 0 41.497 9.87755 27
 12 -12 0 23.6757 14.2491 17
 -13 12 0 53.4735 12.7019 15
 13 -12 0 56.8951 12.6562 24
 13 12 0 35.8005 9.75726 6
 13 -12 0 55.6514 13.0856 17
 13 12 0 41.2459 9.9747 27
 14 -12 0 372.35 19.3571 24
 14 -12 0 317.1 20.0026 17
 14 12 0 308.657 17.0443 6
 14 -12 0 358.909 18.7981 21
 -14 12 0 325.345 18.8391 15
 14 12 0 322.584 16.8977 27
 15 12 0 12.5284 9.65522 6
 15 12 0 -2.86151 8.91438 27
 15 -12 0 4.7783 10.9368 21
 15 -12 0 4.39201 13.2456 17
 15 -12 0 10.2663 13.2203 24
 -15 12 0 5.12341 11.455 15
 16 12 0 142.251 10.9904 27
 16 12 0 156.035 11.7137 6
 16 -12 0 165.068 15.0514 17
 16 -12 0 161.776 12.5772 21
 -16 12 0 130.919 12.9764 15
 16 -12 0 166.173 14.4463 24
 -17 12 0 14.4002 10.8045 15
 17 -12 0 18.719 11.4762 17
 17 12 0 26.0728 9.34768 6
 17 -12 0 32.2477 12.7585 24
 17 -12 0 31.6096 10.6879 21
 17 12 0 25.3191 7.6485 27
 -18 12 0 -5.21002 10.4405 15
 18 -12 0 3.06785 11.145 24
 18 -12 0 -0.18865 9.20904 21
 18 -12 0 -7.78266 11.5281 17
 18 12 0 3.69094 8.14377 6
 19 12 0 1.96262 7.63551 6
 19 -12 0 9.23393 10.828 24
 -19 12 0 -0.81066 9.23905 15
 -19 12 0 4.58119 8.44229 27
 20 12 0 -0.14864 7.12308 6
 -20 12 0 8.42485 7.6579 27
 20 -12 0 12.4574 10.3095 24
 -20 12 0 -9.4751 8.79812 15
 21 -12 0 -2.13715 8.94343 17
 21 -12 0 16.3441 8.92655 24
 21 12 0 15.0308 6.44102 6
 -21 12 0 -4.51495 6.20702 27
 -21 12 0 16.6906 7.92127 15
 -22 12 0 7.44648 7.09836 15
 22 -12 0 18.3811 8.29028 24
 22 -12 0 9.53857 7.71732 17
 22 12 0 6.41461 5.38277 6
 23 -12 0 15.2344 6.36428 17
 23 -12 0 20.9512 6.73834 24
 -23 12 0 13.4428 5.90301 15
 0 13 0 4.89109 12.1988 15
 0 -13 0 -1.34092 7.54619 21
 0 13 0 5.86399 7.50807 14
 1 13 0 0.49049 12.1179 15
 -1 13 0 7.7801 11.3724 15
 1 13 0 15.2977 11.7228 27
 1 -13 0 11.3508 8.74832 21
 -1 13 0 12.8091 7.80136 14
 2 13 0 2720.97 102.292 27
 -2 13 0 2598.91 101.365 14
 -2 13 0 2718.26 102.22 15
 2 -13 0 2626.41 101.311 21
 2 13 0 2743.96 102.43 15
 3 13 0 15.1678 12.5048 15
 -3 13 0 0.47245 12.3286 27
 3 -13 0 29.4648 11.1769 17
 -3 13 0 15.1406 11.8916 15
 3 -13 0 18.7585 9.34039 21
 -3 13 0 10.1615 7.57243 14
 3 13 0 6.97416 11.9257 27
 4 13 0 7150.05 276.274 15
 4 -13 0 7547.35 275.723 21
 4 13 0 7880.85 276.37 27
 -4 13 0 7516.8 276.355 15
 -4 13 0 7074.59 275.691 14
 -4 13 0 7463.5 276.377 27
 4 13 0 7080.96 275.817 25
 4 -13 0 7490.07 276.103 17
 -5 13 0 16.9506 12.7845 27
 5 13 0 25.384 9.37221 25
 -5 13 0 28.1558 11.9311 15
 -5 13 0 13.8763 8.03296 14
 5 13 0 30.1114 11.7236 27
 5 13 0 22.0247 11.0359 15
 5 -13 0 44.0329 10.4652 21
 5 -13 0 14.4586 11.9152 17
 -6 13 0 3858.47 140.273 15
 6 13 0 3685.86 140.177 27
 6 -13 0 3669.81 140.15 17
 6 13 0 3617.3 139.531 25
 6 13 0 3650.98 140.129 15
 -6 13 0 3609.82 139.616 14
 -6 13 0 3962.67 140.413 27
 6 -13 0 3643.59 139.712 21
 7 -13 0 29.4632 12.3689 17
 7 -13 0 27.9088 11.3812 21
 7 13 0 12.5233 11.1573 27
 -7 13 0 31.4654 12.5335 27
 7 13 0 24.672 8.1739 25
 7 13 0 24.8776 11.0977 15
 -7 13 0 22.1511 10.6615 15
 7 -13 0 36.2015 13.0588 24
 -7 13 0 3.68484 8.32892 14
 8 -13 0 1154.71 46.9989 24
 8 -13 0 1115.06 47.3008 17
 8 -13 0 1209.58 46.7341 21
 -8 13 0 1209.89 47.1425 15
 -8 13 0 1163.1 47.5906 27
 8 13 0 1137.36 46.6475 15
 8 13 0 1142.7 46.63 27
 9 -13 0 -5.81934 13.4786 17
 9 -13 0 11.9103 11.3127 21
 9 13 0 -0.53532 7.69187 6
 -9 13 0 -1.47583 11.9403 15
 -9 13 0 6.94708 13.3578 27
 9 13 0 7.76111 10.689 15
 9 13 0 5.60886 10.9495 27
 9 -13 0 -9.0455 11.8717 24
 -10 13 0 34.745 11.0976 15
 -10 13 0 19.7558 12.0709 27
 10 13 0 15.4308 10.2789 27
 10 -13 0 16.3334 12.8271 17
 10 13 0 31.7647 8.11464 6
 10 -13 0 14.518 12.2134 21
 10 13 0 24.997 11.5287 15
 10 -13 0 48.1674 13.1348 24
 -11 13 0 9.1542 11.9152 27
 11 -13 0 0.9773 13.2756 17
 11 13 0 13.0239 8.23008 6
 11 -13 0 8.40113 12.1123 24
 11 13 0 -6.31115 11.4134 27
 -11 13 0 0.24575 11.46 15
 11 -13 0 -0.42719 11.3446 21
 12 13 0 28.9647 9.95775 27
 12 -13 0 15.2925 13.518 17
 12 -13 0 18.2832 12.1321 21
 12 -13 0 26.7577 13.0626 24
 -12 13 0 35.8146 11.0866 15
 -12 13 0 43.7784 11.6064 27
 12 13 0 20.9255 8.40597 6
 13 13 0 11.0784 8.36906 6
 13 -13 0 8.73484 12.2886 24
 -13 13 0 25.1572 11.879 15
 -13 13 0 24.452 11.3094 27
 13 13 0 13.2843 9.33851 27
 13 -13 0 11.965 12.6936 17
 14 13 0 380.074 19.0305 6
 14 -13 0 452.517 21.6069 24
 14 13 0 439.215 19.8242 27
 14 -13 0 444.879 22.0761 17
 -14 13 0 407.609 21.2078 15
 -14 13 0 423.226 20.8756 27
 15 -13 0 38.9164 11.007 21
 15 13 0 19.8317 7.92015 6
 -15 13 0 22.5474 10.4443 15
 15 -13 0 35.155 11.9568 24
 -15 13 0 17.9266 9.14618 27
 15 -13 0 44.9742 12.1199 17
 15 13 0 20.6341 8.33018 27
 16 13 0 667.538 29.2273 27
 -16 13 0 704.533 30.4422 15
 16 -13 0 748.204 31.1357 24
 -16 13 0 725.855 30.1395 27
 16 -13 0 720.385 31.1915 17
 16 13 0 695.713 29.3955 6
 16 -13 0 819.323 30.9133 21
 17 -13 0 21.6596 9.64561 21
 17 -13 0 12.1502 10.9232 24
 -17 13 0 5.05841 9.40373 15
 17 13 0 10.328 7.2744 6
 17 -13 0 18.9172 11.3118 17
 -17 13 0 9.68298 9.22125 27
 18 -13 0 5.83663 10.2514 17
 -18 13 0 7.31116 8.87219 15
 18 13 0 -5.43382 6.75122 6
 -18 13 0 9.27268 8.23143 27
 18 -13 0 12.8083 9.9384 24
 19 -13 0 -8.57604 9.50088 17
 -19 13 0 4.43466 8.10432 15
 -19 13 0 1.43517 6.7864 27
 19 -13 0 -11.0106 9.58062 24
 19 13 0 3.84787 5.64714 6
 -20 13 0 145.011 9.90596 15
 20 -13 0 140.662 10.7758 24
 -20 13 0 127.502 8.61234 27
 -21 13 0 -3.01663 6.10166 15
 21 -13 0 -7.90778 7.05222 24
 0 14 0 5.29643 12.0088 15
 1 -14 0 368.111 18.0787 21
 -1 14 0 388.772 20.5298 15
 -1 14 0 381.772 17.8558 14
 1 14 0 406.326 21.6309 27
 1 14 0 401.736 20.8767 15
 2 14 0 106.229 13.1917 15
 -2 14 0 107.031 9.27203 14
 -2 14 0 122.867 12.8934 15
 2 -14 0 121.288 10.3601 21
 2 14 0 115.503 14.0844 27
 3 14 0 443.551 21.788 25
 3 -14 0 473.829 21.3847 21
 -3 14 0 444.288 20.6558 14
 3 14 0 499.301 23.2294 15
 -3 14 0 475.346 23.5075 15
 -3 14 0 500.635 24.1526 27
 3 14 0 499.742 23.5108 27
 4 14 0 401.02 19.4913 25
 4 14 0 402.136 20.7841 27
 4 14 0 386.42 21.2459 15
 4 -14 0 421.501 19.5909 21
 -4 14 0 391.691 18.6167 14
 -4 14 0 469.489 21.5461 27
 -4 14 0 376.793 20.4828 15
 -5 14 0 273.122 14.515 14
 -5 14 0 276.172 17.8764 27
 5 -14 0 285.416 15.7808 21
 5 14 0 282.439 17.2103 27
 5 -14 0 275.463 16.5844 17
 -5 14 0 265.773 16.4572 15
 5 14 0 289.273 16.663 15
 5 14 0 261.994 14.8446 25
 -6 14 0 141.371 14.2233 27
 -6 14 0 135.448 13.4741 15
 6 -14 0 150.595 12.6874 21
 6 -14 0 133.188 13.3003 17
 6 14 0 131.501 13.2068 27
 -6 14 0 140.411 10.769 14
 6 14 0 165.417 13.3276 15
 -7 14 0 401.765 20.6674 15
 7 14 0 425.45 20.4019 15
 7 -14 0 389.729 20.5653 17
 7 -14 0 415.827 20.3959 21
 -7 14 0 372.521 18.5964 14
 7 14 0 426.199 20.2411 27
 -7 14 0 359.47 21.0673 27
 -8 14 0 137.338 13.5898 15
 -8 14 0 121.081 10.3946 14
 8 -14 0 143.175 13.1701 21
 -8 14 0 161.761 14.0879 27
 8 -14 0 141.563 13.836 17
 8 14 0 120.726 12.58 27
 8 14 0 130.48 12.8201 15
 9 -14 0 187.382 15.0185 17
 9 14 0 203.805 14.1447 27
 9 14 0 189.737 14.17 15
 9 -14 0 227.236 14.5254 21
 -9 14 0 177.58 13.7098 15
 -9 14 0 203.883 15.0954 27
 -9 14 0 185.111 12.3553 14
 10 -14 0 31.1515 11.1712 21
 -10 14 0 45.1079 12.6573 27
 -10 14 0 29.595 11.96 15
 -10 14 0 46.3244 8.44041 14
 10 -14 0 37.4409 12.9166 17
 10 14 0 44.0359 11.4929 27
 10 -14 0 44.0523 12.5218 24
 10 14 0 47.1726 11.4996 15
 -11 14 0 111.273 11.9457 15
 -11 14 0 115.144 12.6366 27
 11 -14 0 94.0584 13.3498 17
 -11 14 0 96.5946 9.62763 14
 11 -14 0 98.9007 12.8208 24
 11 14 0 90.0148 11.1282 27
 11 -14 0 114.728 13.3721 21
 -12 14 0 87.4327 9.75296 14
 12 -14 0 99.23 12.8797 21
 12 -14 0 93.3736 12.4328 24
 -12 14 0 105.507 11.3437 15
 12 14 0 99.6053 10.0367 27
 12 -14 0 94.2695 13.2233 17
 -12 14 0 113.11 12.262 27
 13 -14 0 22.4924 10.9194 17
 -13 14 0 28.6414 8.17997 14
 13 -14 0 21.2907 11.1482 24
 13 -14 0 23.7634 10.0479 21
 -13 14 0 31.4304 10.8114 27
 -13 14 0 33.4491 10.1462 15
 13 14 0 38.3803 8.70741 27
 14 14 0 -6.78511 7.75233 27
 -14 14 0 -6.60042 9.54763 15
 14 -14 0 14.1182 10.8435 17
 -14 14 0 -4.49529 9.31755 27
 14 -14 0 -11.7439 10.5627 24
 15 -14 0 93.5752 11.496 17
 -15 14 0 82.4298 10.0764 15
 15 -14 0 121.822 10.7277 21
 15 -14 0 87.8366 11.412 24
 15 14 0 90.7986 8.60771 27
 -15 14 0 89.8438 10.1711 27
 -16 14 0 13.2593 8.88899 15
 16 -14 0 20.9649 9.85732 17
 16 -14 0 22.8574 9.82022 24
 16 -14 0 12.5226 8.83562 21
 -16 14 0 20.0591 8.50965 27
 -17 14 0 19.4361 6.1019 14
 17 -14 0 8.30785 9.28658 17
 -17 14 0 24.6603 8.24688 15
 -17 14 0 31.2937 7.62504 27
 17 -14 0 41.305 9.44877 24
 -18 14 0 201.142 10.8461 27
 18 -14 0 217.618 12.0799 24
 -18 14 0 165.686 9.88374 14
 -18 14 0 194.016 11.5062 15
 18 -14 0 239.202 12.072 17
 -19 14 0 19.117 6.5556 15
 19 -14 0 23.31 7.36508 24
 -19 14 0 26.3842 5.42154 27
 19 -14 0 26.3265 7.29512 17
 20 -14 0 40.8001 6.12859 17
 0 15 0 22.8028 12.4545 27
 0 15 0 -3.15084 12.1118 15
 1 15 0 185.16 14.6508 15
 -1 15 0 176.705 14.7352 15
 1 15 0 189.38 15.2206 27
 1 15 0 190.562 12.8044 25
 2 15 0 17.2937 12.1007 27
 2 15 0 13.5824 9.44773 25
 2 15 0 -1.66048 11.7476 15
 2 -15 0 17.2058 8.57835 21
 -2 15 0 -3.41588 10.8188 15
 -3 15 0 -1.21863 12.2298 15
 3 -15 0 -3.12661 9.02829 21
 3 15 0 12.7736 11.8735 27
 3 15 0 6.30458 10.3104 15
 4 15 0 35.582 11.5352 27
 4 15 0 36.6588 10.6946 15
 -4 15 0 45.974 12.5813 27
 -4 15 0 41.851 12.4919 15
 4 -15 0 37.6283 9.50992 21
 -5 15 0 4.24123 11.6954 27
 5 15 0 20.89 10.0408 15
 5 -15 0 24.8855 10.0958 21
 -5 15 0 12.6288 11.6757 15
 5 15 0 12.2524 11.002 27
 6 15 0 15.8955 10.7601 27
 -6 15 0 2.78597 11.5399 27
 -6 15 0 10.0836 11.6427 15
 6 -15 0 13.2854 9.8478 21
 6 15 0 20.7991 10.3719 15
 7 15 0 46.1362 10.1879 27
 7 15 0 11.0238 10.0171 15
 -7 15 0 25.2883 12.2475 27
 7 -15 0 39.0885 10.7062 21
 -7 15 0 32.4796 11.4959 15
 8 -15 0 -5.48777 10.3832 21
 8 15 0 -10.8138 9.78992 15
 -8 15 0 10.4831 10.3038 27
 -8 15 0 13.0645 11.0306 15
 8 15 0 -0.85856 10.3032 27
 9 15 0 214.723 13.8475 27
 -9 15 0 236.216 15.1733 27
 9 -15 0 242.45 14.6091 21
 9 15 0 219.969 13.9347 15
 9 -15 0 210.634 14.5566 17
 -9 15 0 210.157 14.3095 15
 10 -15 0 23.2563 10.008 17
 10 -15 0 44.7742 10.3544 21
 10 15 0 18.2816 9.51529 27
 -10 15 0 31.822 11.0616 27
 -10 15 0 22.3608 10.0274 15
 11 -15 0 113.4 11.4967 21
 -11 15 0 134.568 11.8897 27
 -11 15 0 100.867 11.8752 15
 11 15 0 115.903 10.7774 27
 11 -15 0 126.444 11.9095 17
 -12 15 0 -2.53733 8.7416 15
 -12 15 0 3.23379 9.58929 27
 12 15 0 4.9751 7.89445 27
 12 -15 0 2.46304 10.0451 17
 12 -15 0 5.52458 9.48779 21
 13 -15 0 37.7552 9.87401 17
 -13 15 0 30.8518 9.1849 27
 -13 15 0 9.92641 8.78488 15
 13 -15 0 14.2467 9.69428 21
 13 15 0 19.4508 7.21945 27
 -14 15 0 7.58386 8.33276 27
 -14 15 0 -0.17178 8.41464 15
 14 -15 0 7.99901 8.82453 21
 14 -15 0 6.4674 9.0085 17
 14 15 0 5.77838 6.48079 27
 15 -15 0 111.811 9.94106 17
 -15 15 0 107.72 9.07547 27
 -15 15 0 97.9243 9.26398 15
 -16 15 0 7.18659 7.2202 15
 -16 15 0 13.4701 6.76081 27
 16 -15 0 23.5643 7.55841 17
 -17 15 0 7.8414 5.74458 27
 17 -15 0 18.356 6.8804 17
 -17 15 0 3.93804 6.10232 15
 0 16 0 17.9327 10.3282 15
 0 16 0 40.6937 11.592 27
 1 16 0 6.33183 11.871 27
 -1 16 0 -1.50953 10.4237 15
 1 16 0 12.2125 10.0902 15
 2 16 0 133.345 12.821 27
 -2 16 0 103.554 11.8612 15
 2 16 0 120.406 11.3273 15
 3 16 0 364.119 18.2049 15
 3 16 0 378.593 18.6532 27
 -3 16 0 345.984 18.717 15
 3 -16 0 364.13 17.2032 21
 4 -16 0 45.2026 8.37944 21
 4 16 0 51.0975 11.0122 27
 -4 16 0 39.5546 10.8228 15
 -4 16 0 53.2485 11.7965 27
 4 16 0 22.5026 9.51584 15
 5 -16 0 192.304 12.0609 21
 -5 16 0 164.064 13.4887 15
 5 16 0 178.096 12.3879 15
 -5 16 0 199.694 13.7241 27
 5 16 0 169.3 13.2621 27
 -6 16 0 148.446 12.6838 15
 6 -16 0 140.689 11.486 21
 6 16 0 154.556 12.7683 27
 -6 16 0 172.235 13.0286 27
 6 16 0 167.877 11.7983 15
 -7 16 0 9.51546 10.5642 27
 7 -16 0 13.5253 9.37786 21
 7 16 0 17.6674 8.61573 15
 -7 16 0 4.03159 9.826 15
 7 16 0 4.80521 9.58887 27
 8 16 0 -14.8289 9.16841 27
 8 -16 0 3.52638 9.02717 21
 -8 16 0 8.79373 10.1373 27
 -8 16 0 4.47579 9.2546 15
 9 16 0 104.624 10.1472 27
 9 -16 0 113.274 10.5349 21
 -9 16 0 103.358 10.4852 27
 -9 16 0 120.927 11.161 15
 10 -16 0 -3.95562 8.68987 21
 10 16 0 0.16083 7.3666 27
 -10 16 0 4.81752 8.7435 27
 -10 16 0 -2.31781 8.74134 15
 11 -16 0 8.53588 8.59759 21
 -11 16 0 33.0791 9.08453 27
 -11 16 0 21.9172 8.58911 15
 11 16 0 14.666 7.00261 27
 12 16 0 24.1383 6.18619 27
 -12 16 0 30.4018 8.19305 15
 -12 16 0 41.1899 7.92408 27
 -13 16 0 7.91742 7.28961 15
 -13 16 0 6.13741 7.06996 27
 -14 16 0 4.09574 6.30862 27
 -14 16 0 -4.4579 6.30804 15
 0 17 0 2.38257 7.76838 15
 0 17 0 0.92911 8.82173 27
 1 17 0 55.8734 9.90784 27
 -1 17 0 49.7024 8.62473 15
 -1 17 0 52.5809 10.4017 27
 1 17 0 52.6179 8.42735 15
 2 17 0 176.667 12.279 27
 -2 17 0 183.116 11.6639 15
 2 17 0 181.619 11.4093 15
 -3 17 0 25.8881 8.20404 15
 3 17 0 22.5519 9.25114 27
 3 17 0 24.3324 7.89356 15
 4 17 0 508.582 21.709 15
 -4 17 0 503.464 21.9698 15
 4 17 0 494.17 22.1773 27
 -5 17 0 32.2135 9.42039 27
 5 17 0 39.0295 7.69623 15
 -5 17 0 53.9117 8.98595 15
 5 17 0 28.1655 8.60356 27
 -6 17 0 103.676 9.68909 27
 6 17 0 91.622 9.37535 27
 -6 17 0 83.0138 9.04983 15
 -7 17 0 20.9401 7.96259 27
 -7 17 0 16.3218 7.96857 15
 7 17 0 20.5324 7.77303 27
 -8 17 0 16.7612 7.4327 15
 -8 17 0 12.2393 8.25061 27
 8 17 0 8.29826 6.91628 27
 -9 17 0 4.75725 7.13531 15
 -9 17 0 12.3279 7.20755 27
 9 17 0 -2.05771 5.76249 27
 -10 17 0 187.91 10.7592 15
 -10 17 0 213.85 11.2838 27
 -11 17 0 -3.13922 6.49161 27
 0 18 0 80.6068 8.1983 27
 -1 18 0 49.3885 7.59366 27
 1 18 0 62.0268 7.84178 27
 2 18 0 144.397 9.42988 27
 -2 18 0 131.052 9.66157 27
 3 18 0 51.633 7.18792 27
 4 18 0 0.12666 6.2572 27
 -5 18 0 25.5064 6.78994 27
 5 18 0 33.9679 5.90994 27
 -6 18 0 20.0891 6.39345 27
 -7 18 0 25.6783 6.43582 27
 30 0 -1 -4.33085 7.15362 24
 30 0 -1 -12.2987 6.34543 18
 29 0 -1 10.7038 8.22261 18
 29 0 -1 6.40455 9.91296 12
 29 0 -1 -1.58607 7.51943 5
 29 0 -1 -3.57399 9.16514 24
 28 0 -1 0.28357 7.07822 22
 28 0 -1 4.55926 10.6185 12
 28 0 -1 5.50106 8.35746 5
 28 0 -1 4.94551 10.5342 24
 28 0 -1 14.3052 9.09773 18
 27 0 -1 -12.0049 11.1568 24
 27 0 -1 7.62678 8.01685 22
 27 0 -1 -7.94952 9.31536 18
 27 0 -1 1.95895 9.31386 5
 26 0 -1 9.67848 11.6432 24
 26 0 -1 -0.5838 10.074 5
 26 0 -1 0.55154 8.7031 22
 26 0 -1 -16.7331 11.0796 18
 25 0 -1 7.88554 9.34472 22
 25 0 -1 4.12471 9.81591 5
 25 0 -1 -3.07694 11.714 18
 24 0 -1 0.69757 7.75328 11
 24 0 -1 11.0941 9.68264 22
 24 0 -1 -5.83594 9.94475 4
 24 0 -1 10.8436 9.78986 5
 23 0 -1 -2.76569 10.5294 4
 23 0 -1 5.4104 9.6996 22
 23 0 -1 1.77177 8.23267 11
 22 0 -1 1.48646 10.0524 4
 22 0 -1 1.09177 9.44879 6
 22 0 -1 3.16807 8.30497 11
 21 0 -1 2.75173 9.54771 6
 21 0 -1 5.14547 8.27116 11
 21 0 -1 8.10036 10.0171 4
 20 0 -1 -10.0956 9.35496 6
 20 0 -1 -2.63049 7.86298 11
 20 0 -1 1.40237 13.1591 13
 20 0 -1 -2.59722 9.2236 4
 19 0 -1 11.6129 12.2953 13
 19 0 -1 0.62382 6.9755 11
 19 0 -1 -1.89708 9.62823 4
 19 0 -1 7.50029 9.80451 23
 19 0 -1 3.23307 8.73495 6
 18 0 -1 13.1794 8.82755 4
 18 0 -1 9.3839 10.9486 13
 18 0 -1 4.44596 7.89561 6
 18 0 -1 1.62959 9.89354 23
 18 0 -1 -13.4388 6.99722 11
 17 0 -1 -8.29969 8.32244 4
 17 0 -1 10.3462 9.29382 23
 17 0 -1 -0.13572 6.45689 11
 17 0 -1 -6.75879 8.01721 6
 17 0 -1 5.46852 10.5635 13
 16 0 -1 6.31422 7.93322 4
 16 0 -1 4.74799 8.86843 23
 16 0 -1 -3.93622 7.63418 6
 16 0 -1 1.73208 9.69444 13
 15 0 -1 -0.73439 8.14576 23
 15 0 -1 -1.13548 7.67929 4
 15 0 -1 0.28765 7.37305 19
 15 0 -1 -7.06488 7.27493 6
 15 0 -1 -0.15851 9.10071 13
 14 0 -1 3.27997 7.45691 4
 14 0 -1 -8.3737 8.84259 13
 14 0 -1 2.16683 5.7379 2
 14 0 -1 -5.24024 7.57798 19
 14 0 -1 -3.92017 7.29816 6
 -14 0 1 1.98114 9.47461 1
 14 0 -1 3.74743 7.52991 23
 13 0 -1 2.09316 7.9264 13
 13 0 -1 1.80823 7.25748 4
 -13 0 1 9.23818 9.36952 1
 13 0 -1 0.09758 6.24566 2
 13 0 -1 1.94643 6.80782 6
 13 0 -1 -7.76809 7.57969 19
 13 0 -1 -1.82258 7.05281 23
 12 0 -1 -5.13069 6.12032 2
 -12 0 1 -9.10332 8.06276 1
 11 0 -1 0.1603 5.70683 2
 -11 0 1 -9.63027 8.33662 1
 10 0 -1 -1.84848 5.40293 2
 9 0 -1 -0.13516 5.26621 2
 8 0 -1 -1.53401 5.52863 2
 7 0 -1 -4.13785 5.04814 2
 -7 0 1 -6.76329 8.02255 1
 6 0 -1 12.335 5.76116 2
 -6 0 1 25.0094 8.53711 1
 -5 0 1 41.4916 7.74105 1
 -4 0 1 -5.85037 4.45341 1
 -3 0 1 0.76384 5.02176 1
 -2 0 1 10.7957 4.56443 1
 2 0 -1 -5.15944 5.10597 1
 -1 0 1 -0.47241 3.21562 1
 1 0 -1 6.27725 4.12514 1
 0 0 1 6.49351 5.14029 1
 0 0 -1 -0.03027 3.3604 1
 -1 0 -1 5.12541 5.19876 1
 -3 0 -1 4.66997 3.34006 2
 -4 0 -1 1.1693 3.75573 2
 -5 0 -1 -0.63217 3.58536 2
 6 0 1 -3.5069 4.10682 2
 -6 0 -1 1.42145 3.78126 2
 7 0 1 1.66274 3.59026 2
 -7 0 -1 1.98082 4.03062 2
 8 0 1 -1.99129 4.3079 2
 -8 0 -1 -4.22221 3.84109 2
 -9 0 -1 -1.59109 4.30462 2
 9 0 1 1.87808 4.08789 2
 -10 0 -1 9.79321 4.63201 2
 10 0 1 -6.47527 4.6845 2
 11 0 1 0.40378 4.70611 2
 -11 0 -1 4.47729 4.6959 2
 12 0 1 -1.20442 6.52908 6
 12 0 1 -2.43286 4.93725 2
 13 0 1 -2.12812 5.71705 22
 13 0 1 -1.85531 7.37184 6
 13 0 1 -2.74542 5.12255 2
 14 0 1 -10.1729 7.66297 6
 14 0 1 0.413 7.94626 18
 14 0 1 2.09501 5.81336 22
 15 0 1 -5.87649 8.365 18
 15 0 1 2.69862 7.79454 6
 15 0 1 -0.12689 6.05394 22
 16 0 1 6.7313 8.50065 18
 16 0 1 -0.5497 6.62705 22
 17 0 1 -3.55366 8.77366 18
 17 0 1 -7.40169 6.90486 22
 18 0 1 -10.5795 7.63064 22
 18 0 1 -10.683 9.72536 18
 19 0 1 6.09022 10.2615 18
 19 0 1 7.66117 9.47146 24
 19 0 1 -9.04981 10.9654 5
 19 0 1 5.48193 6.98634 22
 20 0 1 9.23029 10.0253 24
 20 0 1 10.9282 11.6505 18
 20 0 1 7.7975 11.9069 5
 20 0 1 1.20688 7.85631 22
 21 0 1 12.646 9.19332 24
 21 0 1 13.8561 7.7357 22
 21 0 1 -0.22293 11.4404 18
 21 0 1 -4.70764 12.2181 5
 22 0 1 -2.75727 9.47779 24
 22 0 1 -6.40757 12.6395 5
 22 0 1 7.75725 12.794 18
 22 0 1 1.18051 7.81997 10
 22 0 1 2.80694 8.15148 22
 23 0 1 -5.25919 11.4481 18
 23 0 1 6.3109 7.39483 10
 23 0 1 -6.64628 12.1401 5
 23 0 1 -4.58987 11.9673 12
 23 0 1 -9.19903 9.25792 24
 24 0 1 1.56959 12.0984 5
 24 0 1 8.04698 12.8041 18
 24 0 1 -5.43569 9.40021 24
 24 0 1 -4.70791 12.0545 12
 24 0 1 -6.97157 7.54018 10
 25 0 1 -0.14633 6.93833 10
 25 0 1 19.4554 11.3735 18
 25 0 1 -7.23244 11.0088 12
 25 0 1 2.13873 11.6344 5
 25 0 1 1.12572 8.84348 24
 26 0 1 -5.96428 10.621 18
 26 0 1 7.38038 6.19708 10
 26 0 1 0.39741 10.5165 5
 26 0 1 -5.27263 10.1621 12
 26 0 1 -10.6819 7.90375 24
 27 0 1 -12.1424 10.0178 5
 27 0 1 -3.41515 9.21179 18
 27 0 1 -9.36629 9.136 12
 28 0 1 2.67674 7.52713 12
 28 0 1 1.1011 8.07331 18
 28 0 1 9.78329 8.99039 5
 29 0 1 -4.73189 6.40568 12
 29 0 1 -5.84573 7.32522 5
 29 0 1 2.38735 7.17931 18
 30 0 1 11.5969 5.44913 18
 30 1 -1 -2.68113 6.54693 24
 30 1 -1 -11.3764 6.33127 5
 30 -1 -1 10.4607 7.27571 24
 30 -1 -1 12.0693 5.84065 18
 30 1 -1 -2.81226 6.76031 18
 30 -1 -1 16.1414 7.99236 12
 29 -1 -1 1.75392 6.21994 22
 29 -1 -1 0.57075 7.3818 18
 29 1 -1 23.3012 8.15345 18
 29 -1 -1 -1.72415 8.48441 24
 29 1 -1 7.2449 8.59031 24
 29 1 -1 3.45477 7.61538 5
 29 -1 -1 -1.54221 10.0363 12
 28 1 -1 -19.1804 9.65713 18
 28 -1 -1 -4.3431 8.62674 18
 28 1 -1 12.9741 9.81516 24
 28 -1 -1 0.19967 10.4975 24
 28 -1 -1 9.32609 7.65568 22
 28 -1 -1 -2.65752 8.11493 5
 28 1 -1 2.92924 8.7391 5
 28 -1 -1 18.3626 11.1917 12
 27 1 -1 -1.80896 7.24122 22
 27 -1 -1 -9.83456 12.1032 24
 27 1 -1 2.40351 11.2593 24
 27 -1 -1 -4.38052 11.6093 12
 27 -1 -1 19.9256 8.57238 22
 27 -1 -1 10.2944 9.50714 18
 27 -1 -1 4.06261 9.12393 5
 27 1 -1 2.38645 9.52531 5
 27 1 -1 2.55945 9.74022 18
 26 1 -1 147.892 13.5945 18
 26 -1 -1 121.623 14.495 24
 26 1 -1 163.531 12.832 5
 26 -1 -1 133.451 11.5217 22
 26 -1 -1 119.888 12.1174 18
 26 1 -1 123.728 9.84964 22
 26 -1 -1 137.906 11.6703 5
 25 -1 -1 27.9411 10.6113 22
 25 1 -1 29.2282 12.3415 18
 25 -1 -1 53.7862 13.8336 24
 25 -1 -1 23.4478 10.8678 18
 25 -1 -1 39.6794 10.304 5
 25 1 -1 27.6373 8.34371 22
 25 1 -1 35.2753 9.31912 4
 24 -1 -1 209.556 12.7079 11
 24 -1 -1 188.712 17.2031 24
 24 -1 -1 204.981 13.8774 5
 24 1 -1 192.351 12.1216 22
 24 -1 -1 203.041 13.8127 22
 24 1 -1 182.538 13.1184 4
 24 -1 -1 198.605 14.69 18
 23 -1 -1 33.1445 10.1266 4
 23 1 -1 30.3601 8.97832 22
 23 1 -1 7.0537 8.88261 4
 23 1 -1 19.0129 7.55348 11
 23 1 -1 15.4931 11.0763 6
 23 -1 -1 7.88102 10.5761 5
 23 -1 -1 44.528 8.7128 11
 23 -1 -1 17.6039 10.491 22
 22 1 -1 36.0473 7.74861 11
 22 -1 -1 44.707 9.49029 11
 22 1 -1 31.9617 11.2523 6
 22 1 -1 45.172 10.6081 4
 22 -1 -1 29.3534 10.8689 4
 21 -1 -1 84.8088 10.0044 11
 21 1 -1 87.9439 10.633 4
 21 1 -1 89.209 8.21344 11
 21 -1 -1 60.8864 11.1814 4
 21 1 -1 85.8169 10.808 6
 21 1 -1 107.327 15.2175 13
 20 1 -1 139.21 12.0776 4
 20 -1 -1 155.007 11.4314 11
 20 1 -1 165.15 12.7179 6
 20 1 -1 175.998 15.4591 13
 20 -1 -1 185.247 12.2416 6
 20 1 -1 159.456 10.5088 11
 20 -1 -1 173.214 12.5794 4
 20 1 -1 181.163 12.4263 23
 19 -1 -1 32.9187 9.87438 4
 19 1 -1 42.2182 6.72381 11
 19 1 -1 31.0219 9.49267 4
 19 1 -1 39.7857 12.3458 13
 19 -1 -1 49.0799 8.51069 11
 19 -1 -1 27.2084 8.97747 6
 19 -1 -1 38.4336 10.5652 23
 19 1 -1 35.2143 9.06038 6
 19 1 -1 19.0612 9.84496 23
 18 1 -1 68.5973 11.984 13
 18 1 -1 50.3966 10.1929 6
 18 -1 -1 55.717 10.1107 4
 18 1 -1 60.3381 7.31041 11
 18 1 -1 46.6241 9.97934 23
 18 -1 -1 67.544 8.80581 6
 18 -1 -1 58.6033 8.41504 11
 18 1 -1 64.0662 9.44463 4
 18 -1 -1 56.812 10.4659 23
 18 -1 -1 73.3762 12.3692 13
 17 1 -1 57.9158 8.97838 23
 17 -1 -1 74.942 8.83817 6
 17 1 -1 52.7474 6.84581 11
 17 1 -1 47.2732 9.34719 6
 17 -1 -1 48.7259 9.44053 4
 17 1 -1 47.8129 11.13 13
 17 -1 -1 54.7411 7.74374 11
 17 -1 -1 47.8576 10.2796 23
 17 -1 -1 66.6163 11.5574 13
 17 1 -1 53.4536 9.42011 4
 16 1 -1 80.6383 6.69054 11
 16 -1 -1 78.014 9.43737 4
 16 1 -1 106.049 10.9104 13
 16 1 -1 90.2656 9.61808 23
 16 1 -1 69.5462 9.48617 19
 16 -1 -1 73.4628 10.1655 23
 16 1 -1 74.5584 9.08189 4
 16 1 -1 89.1409 9.44178 6
 16 -1 -1 71.3918 10.5046 13
 16 -1 -1 86.2886 8.38769 6
 15 1 -1 318.856 16.2853 13
 15 -1 -1 327.789 16.5587 13
 15 1 -1 319.026 15.5339 4
 15 1 -1 334.333 15.8034 23
 15 1 -1 337.843 15.7807 6
 15 -1 -1 311.369 15.6325 4
 15 -1 -1 317.919 15.0473 6
 15 1 -1 328.272 15.8419 19
 15 -1 -1 326.159 16.2162 23
 14 1 -1 1832.59 69.5454 13
 14 1 -1 1800.29 69.1143 4
 14 -1 -1 1818.31 69.2229 4
 14 1 -1 1815.45 69.1939 6
 14 1 -1 1807.56 69.3101 19
 14 -1 -1 1740.42 69.3724 23
 14 -1 -1 1860.45 69.012 6
 14 -1 -1 1854.56 69.553 13
 14 1 -1 1759.03 68.5267 2
 14 -1 -1 1900.59 69.1437 19
 14 1 -1 1837.35 69.124 23
 13 -1 -1 1715.97 64.7662 2
 13 1 -1 1774.1 65.3082 13
 13 1 -1 1698.66 64.4417 2
 13 1 -1 1654.53 64.939 6
 -13 -1 1 1588.73 64.9099 1
 13 1 -1 1750.9 64.9247 23
 13 -1 -1 1766.16 64.9298 19
 13 -1 -1 1678.15 65.0001 4
 13 1 -1 1703.71 64.937 4
 13 -1 -1 1763.08 65.2251 13
 13 -1 -1 1708.39 65.1646 23
 13 1 -1 1722.16 65.1249 19
 12 1 -1 818.247 31.3642 19
 12 -1 -1 897.24 30.9202 2
 -12 -1 1 638.294 30.9039 1
 12 -1 -1 701.761 31.0247 23
 12 1 -1 830.039 30.3407 2
 11 -1 -1 3494.25 127.078 2
 11 1 -1 3567.47 126.875 2
 10 -1 -1 4946.35 171.851 2
 10 1 -1 4761.93 171.635 2
 9 1 -1 180.768 8.28137 2
 -9 -1 1 143.115 9.2355 1
 9 -1 -1 149.08 8.79632 2
 8 -1 -1 121.77 7.16236 2
 8 1 -1 123.195 6.92047 2
 7 -1 -1 1350.32 47.6856 2
 7 1 -1 1314.76 47.5502 2
 -6 -1 1 1590.16 62.1178 1
 6 1 -1 1693.23 61.8551 2
 -5 -1 1 923.873 39.9644 1
 5 -1 -1 1160.26 39.8303 2
 -4 -1 1 168.8 9.00706 1
 4 1 -1 8.41539 9.43619 1
 3 -1 -1 207.58 8.3737 2
 -3 -1 1 140.938 8.29384 1
 -2 1 1 2702.43 73.3085 1
 2 1 -1 2407.17 73.0361 1
 1 1 -1 86.882 5.59461 1
 0 1 -1 691.835 25.0203 1
 0 -1 -1 609.625 24.6741 1
 -1 -1 -1 18.1799 3.81692 1
 1 1 1 63.8368 4.68797 1
 -2 1 -1 1497.42 48.8674 2
 -2 -1 -1 1205.26 48.5082 1
 -3 -1 -1 31.9 2.76893 2
 -3 1 -1 30.3818 4.34549 2
 -3 -1 -1 34.3838 4.11376 1
 -4 1 -1 1446.15 54.1461 2
 -4 -1 -1 1409.53 53.7918 2
 4 -1 1 1526.24 54.2168 2
 -5 -1 -1 3034.96 113.685 2
 -5 1 -1 3007.37 113.99 2
 5 -1 1 3175.88 114.011 2
 -6 -1 -1 80.0414 4.3734 2
 6 -1 1 91.8089 5.91713 2
 -6 1 -1 62.8566 5.42555 2
 7 -1 1 1379.47 51.8857 2
 -7 -1 -1 1390.15 51.5074 2
 -7 1 -1 1355.44 51.8908 2
 -8 1 -1 163.892 8.43874 2
 8 -1 1 175.862 8.38016 2
 -8 -1 -1 174.901 7.59677 2
 -9 -1 -1 1972.78 72.7059 2
 9 -1 1 1842.86 73.0418 2
 -9 1 -1 2013.45 73.0485 2
 -10 1 -1 283.385 13.9787 2
 10 -1 1 367.643 14.1367 2
 -10 -1 -1 335.514 13.3796 2
 -11 1 -1 5069.05 184.919 2
 11 -1 1 4942.95 185.173 18
 11 -1 1 4890.35 184.866 2
 12 -1 1 1111.6 43.5555 18
 12 -1 1 1154.39 43.05 2
 12 -1 1 1095.89 43.2553 22
 12 -1 1 1122.9 43.1735 11
 -12 1 -1 1136.51 43.0521 2
 13 -1 1 2733.13 100.729 11
 13 -1 1 2615.36 101.007 18
 13 -1 1 2670.49 100.513 2
 13 1 1 2688.86 100.978 13
 13 -1 1 2697.31 100.792 22
 14 -1 1 31.4481 6.73028 22
 14 -1 1 42.4231 8.07197 18
 14 1 1 41.1709 5.92497 22
 15 1 1 252.184 13.2788 6
 15 1 1 260.589 11.901 22
 15 -1 1 222.746 13.4494 18
 15 -1 1 251.719 12.7914 22
 16 -1 1 131.131 10.8513 18
 16 1 1 115.413 10.414 6
 16 1 1 119.679 8.29932 22
 16 -1 1 127.224 10.2244 24
 16 -1 1 120.598 11.0746 5
 16 -1 1 118.942 9.35644 22
 17 -1 1 452.839 20.7564 5
 17 -1 1 443.762 20.5917 18
 17 1 1 452.718 19.0965 22
 17 1 1 455.189 20.5387 6
 17 -1 1 424.056 19.7407 22
 17 -1 1 441.322 20.3057 24
 18 -1 1 465.356 21.8972 5
 18 -1 1 474.559 21.4327 18
 18 -1 1 452.087 21.2241 24
 18 1 1 458.92 19.7574 22
 18 1 1 458.772 21.6018 18
 18 -1 1 458.362 20.5921 22
 19 1 1 66.9208 11.1889 18
 19 -1 1 59.4383 11.7606 5
 19 -1 1 87.4052 10.5421 24
 19 -1 1 94.3636 11.4205 18
 19 1 1 65.8961 8.00465 22
 19 -1 1 79.1783 9.30648 22
 20 1 1 710.75 28.7294 22
 20 -1 1 678.458 31.0815 5
 20 -1 1 741.791 30.3471 24
 20 1 1 669.844 29.7255 24
 20 1 1 744.428 30.9405 18
 20 -1 1 711.338 30.791 18
 20 -1 1 708.52 29.2811 22
 21 1 1 193.177 15.4002 18
 21 1 1 206.648 15.1648 5
 21 -1 1 215.028 12.8686 22
 21 -1 1 203.955 14.4258 24
 21 1 1 196.44 11.4765 10
 21 1 1 199.421 13.0512 24
 21 -1 1 202.976 15.4192 5
 21 -1 1 209.69 15.6073 18
 22 -1 1 275.824 15.8007 24
 22 1 1 273.096 15.4358 24
 22 1 1 286.14 13.9727 10
 22 1 1 298.491 17.6583 5
 22 -1 1 264.165 17.5404 5
 22 -1 1 301.847 18.2505 12
 22 -1 1 262.39 14.7882 22
 22 1 1 284.956 18.022 18
 22 -1 1 265.296 17.8864 18
 23 1 1 34.0864 13.2238 18
 23 1 1 59.448 12.5783 5
 23 -1 1 55.5046 12.3728 5
 23 1 1 46.296 7.56611 10
 23 -1 1 55.3947 12.7129 18
 23 -1 1 56.774 10.3122 24
 23 1 1 47.2629 9.49909 24
 23 -1 1 39.4715 8.70949 10
 23 -1 1 45.4894 13.7535 12
 24 1 1 14.5974 12.656 5
 24 1 1 -6.7088 11.8066 18
 24 -1 1 -1.25794 9.35188 24
 24 -1 1 1.33273 12.1501 5
 24 -1 1 -0.44223 11.5915 18
 24 1 1 1.08874 11.6132 12
 24 -1 1 13.6115 8.36839 10
 24 -1 1 -5.02481 12.7768 12
 24 1 1 -5.92977 8.86488 24
 25 1 1 42.2924 8.74973 24
 25 1 1 44.0072 11.3477 12
 25 -1 1 56.0417 12.091 18
 25 1 1 34.8439 11.8526 18
 25 1 1 53.1489 12.0225 5
 25 -1 1 69.2975 12.3566 12
 25 -1 1 35.6913 9.57539 24
 25 -1 1 42.8318 11.9958 5
 25 -1 1 38.2046 8.08341 10
 26 1 1 11.9147 10.683 18
 26 1 1 14.9197 11.1081 5
 26 -1 1 7.69905 7.09518 10
 26 1 1 16.3082 10.2391 12
 26 -1 1 9.96237 8.52854 24
 26 -1 1 15.1907 10.1529 5
 26 -1 1 16.2622 10.2002 12
 26 -1 1 7.82381 10.3462 18
 27 -1 1 10.6015 7.03765 24
 27 -1 1 6.47405 9.4666 5
 27 1 1 6.81707 9.73362 18
 27 -1 1 4.28706 6.14045 10
 27 1 1 -0.71605 9.80895 5
 27 1 1 9.5161 8.70606 12
 27 -1 1 2.83477 9.11808 12
 27 -1 1 7.41236 9.05651 18
 28 -1 1 2.73208 8.52232 5
 28 -1 1 -0.76377 7.84597 12
 28 -1 1 -6.00427 7.86787 18
 28 1 1 3.76832 8.0941 18
 28 1 1 -10.6201 7.421 12
 28 1 1 7.93787 8.76251 5
 29 1 1 20.0974 5.99244 12
 29 1 1 21.4306 6.8585 18
 29 -1 1 17.7459 6.90702 18
 29 -1 1 14.8152 7.25174 5
 29 1 1 13.0219 7.48346 5
 29 -1 1 9.54225 6.67538 12
 30 1 1 5.05798 5.37966 18
 30 1 1 8.06536 5.62998 5
 30 2 -1 182.147 11.5498 24
 30 2 -1 251.17 11.6495 5
 30 -2 -1 227.996 12.4843 24
 30 -2 -1 258.388 12.6079 12
 30 2 -1 225.403 12.5872 12
 30 2 -1 242.962 12.0345 18
 29 -2 -1 -1.99695 9.03027 12
 29 2 -1 -1.99858 8.27317 18
 29 2 -1 11.2358 8.12382 5
 29 -2 -1 6.84015 9.06562 24
 29 2 -1 7.82302 8.16012 24
 29 -2 -1 13.4099 6.7861 18
 29 -2 -1 1.45192 6.45514 22
 28 2 -1 1.11654 9.49028 24
 28 2 -1 10.7229 8.98205 5
 28 -2 -1 8.10123 7.52986 22
 28 -2 -1 2.78639 10.0682 24
 28 -2 -1 2.31267 10.8601 12
 28 2 -1 9.19553 9.20712 18
 28 -2 -1 -8.34422 7.81352 18
 27 2 -1 1.57507 10.7461 18
 27 -2 -1 13.8079 11.7422 12
 27 2 -1 17.6884 10.231 5
 27 -2 -1 -13.5894 11.5612 24
 27 -2 -1 2.19404 8.94161 22
 27 2 -1 1.05626 10.7004 24
 27 -2 -1 6.33941 8.97845 18
 26 2 -1 27.4937 12.1938 18
 26 -2 -1 33.3308 9.85822 22
 26 -2 -1 29.6728 9.90041 18
 26 -2 -1 25.688 12.686 24
 26 -2 -1 26.5958 9.21486 5
 26 -2 -1 30.0962 13.5685 12
 25 -2 -1 9.22305 9.48026 5
 25 2 -1 7.71075 7.48972 22
 25 -2 -1 2.35013 10.7187 22
 25 -2 -1 17.5424 10.4776 18
 25 2 -1 2.56058 8.88736 4
 24 -2 -1 403.667 20.2558 22
 24 -2 -1 371.867 19.0448 18
 24 -2 -1 394.964 18.9688 5
 24 2 -1 353.867 17.4884 22
 24 2 -1 349.698 18.4009 4
 24 -2 -1 400.984 18.9625 11
 24 2 -1 398.153 19.6197 6
 23 -2 -1 85.6374 12.4735 22
 23 2 -1 125.334 13.0285 6
 23 2 -1 82.4232 9.82985 22
 23 2 -1 84.2853 10.7316 4
 23 -2 -1 113.675 12.808 18
 23 -2 -1 91.8263 11.2426 5
 23 -2 -1 120.205 11.0522 11
 22 2 -1 639.66 28.0861 6
 22 -2 -1 632.926 26.7078 11
 22 -2 -1 634.764 27.8 22
 22 -2 -1 624.825 27.6309 4
 22 2 -1 596.409 27.1751 4
 22 -2 -1 648.647 27.1565 5
 22 -2 -1 604.868 27.5407 18
 21 -2 -1 21.4068 11.2582 4
 21 2 -1 7.95677 9.30081 4
 21 -2 -1 3.228 9.04951 11
 21 2 -1 2.05896 6.43402 11
 21 2 -1 3.36941 10.1535 6
 21 -2 -1 -1.73381 9.2651 5
 20 -2 -1 -6.1148 10.1392 4
 20 -2 -1 3.8685 9.41562 5
 20 2 -1 5.38541 9.79301 6
 20 2 -1 -5.9338 9.1745 23
 20 -2 -1 7.84187 9.14349 11
 20 2 -1 -2.13883 6.19262 11
 20 2 -1 9.61816 9.00272 4
 19 -2 -1 17.9045 10.3862 4
 19 2 -1 33.995 10.1651 6
 19 2 -1 33.9288 8.65239 23
 19 2 -1 26.4848 9.42235 4
 19 -2 -1 32.2025 8.85065 11
 19 2 -1 40.2948 6.12888 11
 18 2 -1 701.301 28.7413 11
 18 2 -1 707.795 30.3314 6
 18 -2 -1 749.899 29.7831 11
 18 2 -1 750.302 31.0748 13
 18 -2 -1 720.93 30.7119 23
 18 2 -1 706.453 29.6985 4
 18 -2 -1 739.959 30.2395 4
 18 2 -1 726.38 29.9087 23
 17 2 -1 46.0688 11.1815 13
 17 -2 -1 50.6339 10.2848 23
 17 2 -1 48.3431 8.91832 23
 17 -2 -1 28.7463 9.53486 4
 17 2 -1 57.1151 9.09893 4
 17 -2 -1 47.891 8.34059 6
 17 2 -1 52.1784 10.1067 6
 17 -2 -1 46.7135 8.09461 11
 17 2 -1 53.0909 9.9898 19
 17 2 -1 47.3267 6.02428 11
 16 2 -1 151.918 8.47591 11
 16 2 -1 124.121 11.7158 13
 16 2 -1 135.031 11.4466 6
 16 2 -1 172.721 11.3126 19
 16 2 -1 156.923 10.1451 23
 16 -2 -1 148.693 9.65554 6
 16 2 -1 134.75 10.5659 4
 16 -2 -1 144.129 11.2562 4
 15 -2 -1 17.5476 9.54218 13
 15 2 -1 15.0026 7.18875 23
 15 -2 -1 16.6718 6.62556 6
 15 2 -1 22.4415 8.26795 19
 15 2 -1 21.1413 9.44132 13
 15 2 -1 16.8913 8.67 6
 15 2 -1 14.3229 7.88029 4
 15 -2 -1 25.4714 8.71232 4
 14 -2 -1 -7.0971 9.0452 13
 14 2 -1 -2.08634 7.70444 6
 14 -2 -1 6.55013 5.56848 6
 14 -2 -1 -11.2251 8.55429 4
 14 2 -1 -1.06173 7.18911 4
 14 2 -1 1.4955 6.77199 23
 14 2 -1 0.14158 7.88227 19
 13 2 -1 1046.94 38.9719 4
 13 2 -1 1024.3 38.8763 23
 13 2 -1 950.784 39.6229 19
 13 -2 -1 1089.67 39.6088 13
 13 2 -1 1076.31 38.2351 2
 13 2 -1 1002.21 39.3769 6
 12 2 -1 35658 1298.94 27
 -12 -2 1 35165.8 1298.47 1
 12 -2 -1 35091.5 1298.94 13
 12 -2 -1 34673.6 1298.97 23
 12 2 -1 34765.5 1298.38 2
 12 2 -1 34896 1298.85 6
 12 -2 -1 35459.3 1298.79 2
 12 2 -1 34774.6 1298.9 19
 -11 -2 1 1079.96 41.9899 1
 11 2 -1 1161.77 41.8487 2
 -11 2 1 1089.2 42.271 2
 11 -2 -1 1034.1 42.5163 2
 -10 2 1 12819.7 459.169 2
 10 -2 -1 12399.6 459.082 2
 10 2 -1 11677.3 458.706 2
 -10 -2 1 12864.3 458.829 1
 9 -2 -1 651.021 25.379 2
 -9 -2 1 586.574 24.8106 1
 9 2 -1 637.892 24.818 2
 -9 2 1 714.316 25.6517 2
 -8 2 1 2603.18 100.689 2
 -8 -2 1 2790.41 100.423 1
 8 2 -1 2659.55 100.376 2
 -7 2 1 653.393 20.0285 2
 7 2 -1 571.684 19.3917 2
 6 -2 -1 6124.37 162.53 2
 -6 2 1 6447.27 162.625 2
 -5 2 1 875.175 24.8954 2
 5 -2 -1 967.409 24.6359 2
 -4 2 1 9310.34 373.245 2
 4 2 -1 9577.6 373.236 1
 4 -2 -1 9699.84 373.24 2
 3 -2 -1 3125.65 45.4181 2
 3 2 -1 657.75 43.9121 1
 2 -2 -1 27913.4 1033.86 2
 1 -2 -1 4432.24 164.554 2
 0 -2 -1 24554.6 929.023 2
 0 2 -1 24858 929.135 2
 0 2 1 25998.5 929.126 1
 -1 -2 -1 2212.44 49.0951 2
 -1 2 -1 1931.45 49.3274 2
 -2 2 -1 29451.5 1110.97 2
 2 2 1 30314.4 1110.77 1
 -3 2 -1 2266.81 41.1616 2
 3 -2 1 2146.26 40.9851 2
 -4 2 -1 9364.93 348.17 2
 -4 -2 -1 9891.31 347.816 1
 -4 -2 -1 9047.29 347.738 2
 -5 -2 -1 405.53 12.0598 2
 -5 2 -1 451.371 14.138 2
 -6 -2 -1 5077.97 160.998 2
 6 -2 1 5073.45 161.604 2
 -6 2 -1 4940.13 161.607 2
 -7 2 -1 877.232 29.3823 2
 -7 -2 -1 849.434 28.2892 2
 7 -2 1 925.67 29.2171 2
 -8 2 -1 8290.38 297.155 2
 -8 -2 -1 7939.45 296.501 2
 8 -2 1 7928.61 297.093 2
 9 -2 1 1392.41 51.533 2
 -9 -2 -1 1406.58 50.7075 2
 10 -2 1 11778.6 448.032 2
 -10 2 -1 12396.2 448.097 2
 11 -2 1 3943.67 147.152 18
 11 -2 1 3747.92 147.175 5
 11 -2 1 3838.42 146.981 2
 11 2 1 4174.96 147.337 6
 -11 2 -1 4026.3 147.185 2
 12 -2 1 9669.95 357.508 5
 12 -2 1 9604.45 357.28 2
 12 -2 1 9667.46 357.547 24
 12 -2 1 9615.64 357.413 22
 12 2 1 9508.45 357.529 6
 12 -2 1 9709.99 357.327 11
 -12 2 -1 9428.83 357.327 2
 12 -2 1 9753.8 357.471 18
 13 -2 1 62.2715 7.80412 24
 13 -2 1 71.576 8.40104 18
 -13 2 -1 77.6898 7.74312 2
 13 2 1 79.9564 8.30512 6
 13 -2 1 76.2472 7.18572 11
 13 2 1 78.292 8.47202 13
 13 -2 1 76.7135 8.84988 5
 13 -2 1 88.5267 7.81582 22
 14 -2 1 201.24 11.2399 22
 14 -2 1 192.556 11.8741 5
 14 -2 1 193.676 11.3517 24
 14 -2 1 187.188 10.5501 11
 14 2 1 185.748 11.637 13
 14 -2 1 198.116 11.7531 18
 15 -2 1 55.6489 9.67299 5
 15 -2 1 51.2133 8.51177 22
 15 -2 1 74.2927 8.8379 18
 15 -2 1 49.5947 8.94643 24
 15 2 1 51.3542 9.13653 13
 16 -2 1 638.792 26.1664 22
 16 -2 1 642.441 26.7948 5
 16 2 1 629.493 26.433 13
 16 -2 1 629.56 26.5944 18
 16 -2 1 591.924 26.6079 24
 17 -2 1 80.6945 9.54604 22
 17 -2 1 72.1598 9.84209 18
 17 -2 1 77.1216 11.0942 5
 17 2 1 75.1452 10.3524 18
 17 -2 1 65.6176 10.2538 24
 18 -2 1 235.54 14.567 24
 18 -2 1 225.724 13.6465 22
 18 -2 1 241.36 14.9158 5
 18 -2 1 235.152 14.5875 18
 19 -2 1 19.2261 10.5436 24
 19 -2 1 12.0095 10.37 18
 19 -2 1 22.806 9.40054 22
 19 -2 1 10.7452 10.7602 5
 19 2 1 15.6354 6.32281 10
 20 -2 1 7.69167 9.98057 24
 20 -2 1 10.8013 9.52843 22
 20 -2 1 4.26348 11.0105 18
 20 -2 1 -15.5543 12.7295 12
 20 -2 1 11.6763 11.8194 5
 21 -2 1 74.3375 12.2922 24
 21 -2 1 60.9901 10.5618 22
 21 2 1 72.2966 9.68343 24
 21 -2 1 69.5202 12.9255 18
 21 -2 1 77.1555 13.0926 5
 21 -2 1 77.73 13.3247 12
 22 -2 1 1296.56 50.0275 18
 22 -2 1 1242.09 49.9269 24
 22 2 1 1228.24 50.5434 5
 22 -2 1 1318.28 50.2185 5
 22 2 1 1163.1 49.1229 24
 22 -2 1 1255.87 50.7581 12
 22 -2 1 1278.04 49.5252 22
 23 -2 1 30.3186 11.7576 5
 23 -2 1 38.3635 11.2765 18
 23 2 1 19.0473 8.97063 24
 23 2 1 36.3744 12.8183 5
 23 -2 1 42.7013 10.5795 24
 23 -2 1 34.399 13.2221 12
 24 -2 1 95.7243 13.6203 12
 24 -2 1 106.872 12.9521 18
 24 -2 1 92.5223 11.3016 24
 24 -2 1 84.1191 12.4843 5
 24 -2 1 107.703 10.5113 10
 24 2 1 102.675 13.7192 5
 25 2 1 19.7573 11.4421 5
 25 2 1 9.09091 10.4241 12
 25 -2 1 8.80691 11.0341 18
 25 -2 1 13.446 11.3651 12
 25 -2 1 37.835 11.6117 5
 25 -2 1 25.1861 8.36616 10
 25 -2 1 16.3853 9.56692 24
 26 2 1 20.5625 9.5424 12
 26 -2 1 44.1017 9.14066 24
 26 -2 1 54.0818 11.0435 12
 26 -2 1 17.4077 10.094 18
 26 -2 1 37.7193 8.07722 10
 26 2 1 42.4993 11.3185 5
 26 -2 1 41.0008 9.57846 5
 27 -2 1 -1.86436 8.72775 18
 27 -2 1 -10.6868 9.41302 12
 27 2 1 5.82057 8.43356 12
 27 -2 1 3.88182 9.27883 5
 27 -2 1 -0.65581 6.69564 10
 27 -2 1 -2.92467 7.43901 24
 27 2 1 10.0781 9.94888 5
 28 -2 1 -3.49593 8.24016 5
 28 2 1 -0.61384 8.71273 5
 28 2 1 2.62115 6.7777 12
 28 -2 1 4.15454 8.1299 12
 28 -2 1 0.43202 5.40768 10
 28 -2 1 8.63799 7.57028 18
 29 2 1 52.2874 7.7646 5
 29 -2 1 36.5475 7.1136 5
 29 -2 1 42.8665 7.11053 12
 29 -2 1 36.5504 6.83306 18
 30 -3 -1 144.689 9.32667 12
 30 3 -1 140.274 8.63811 5
 30 3 -1 136.362 8.87875 18
 30 -3 -1 98.2605 8.88022 24
 30 3 -1 107.318 9.19413 12
 29 3 -1 41.5424 8.44066 18
 29 3 -1 22.9585 7.96714 5
 29 3 -1 20.1109 7.52318 24
 29 -3 -1 11.7462 8.66457 24
 29 -3 -1 31.3842 8.89199 12
 28 3 -1 74.5974 10.1908 18
 28 -3 -1 66.4829 8.92931 22
 28 3 -1 60.0262 9.73552 5
 28 -3 -1 50.1179 10.8648 24
 28 3 -1 56.4024 9.48858 24
 28 -3 -1 71.327 10.8822 12
 27 -3 -1 20.4404 7.93321 18
 27 -3 -1 13.101 11.5 12
 27 -3 -1 25.5015 9.90498 22
 27 3 -1 23.3408 10.4099 18
 27 3 -1 28.0525 10.4739 5
 26 -3 -1 267.951 15.7606 22
 26 -3 -1 258.977 14.5244 18
 26 3 -1 265.46 16.2496 18
 26 -3 -1 274.659 17.5781 12
 25 3 -1 8.77331 10.5032 6
 25 -3 -1 8.70534 13.7535 12
 25 -3 -1 15.51 9.37972 18
 25 3 -1 12.5645 8.47245 4
 25 -3 -1 6.52728 11.159 22
 24 -3 -1 886.562 34.8812 11
 24 -3 -1 851.55 34.6406 18
 24 -3 -1 818.219 36.5864 12
 24 3 -1 777.537 34.2863 4
 24 -3 -1 874.711 35.4216 22
 24 3 -1 856.013 35.9311 6
 23 -3 -1 140.193 11.4156 5
 23 3 -1 158.1 13.1205 6
 23 3 -1 112.148 11.3846 4
 23 -3 -1 112.471 13.5987 22
 23 -3 -1 138.426 12.387 11
 23 -3 -1 148.294 11.8074 18
 22 -3 -1 460.604 24.7774 24
 22 -3 -1 476.345 21.7676 11
 22 3 -1 444.353 22.4374 6
 22 3 -1 458.726 21.4748 4
 22 -3 -1 463.188 21.3534 5
 22 -3 -1 470.525 21.5444 18
 22 -3 -1 463.923 23.075 22
 21 -3 -1 596.82 25.303 11
 21 -3 -1 486.582 24.0901 5
 21 -3 -1 542.652 26.0776 22
 21 -3 -1 501.44 24.3382 18
 21 3 -1 613.87 25.5803 6
 21 -3 -1 669.383 27.8872 24
 21 3 -1 556.903 24.0631 4
 20 -3 -1 1514.54 59.7657 4
 20 -3 -1 1561.94 59.0625 5
 20 -3 -1 1511.9 59.167 18
 20 3 -1 1557.11 58.8347 23
 20 3 -1 1462.58 58.9879 4
 20 -3 -1 1448.45 60.2202 24
 20 -3 -1 1534.48 59.2199 11
 20 3 -1 1563.98 59.854 6
 19 3 -1 1015.47 41.399 4
 19 -3 -1 1059.89 41.5044 5
 19 3 -1 1068.91 42.1587 6
 19 -3 -1 1035.59 41.9624 4
 19 3 -1 1025.16 41.1882 23
 19 -3 -1 1059.84 41.6112 11
 18 -3 -1 412.037 18.7105 5
 18 3 -1 394.955 19.0457 4
 18 3 -1 444.075 20.1851 19
 18 -3 -1 438.396 19.2544 11
 18 3 -1 412.617 18.7845 23
 18 -3 -1 396.23 19.8561 4
 18 3 -1 405.73 20.3179 6
 17 3 -1 166.45 11.4359 4
 17 3 -1 191.477 12.4542 19
 17 3 -1 169.509 13.0412 6
 17 -3 -1 176.062 12.5025 4
 17 -3 -1 175.252 10.9517 5
 17 3 -1 177.355 11.4223 23
 16 3 -1 286.704 14.7186 4
 16 3 -1 288.069 15.1829 6
 16 -3 -1 280.842 13.8506 5
 16 -3 -1 284.791 15.4077 4
 16 3 -1 293.944 14.1224 23
 16 -3 -1 293.325 15.6469 23
 15 3 -1 207.019 11.834 6
 15 -3 -1 242.718 13.0003 23
 15 3 -1 120.003 10.8808 27
 15 3 -1 197.859 10.6927 23
 15 3 -1 161.241 11.6453 4
 14 -3 -1 666.623 25.8611 7
 14 -3 -1 632.227 26.1239 3
 14 3 -1 634.259 26.9118 27
 14 3 -1 673.534 26.379 23
 14 -3 -1 664.988 27.4907 23
 14 3 -1 656.415 26.8301 4
 14 3 -1 678.485 27.1158 6
 13 3 -1 397.067 17.6702 27
 13 -3 -1 351.443 18.4047 23
 -13 3 1 372.114 17.6145 2
 13 3 -1 447.599 17.8948 6
 12 3 -1 1962.08 75.1069 6
 12 3 -1 1934.38 74.2745 2
 12 -3 -1 1990.29 75.2236 4
 12 -3 -1 2013.92 75.285 23
 12 3 -1 2165.81 75.2998 27
 -12 3 1 1904.05 75.2154 2
 11 -3 -1 470.713 19.4814 4
 -11 3 1 416.018 19.4696 2
 11 3 -1 451.054 18.1499 2
 11 3 -1 470.812 19.2631 6
 11 -3 -1 482.791 19.8073 23
 10 -3 -1 2510.59 86.2205 2
 -10 3 1 2717.38 86.41 2
 9 3 -1 79.0136 5.68329 2
 -9 3 1 83.5529 8.2045 2
 -9 -3 1 71.4212 7.1531 1
 8 3 -1 45.0951 4.70293 2
 -8 3 1 39.3411 7.40239 2
 -8 -3 1 40.3786 6.95354 1
 8 -3 -1 41.2227 6.67656 2
 7 -3 -1 27.5574 6.67038 2
 -7 -3 1 11.2877 6.79388 1
 -7 3 1 33.3819 6.67727 2
 6 -3 -1 2582.32 60.0571 2
 -6 3 1 2642.11 60.1167 2
 5 -3 -1 896.895 35.1943 2
 5 3 -1 925.194 35.1842 1
 -5 3 1 946.499 35.369 2
 4 -3 -1 489.336 18.9584 2
 4 3 -1 455.243 18.8708 1
 3 3 -1 180.546 10.3031 1
 3 -3 -1 209.315 9.32366 2
 -2 3 1 552.383 21.9739 2
 2 3 -1 614.163 22.0771 2
 2 -3 -1 583.553 21.9592 2
 1 -3 -1 59.9429 4.6716 2
 1 3 -1 2.26985 5.15893 2
 0 -3 -1 621.464 23.636 2
 1 3 1 18.9352 4.91322 1
 -1 -3 -1 52.2332 4.11533 2
 -2 3 -1 1380.28 56.4874 2
 -2 -3 -1 1460.64 55.9573 2
 2 -3 1 1490.19 56.5478 2
 3 3 1 635.111 21.3518 1
 3 -3 1 513.901 22.0117 2
 -3 3 -1 540.933 22.1255 2
 -3 -3 -1 541.358 21.0799 2
 -4 3 -1 1092.5 38.8031 2
 4 -3 1 953.792 38.6455 2
 -5 3 -1 205.871 9.89124 2
 -6 3 -1 105.602 6.89307 2
 7 -3 1 545.043 21.4127 2
 -7 3 -1 526.779 21.5296 2
 -8 3 -1 343.309 15.1648 2
 8 -3 1 374.073 15.2726 2
 9 -3 1 292.598 13.231 2
 -9 3 -1 282.59 12.8374 2
 -10 3 -1 48.5503 6.8427 2
 10 -3 1 61.1192 6.71399 2
 10 -3 1 50.0276 6.35289 11
 -11 3 -1 491.948 21.8164 2
 11 -3 1 552.517 21.5912 18
 11 -3 1 549.522 21.8712 5
 11 -3 1 470.696 21.3436 11
 11 -3 1 529.452 21.7795 22
 11 3 1 575.572 21.8136 6
 11 -3 1 506.238 22.0758 24
 12 -3 1 3382.19 128.921 11
 -12 3 -1 3504.92 129.043 2
 12 -3 1 3476.43 129.072 18
 12 3 1 3458.2 129.077 6
 12 -3 1 3447.86 129.143 5
 12 3 1 3409.03 128.924 13
 12 -3 1 3434.16 129.194 24
 12 -3 1 3448.31 129.082 22
 13 -3 1 699.716 27.5748 18
 13 -3 1 655.48 27.7405 5
 13 3 1 694.304 27.6419 6
 13 -3 1 641.145 27.4523 22
 13 3 1 636.112 27.2842 13
 13 -3 1 750.8 26.9025 21
 -13 3 -1 653.411 27.4052 2
 13 -3 1 658.823 27.8222 24
 14 -3 1 1753.3 69.3781 22
 14 3 1 1848.9 69.5148 6
 14 -3 1 1821.35 69.6161 24
 14 3 1 1820.84 69.3143 13
 14 -3 1 1883.12 69.5505 5
 14 -3 1 1793.46 69.3762 18
 15 3 1 41.0611 8.82539 6
 15 -3 1 54.2507 9.69077 5
 15 -3 1 52.3613 8.99342 18
 15 -3 1 53.6903 8.82583 22
 15 3 1 33.4004 8.02722 13
 15 -3 1 60.3777 10.3283 12
 15 -3 1 51.0504 9.79937 24
 16 -3 1 35.9547 8.97325 18
 16 3 1 24.6622 8.40305 6
 16 -3 1 35.0609 8.76764 22
 16 -3 1 24.8158 9.37479 24
 16 3 1 35.79 8.49626 13
 16 -3 1 39.0446 10.9948 12
 16 -3 1 32.9605 9.86121 5
 17 -3 1 40.6815 10.2121 5
 17 -3 1 34.7033 9.77901 22
 17 3 1 55.4489 9.48303 6
 17 3 1 37.231 9.6544 13
 17 -3 1 63.3751 10.2126 24
 17 -3 1 46.8603 9.70009 18
 17 -3 1 41.2807 11.8505 12
 18 3 1 122.725 11.8134 18
 18 -3 1 104.737 12.3506 24
 18 -3 1 100.089 11.4683 18
 18 -3 1 119.571 11.1566 22
 18 -3 1 141.499 12.2498 5
 18 -3 1 111.028 13.6094 12
 19 -3 1 674.57 30.3911 5
 19 -3 1 692.819 30.3072 24
 19 -3 1 721.689 30.1966 18
 19 -3 1 704.625 29.8495 22
 19 -3 1 714.984 30.8782 12
 19 3 1 679.429 30.0747 18
 20 -3 1 4894.98 184.727 24
 20 -3 1 4918.6 184.558 18
 20 -3 1 4766.97 184.971 12
 20 -3 1 4991.66 184.516 22
 20 -3 1 4908.22 184.709 5
 20 3 1 4973.21 184.646 18
 21 -3 1 177.849 14.2462 5
 21 -3 1 134.275 12.6456 22
 21 -3 1 135.175 13.4827 24
 21 -3 1 147.454 13.4413 18
 21 -3 1 152.348 15.5032 12
 21 3 1 132.335 13.8728 18
 22 3 1 72.1489 13.1946 18
 22 -3 1 78.5043 12.1795 5
 22 -3 1 73.0341 13.4328 12
 22 -3 1 74.9809 11.4962 22
 22 -3 1 72.6818 12.299 24
 22 -3 1 55.973 11.7305 18
 23 -3 1 214.927 15.0127 24
 23 -3 1 221.949 15.7586 5
 23 -3 1 240.07 16.0383 18
 23 -3 1 222.041 16.8261 12
 23 3 1 237.176 15.7424 18
 24 -3 1 183.416 12.2011 10
 24 -3 1 144.998 13.1728 18
 24 -3 1 179.499 14.0514 5
 24 3 1 178.481 14.0736 18
 24 -3 1 163.395 13.115 24
 24 -3 1 166.07 15.3246 12
 25 -3 1 34.0375 10.2482 18
 25 -3 1 20.7521 9.23791 10
 25 3 1 23.4932 10.6073 18
 25 -3 1 19.1974 9.73359 24
 25 -3 1 32.0527 10.6515 5
 25 -3 1 31.1583 11.2482 12
 26 3 1 308.697 16.8237 18
 26 -3 1 335.305 16.512 5
 26 -3 1 283.563 15.8516 24
 26 -3 1 317.766 16.8382 12
 26 -3 1 329.875 15.6231 10
 26 3 1 273.897 15.7329 12
 26 -3 1 317.164 16.292 18
 27 3 1 -10.3806 7.67032 12
 27 -3 1 3.0092 8.14891 18
 27 3 1 0.33531 8.98859 18
 27 3 1 29.2735 9.88028 5
 27 -3 1 -7.05225 8.83096 5
 27 -3 1 1.07973 7.50729 24
 27 -3 1 13.1231 7.19154 10
 27 -3 1 -1.76771 9.5812 12
 28 -3 1 10.4592 5.96602 10
 28 3 1 14.3332 7.76954 18
 28 -3 1 14.1951 7.92529 5
 28 -3 1 16.7853 5.92418 24
 28 -3 1 14.4082 8.23703 12
 28 -3 1 15.9918 7.13385 18
 28 3 1 19.9461 8.7548 5
 28 3 1 -0.23299 6.1086 12
 29 3 1 114.359 8.63482 5
 29 -3 1 90.901 7.37181 18
 29 3 1 126.908 8.17964 18
 30 -4 -1 20.4954 6.45698 12
 30 4 -1 18.5358 6.29886 12
 30 4 -1 22.9005 6.13429 5
 30 -4 -1 23.0656 6.57719 24
 29 -4 -1 29.0497 8.72657 24
 29 4 -1 33.1257 6.49637 24
 29 -4 -1 22.6942 8.20723 12
 29 4 -1 14.2289 7.75437 5
 28 4 -1 6.26356 8.11095 24
 28 -4 -1 -3.7972 8.29761 22
 28 4 -1 11.8162 9.12943 5
 28 -4 -1 15.3163 9.39891 12
 27 -4 -1 53.9202 10.2604 22
 27 -4 -1 58.236 11.4881 12
 26 -4 -1 40.7077 10.9464 22
 26 -4 -1 27.0065 12.4775 12
 25 -4 -1 176.879 13.4439 22
 25 -4 -1 147.001 15.0406 24
 25 4 -1 178.823 13.2291 6
 25 -4 -1 133.013 15.0249 12
 24 4 -1 46.2053 11.1284 6
 24 -4 -1 41.7248 10.6674 11
 24 4 -1 32.222 8.84426 4
 24 -4 -1 39.9853 12.4902 22
 24 4 -1 49.1956 14.5625 13
 24 -4 -1 60.91 14.6062 24
 24 -4 -1 67.5855 14.1779 12
 23 4 -1 432.897 20.8357 4
 23 4 -1 474.526 23.8074 13
 23 -4 -1 481.844 24.8204 24
 23 -4 -1 453.379 20.9766 18
 23 -4 -1 441.755 23.7346 12
 23 -4 -1 490.074 21.6694 11
 23 4 -1 489.122 22.9775 6
 22 -4 -1 187.006 17.1766 12
 22 4 -1 172.926 12.2862 4
 22 4 -1 188.192 17.0286 13
 22 4 -1 194.152 14.8224 6
 22 -4 -1 195.596 12.3093 18
 22 -4 -1 178.088 13.9735 11
 22 -4 -1 194.2 17.7849 24
 21 -4 -1 356.405 21.1218 24
 21 4 -1 339.543 20.741 13
 21 4 -1 351.295 17.1326 4
 21 4 -1 350.903 19.1181 6
 21 -4 -1 351.485 17.0937 18
 20 4 -1 -7.61661 11.8834 6
 20 -4 -1 6.92647 12.4893 24
 20 4 -1 8.30279 8.92752 4
 20 -4 -1 19.3029 8.43572 18
 20 4 -1 24.3122 12.8499 13
 19 4 -1 89.2258 12.4591 6
 19 -4 -1 96.6753 14.2221 24
 19 4 -1 98.8483 12.8637 13
 19 4 -1 93.259 9.46502 4
 19 -4 -1 92.1153 9.47029 18
 18 4 -1 142.121 13.7197 13
 18 -4 -1 128.435 10.0463 18
 18 -4 -1 129.394 12.12 4
 18 4 -1 125.335 10.8045 4
 18 -4 -1 136.109 13.7059 24
 18 -4 -1 119.167 10.9425 11
 18 4 -1 127.738 12.9922 6
 17 -4 -1 324.803 16.7003 4
 17 4 -1 318.141 16.6173 6
 17 4 -1 288.189 14.5257 23
 17 4 -1 293.066 15.4322 4
 17 -4 -1 319.634 17.8944 24
 17 4 -1 332.871 17.4665 13
 17 -4 -1 312.841 15.6112 11
 16 4 -1 11.0514 8.32555 27
 16 4 -1 7.46088 6.79132 23
 16 -4 -1 10.7988 7.48989 11
 16 4 -1 15.47 8.27195 4
 16 4 -1 9.82814 8.86481 19
 16 4 -1 6.61899 9.5393 6
 16 -4 -1 16.7163 5.80337 7
 15 4 -1 11.5122 6.17564 23
 15 4 -1 12.923 8.1804 27
 15 -4 -1 9.24832 5.50045 7
 15 4 -1 15.3029 8.533 6
 15 4 -1 11.816 9.01155 19
 15 4 -1 6.67062 8.14659 4
 14 4 -1 25.3373 9.29137 19
 14 -4 -1 16.9279 6.71834 3
 14 4 -1 46.6587 8.49299 6
 14 -4 -1 29.8691 8.91793 23
 14 4 -1 30.0595 7.92326 27
 14 4 -1 30.7498 6.31968 23
 14 -4 -1 20.5004 6.09418 7
 14 -4 -1 10.1442 5.12091 21
 13 -4 -1 25.4153 6.00386 7
 13 -4 -1 27.955 8.66186 4
 13 4 -1 17.8164 8.35704 19
 13 -4 -1 17.6562 8.70033 23
 13 4 -1 11.2964 7.5281 27
 13 -4 -1 21.4313 6.10339 3
 -13 4 1 26.6199 8.13096 2
 13 4 -1 18.9053 7.77552 6
 13 -4 -1 17.2647 5.20521 21
 12 4 -1 229.183 13.7525 6
 12 -4 -1 267.535 13.0015 3
 12 4 -1 226.072 13.2441 27
 -12 4 1 322.726 14.2055 2
 12 4 -1 226.423 14.2563 19
 12 -4 -1 316.793 14.3363 23
 12 -4 -1 314.455 14.2256 4
 12 -4 -1 282.387 12.5244 7
 -11 4 1 2089.05 75.7557 2
 11 -4 -1 2037.33 75.6049 23
 11 -4 -1 2035.81 75.1364 3
 11 4 -1 1882.75 74.5078 2
 11 4 -1 2074.16 75.4977 6
 11 -4 -1 2024.02 75.6302 4
 11 4 -1 1998.91 75.537 27
 11 4 -1 1986.55 75.4909 19
 -10 4 1 1122.97 39.0081 2
 10 4 -1 1075.55 38.7686 6
 10 4 -1 899.554 37.4924 2
 10 4 -1 897.849 38.9251 15
 10 -4 -1 1112.53 38.9919 4
 9 -4 -1 6401.2 237.907 2
 -9 4 1 6803.22 238.054 2
 9 4 -1 6210.17 237.265 2
 8 -4 -1 60.3172 7.61911 2
 -8 4 1 66.714 7.51665 2
 7 -4 -1 975.703 19.8267 2
 -7 4 1 1001.4 20.1232 2
 6 -4 -1 86.3539 7.18424 2
 6 4 -1 23.2633 5.27891 1
 5 4 -1 9212.69 344.777 1
 5 -4 -1 9419.26 345.053 2
 4 4 -1 1353.24 50.123 2
 4 -4 -1 1236.74 50.362 2
 4 4 -1 1340.13 50.0815 1
 -4 4 1 1389.43 50.4485 2
 3 4 -1 768.082 30.0577 2
 -3 4 1 785.423 30.4785 2
 3 -4 -1 794.599 30.3044 2
 3 4 -1 824.091 30.7164 1
 -2 4 1 3522.8 122.388 2
 2 -4 -1 3100.46 122.199 2
 2 4 -1 3276.82 122.164 2
 1 -4 -1 5108.55 194.889 2
 -1 4 1 4836.45 194.884 2
 0 -4 -1 779.084 26.9703 2
 0 4 -1 714.425 27.1995 2
 -1 -4 -1 24137.3 893.988 2
 -2 -4 -1 1831.73 66.5918 2
 2 -4 1 1987.79 67.2462 2
 3 -4 1 9632.45 342.933 2
 -3 -4 -1 9274.14 342.282 2
 3 4 1 9225.44 342.325 1
 -3 4 -1 8780.32 342.875 2
 4 -4 1 869.842 34.8354 2
 -4 4 -1 958.114 35.1617 2
 5 -4 1 1019.37 39.7096 2
 -5 4 -1 1056.72 39.6807 2
 6 -4 1 100.414 7.61272 2
 -6 4 -1 95.9493 7.00533 2
 -7 4 -1 560.436 22.5238 2
 -8 4 -1 988.675 36.616 2
 8 -4 1 895.87 36.5944 2
 9 -4 1 11205.1 421.75 22
 9 -4 1 11193.9 421.731 2
 -9 4 -1 11712.3 421.847 2
 10 -4 1 226.797 10.8929 5
 10 4 1 234.951 10.726 6
 -10 4 -1 147.926 11.0832 2
 10 -4 1 165.197 10.9229 22
 10 -4 1 182.313 10.0101 11
 10 -4 1 179.226 11.4698 24
 11 -4 1 2451.61 93.2989 11
 -11 4 -1 2455.64 93.5556 2
 11 -4 1 2432.38 93.5056 22
 11 -4 1 2460.53 93.4559 5
 11 -4 1 2637.62 93.2201 21
 11 -4 1 2444.7 93.6648 24
 11 4 1 2429.2 93.4423 6
 11 -4 1 2503.79 93.3535 18
 12 -4 1 99.1678 7.37443 21
 12 -4 1 86.912 9.2837 24
 12 -4 1 79.3672 8.96331 5
 12 -4 1 92.9912 8.19545 11
 12 -4 1 101.47 8.22155 18
 12 4 1 83.8601 7.72733 13
 12 4 1 96.0026 8.77839 6
 -12 4 -1 89.4111 8.69187 2
 13 -4 1 243.361 12.7289 18
 13 -4 1 247.74 13.4024 5
 13 -4 1 237.31 13.4081 24
 13 4 1 245.932 12.7874 6
 13 4 1 232.835 12.2078 13
 13 -4 1 244.927 12.552 11
 13 -4 1 262.892 12.0442 21
 14 -4 1 77.427 8.59869 18
 14 4 1 73.6943 9.35853 6
 14 -4 1 82.7653 7.3086 21
 14 -4 1 80.3509 9.96084 24
 14 -4 1 79.5465 9.84634 5
 14 4 1 70.666 8.33213 13
 15 4 1 63.9949 8.86282 13
 15 -4 1 73.6839 8.96981 18
 15 -4 1 67.4129 9.7413 5
 15 -4 1 61.7453 10.1821 24
 15 4 1 68.6407 9.27136 6
 15 -4 1 73.9071 9.54235 22
 16 4 1 44.0803 8.68294 13
 16 -4 1 56.4663 9.64303 5
 16 -4 1 54.2718 10.0134 22
 16 -4 1 40.2521 10.7264 24
 16 4 1 37.7192 9.35441 6
 16 -4 1 36.9385 9.35315 18
 17 -4 1 65.3735 10.9042 22
 17 -4 1 37.2988 10.735 24
 17 -4 1 60.1518 10.6838 5
 17 4 1 55.7932 9.71358 13
 17 4 1 51.488 10.1907 6
 17 -4 1 55.8928 10.038 18
 18 4 1 6.29367 9.16007 6
 18 -4 1 11.1637 9.91312 5
 18 4 1 21.9595 10.1837 18
 18 -4 1 12.3985 9.85152 18
 18 -4 1 4.46078 9.93077 22
 18 4 1 21.5476 9.63214 13
 18 -4 1 5.10845 10.3943 24
 19 -4 1 89.0437 12.7048 24
 19 -4 1 99.1254 12.4204 22
 19 -4 1 109.249 11.5875 18
 19 -4 1 124.058 12.3003 5
 19 4 1 114.38 12.5486 6
 19 4 1 102.673 11.858 18
 20 4 1 101.58 12.1755 18
 20 -4 1 77.5716 11.6178 22
 20 4 1 98.1454 12.6335 6
 20 -4 1 77.3663 11.6484 18
 20 -4 1 88.6342 12.4757 24
 20 -4 1 82.0462 12.4176 5
 21 4 1 1044.42 41.7161 18
 21 -4 1 1036.43 42.2033 24
 21 4 1 1049.39 42.2017 6
 21 -4 1 999.828 42.0662 5
 21 -4 1 1010.67 41.8828 22
 21 -4 1 1030.38 41.7707 18
 22 4 1 47.5384 12.0342 18
 22 -4 1 38.2423 11.8505 5
 22 -4 1 62.6871 13.0416 12
 22 -4 1 38.9446 11.3779 18
 22 -4 1 39.3479 12.3022 24
 23 -4 1 567.654 25.7153 18
 23 -4 1 574.74 25.5568 5
 23 -4 1 589.436 26.2152 24
 23 4 1 550.742 25.6089 18
 23 -4 1 568.274 26.8766 12
 24 -4 1 50.9832 10.3144 10
 24 4 1 42.2504 11.2422 18
 24 -4 1 48.8214 11.4338 24
 24 -4 1 31.862 10.0252 18
 24 -4 1 42.6741 12.3126 12
 24 -4 1 43.9913 10.525 5
 25 -4 1 41.5165 9.57725 18
 25 -4 1 27.511 10.4582 5
 25 4 1 41.2635 10.7798 18
 25 -4 1 41.521 9.57754 10
 25 -4 1 35.2881 11.6183 12
 25 -4 1 21.1381 9.84514 24
 26 4 1 96.98 10.6515 18
 26 -4 1 103.568 11.1592 12
 26 -4 1 101.357 10.4703 5
 26 -4 1 93.4745 10.0598 24
 26 -4 1 110.169 9.91285 10
 26 -4 1 100.081 9.63916 18
 26 4 1 94.0485 9.24878 12
 27 4 1 10.5982 8.35305 18
 27 -4 1 5.70119 7.39388 18
 27 -4 1 13.6436 8.34477 5
 27 -4 1 11.2085 7.2634 10
 27 -4 1 18.3204 7.73586 24
 27 -4 1 17.8734 9.44589 12
 28 -4 1 12.2408 5.94643 10
 28 4 1 -9.00524 7.47556 18
 28 -4 1 -3.52623 6.0449 24
 28 -4 1 3.90819 5.95793 18
 29 4 1 0.10714 5.50284 18
 29 -5 -1 -3.50506 7.22836 12
 29 5 -1 11.0813 7.14749 5
 29 -5 -1 -6.73033 5.83926 10
 29 5 -1 -2.919 6.95527 18
 28 5 -1 13.1541 8.20038 18
 28 -5 -1 8.21897 8.59765 12
 28 5 -1 9.23442 7.23015 24
 28 5 -1 8.48834 8.48479 5
 27 -5 -1 19.1944 8.79999 22
 27 5 -1 18.0249 9.07093 18
 27 -5 -1 13.3119 9.69255 12
 27 -5 -1 9.85696 11.0085 24
 26 5 -1 89.7074 10.7895 6
 26 5 -1 88.2751 10.98 18
 26 -5 -1 85.306 13.033 24
 26 -5 -1 77.7443 12.0733 12
 25 -5 -1 309.381 17.8511 12
 25 5 -1 316.53 17.719 6
 25 -5 -1 307.376 19.1469 24
 24 5 -1 39.9355 11.8778 6
 24 5 -1 32.9115 13.5832 13
 24 -5 -1 37.5429 15.2756 24
 24 -5 -1 22.6271 12.6301 12
 23 5 -1 43.1336 11.9031 6
 23 5 -1 19.8386 14.0798 13
 23 -5 -1 10.4125 15.3342 24
 23 -5 -1 30.6758 13.5068 12
 23 5 -1 6.64995 8.37139 4
 22 -5 -1 268.296 18.0898 12
 22 5 -1 293.164 18.3725 13
 22 5 -1 285.664 18.1163 6
 22 5 -1 247.86 14.6244 4
 22 -5 -1 269.133 20.4775 24
 22 -5 -1 267.792 17.9221 22
 21 5 -1 16.9752 12.5786 6
 21 5 -1 11.215 8.48344 4
 21 -5 -1 6.59351 11.9908 22
 21 -5 -1 21.8887 14.5014 24
 21 -5 -1 25.9032 13.8359 12
 21 -5 -1 10.8712 10.1596 11
 21 5 -1 21.4144 13.4734 13
 20 -5 -1 558.481 25.4262 11
 20 5 -1 516.921 24.0894 4
 20 -5 -1 561.46 27.3911 24
 20 5 -1 548.28 26.8377 13
 20 5 -1 607.155 26.1591 6
 20 -5 -1 582.06 26.5233 12
 20 -5 -1 569.546 26.1611 22
 19 -5 -1 2532.75 99.0034 24
 19 -5 -1 2597.58 98.5614 12
 19 -5 -1 2643.9 97.9664 11
 19 5 -1 2498.96 97.6144 4
 19 5 -1 2646.54 98.7936 13
 19 5 -1 2565.05 98.5425 6
 19 -5 -1 2540.89 98.2147 22
 18 -5 -1 680.657 30.6624 12
 18 -5 -1 729.941 29.9323 11
 18 5 -1 746.754 30.7383 13
 18 5 -1 737.962 30.5749 19
 18 5 -1 642.71 30.3558 6
 18 5 -1 693.937 29.3028 4
 18 -5 -1 742.036 31.6841 24
 18 -5 -1 702.469 30.5449 22
 17 -5 -1 699.894 28.539 11
 17 -5 -1 667.228 27.4988 7
 17 5 -1 658.003 28.3682 4
 17 -5 -1 683.629 29.6064 12
 17 -5 -1 708.86 30.279 24
 17 5 -1 697.238 29.4259 19
 17 5 -1 687.793 29.3869 6
 17 5 -1 693.258 29.1038 27
 16 5 -1 360.088 16.8141 6
 16 -5 -1 346.08 18.015 24
 16 5 -1 314.862 16.4235 27
 16 5 -1 289.714 15.6066 4
 16 -5 -1 318.824 15.9828 11
 16 -5 -1 322.091 14.7965 7
 16 5 -1 336.615 16.8323 19
 16 -5 -1 300.665 14.2912 21
 15 -5 -1 383.013 17.5976 21
 15 5 -1 434.091 19.4645 19
 15 5 -1 435.481 19.872 6
 15 5 -1 421.302 19.372 27
 15 -5 -1 453.254 20.5015 24
 15 -5 -1 399.449 18.7194 11
 15 -5 -1 427.475 18.0454 7
 14 -5 -1 839.53 33.2487 3
 14 -5 -1 860.3 33.1758 7
 14 -5 -1 814.172 34.5131 24
 14 5 -1 864.35 34.1972 6
 14 -5 -1 843.595 32.9194 21
 14 5 -1 836.515 34.0494 19
 14 5 -1 820.642 33.9289 27
 13 -5 -1 101.744 7.98725 3
 13 -5 -1 79.1248 7.06166 21
 13 5 -1 91.0097 9.57028 19
 13 -5 -1 81.7399 10.1736 24
 13 5 -1 89.5672 9.27157 27
 13 -5 -1 83.3886 7.7661 7
 13 5 -1 82.0464 9.29961 6
 12 5 -1 100.463 8.95772 27
 12 5 -1 94.4512 9.28718 19
 12 -5 -1 103.29 8.25127 3
 12 -5 -1 94.743 7.27801 21
 12 5 -1 112.722 9.19409 6
 12 -5 -1 98.0912 9.79742 24
 12 -5 -1 102.528 7.98689 7
 11 -5 -1 513.061 21.589 3
 11 5 -1 519.823 22.0979 15
 11 5 -1 515.362 22.1015 19
 11 5 -1 520.444 22.1342 25
 11 -5 -1 561.463 22.2137 23
 11 -5 -1 508.597 22.4254 24
 11 5 -1 543.465 22.2287 27
 -11 5 1 495.63 22.437 2
 11 5 -1 550.285 22.0693 6
 11 -5 -1 515.5 21.394 7
 10 -5 -1 116.924 9.0943 24
 10 5 -1 50.335 7.93948 27
 10 5 -1 86.8383 7.84234 25
 10 -5 -1 87.9434 8.44665 23
 10 5 -1 81.3042 7.71568 6
 10 5 -1 65.2076 4.97485 2
 -10 5 1 84.1895 8.84579 2
 10 -5 -1 68.6625 7.80485 3
 10 5 -1 101.639 7.92499 15
 10 -5 -1 78.3566 7.14781 7
 9 5 -1 5266.25 191.529 6
 9 5 -1 5147.83 191.6 27
 9 -5 -1 5103.49 191.337 3
 9 5 -1 5236.05 190.746 2
 -9 5 1 5259.3 191.735 2
 9 -5 -1 5002.69 191.314 7
 9 5 -1 4901.14 190.729 2
 9 5 -1 5208.09 191.686 25
 9 5 -1 5379.07 191.702 15
 8 -5 -1 939.916 36.5024 2
 8 5 -1 927.269 35.2859 2
 7 -5 -1 7079.44 117.516 2
 7 5 -1 7053.5 116.235 2
 6 5 -1 6.92086 5.57645 1
 -6 5 1 40.414 7.124 2
 6 -5 -1 18.6937 6.19209 2
 6 5 -1 31.7042 4.23354 2
 5 5 -1 719.701 26.8061 2
 5 5 -1 663.055 26.9862 1
 -5 5 1 711.104 27.5459 2
 5 -5 -1 710.28 27.4689 2
 -4 5 1 1081.67 39.5125 2
 4 5 -1 1109.22 39.1376 2
 4 -5 -1 1076.64 39.477 2
 3 5 -1 187.659 8.87591 2
 -3 5 1 177.684 9.28596 2
 3 -5 -1 171.506 9.41621 2
 3 5 -1 224.18 10.6125 1
 2 -5 -1 1247.98 47.1336 2
 2 5 -1 1235.08 47.1781 2
 -2 5 1 1265.84 47.2621 2
 1 -5 -1 1399.38 55.8777 2
 1 5 -1 1570.32 56.036 2
 -1 5 1 1513.75 55.9859 2
 0 -5 -1 365.735 15.1578 2
 0 5 -1 403.932 15.9934 2
 0 5 1 388.248 15.4078 2
 -1 5 -1 722.969 26.0109 2
 -1 -5 -1 637.07 25.2613 2
 -2 -5 -1 468.861 18.4219 2
 -2 5 -1 473.108 19.6402 2
 2 -5 1 535.069 19.622 2
 -3 -5 -1 12.8825 2.74444 2
 3 5 1 35.7635 3.64826 1
 4 -5 1 166.892 9.56717 2
 -5 5 -1 409.612 16.6595 2
 5 -5 1 381.382 16.8562 2
 -6 5 -1 1300.97 48.1081 2
 6 -5 1 1215.75 47.9468 2
 7 -5 1 7746.07 282.352 2
 -7 5 -1 7435.58 282.359 2
 8 -5 1 2008.01 77.335 22
 -8 5 -1 2010.23 77.4384 2
 8 -5 1 2021.76 77.1059 21
 8 -5 1 2166.38 77.4838 12
 9 -5 1 881.448 34.0599 5
 9 -5 1 851.858 33.9971 22
 9 -5 1 860.625 34.2089 12
 -9 5 -1 891.674 34.1468 2
 9 -5 1 892.688 34.3112 24
 9 -5 1 828.342 33.5903 11
 9 -5 1 866.335 33.6616 21
 10 -5 1 246.522 11.7822 21
 10 -5 1 258.185 13.2204 24
 -10 5 -1 257.586 13.0172 2
 10 -5 1 241.111 12.7247 22
 10 -5 1 243.823 12.6403 5
 10 -5 1 240.673 13.1298 12
 10 -5 1 246.046 11.6368 18
 10 -5 1 237.649 11.7046 11
 10 5 1 227.391 12.1412 6
 11 5 1 84.545 8.55447 6
 11 -5 1 91.7597 7.71193 18
 -11 5 -1 80.7324 8.51969 2
 11 -5 1 96.5236 8.70304 5
 11 -5 1 98.4148 7.59603 21
 11 -5 1 67.1071 8.576 22
 11 5 1 95.1665 7.44864 13
 11 -5 1 89.5672 9.65493 24
 11 -5 1 87.8629 9.31266 12
 11 -5 1 85.8354 8.16438 11
 12 5 1 234.696 12.1348 13
 12 5 1 236.697 13.3192 6
 12 -5 1 261.452 13.5294 22
 12 -5 1 240.628 13.2959 5
 12 -5 1 257.951 12.1063 18
 12 -5 1 223.901 13.8016 12
 12 -5 1 246.778 13.7405 24
 12 -5 1 269.762 12.3048 21
 13 -5 1 143.974 9.25505 18
 13 -5 1 127.829 10.6997 5
 13 5 1 113.388 9.24582 13
 13 -5 1 139.328 8.87178 21
 13 -5 1 132.98 10.2547 22
 13 5 1 115.135 10.2221 6
 13 -5 1 127.721 11.3623 12
 13 -5 1 134.396 11.607 24
 14 -5 1 1412.26 56.6825 22
 14 5 1 1404.26 56.1129 13
 14 -5 1 1437.9 56.5855 5
 14 -5 1 1643.03 56.2344 21
 14 -5 1 1443.12 56.2665 18
 14 -5 1 1473.81 57.0053 24
 14 5 1 1434.49 56.5028 6
 14 -5 1 1426.9 56.9099 12
 15 -5 1 773.555 32.9308 12
 15 -5 1 772.614 32.1776 5
 15 -5 1 887.01 31.6669 21
 15 5 1 745.754 32.0746 6
 15 -5 1 766.155 32.793 24
 15 5 1 763.138 31.7565 13
 15 -5 1 775.362 31.718 18
 16 -5 1 140.781 10.9089 18
 16 -5 1 143.941 11.6763 5
 16 -5 1 158.466 13.2241 24
 16 5 1 135.698 12.1683 6
 16 5 1 142.404 11.0062 13
 16 -5 1 154.496 13.6319 12
 17 5 1 100.46 11.3424 6
 17 -5 1 85.4533 12.3483 24
 17 -5 1 88.1536 10.8592 5
 17 5 1 76.2938 10.0982 13
 17 -5 1 92.4108 9.75781 18
 18 -5 1 678.324 28.6012 18
 18 5 1 678.948 28.5993 18
 18 -5 1 699.923 29.086 5
 18 -5 1 687.477 29.5355 24
 18 5 1 631.415 28.1549 13
 18 5 1 658.02 29.2443 6
 19 5 1 2345.43 89.461 18
 19 5 1 2254.97 89.3251 13
 19 -5 1 2453.87 90.1958 24
 19 5 1 2369.41 89.844 6
 19 -5 1 2327.36 89.5503 5
 19 -5 1 2337.41 89.88 22
 19 -5 1 2338.92 89.4028 18
 20 -5 1 155.163 13.2605 5
 20 5 1 167.764 13.497 18
 20 -5 1 157.337 14.4975 24
 20 -5 1 157.089 13.9341 22
 20 -5 1 147.469 11.9641 18
 20 5 1 149.61 13.6519 6
 21 -5 1 158.661 13.1153 5
 21 5 1 163.881 13.8124 6
 21 5 1 150.854 12.6673 18
 21 -5 1 164.584 12.7058 18
 21 -5 1 158.177 14.0791 24
 22 -5 1 256.638 14.5831 18
 22 -5 1 258.377 15.9378 5
 22 -5 1 250.489 16.848 24
 22 5 1 242.633 15.8687 18
 23 -5 1 9.58995 10.866 5
 23 -5 1 -12.7114 11.5689 24
 23 5 1 13.505 10.5649 18
 23 -5 1 16.1699 9.59695 18
 24 -5 1 63.003 10.8757 10
 24 5 1 53.6991 10.9318 18
 24 -5 1 56.4203 11.9764 24
 24 -5 1 64.2083 10.9387 5
 24 -5 1 60.7119 9.74986 18
 24 5 1 48.786 11.4621 5
 25 -5 1 346.015 16.7369 5
 25 -5 1 329.161 16.4704 10
 25 5 1 318.228 16.6886 18
 25 -5 1 316.421 17.1214 24
 25 5 1 334.231 17.5166 5
 25 -5 1 317.372 15.9523 18
 26 -5 1 59.032 11.2345 12
 26 -5 1 48.7863 9.21649 24
 26 -5 1 53.0811 8.02413 18
 26 5 1 61.9539 10.2487 5
 26 5 1 54.5757 9.01475 18
 26 -5 1 49.7159 8.61163 10
 27 5 1 66.1699 9.43766 5
 27 -5 1 90.7578 8.09548 10
 27 -5 1 83.7331 8.55491 24
 27 5 1 84.5586 8.42653 18
 28 5 1 1.38692 6.15879 18
 28 -5 1 -6.04659 5.83364 10
 28 -5 1 -0.57609 5.79049 24
 28 5 1 9.71754 7.08863 5
 29 6 -1 5.47404 6.37679 5
 29 -6 -1 4.89474 5.17136 10
 29 6 -1 14.3995 5.83057 18
 28 -6 -1 10.6812 7.89512 12
 28 6 -1 6.99998 8.0915 5
 28 6 -1 14.0954 7.40441 18
 28 6 -1 9.63215 5.99381 24
 28 -6 -1 -1.89886 8.12969 24
 27 6 -1 29.3813 8.60822 18
 27 -6 -1 24.5669 8.98889 12
 27 -6 -1 18.272 10.0636 24
 26 6 -1 -2.13265 9.02938 18
 26 -6 -1 -16.4417 10.6522 12
 26 6 -1 -0.38381 9.86421 6
 26 -6 -1 -0.84622 11.0477 24
 25 -6 -1 -5.59482 11.0815 22
 25 -6 -1 -31.2546 11.7736 12
 25 6 -1 3.80881 10.5483 6
 25 -6 -1 2.79039 12.3312 24
 24 -6 -1 65.4252 12.3295 12
 24 -6 -1 81.2664 12.649 22
 24 -6 -1 60.2017 14.0502 24
 24 6 -1 68.4564 11.649 6
 24 6 -1 46.1804 13.4072 13
 23 -6 -1 14.4487 10.7836 11
 23 -6 -1 28.1326 13.0649 22
 23 6 -1 7.13253 11.74 6
 23 -6 -1 4.70818 14.1089 24
 23 -6 -1 22.724 13.1255 12
 23 6 -1 0.95928 13.0068 13
 22 6 -1 7.55361 12.3164 6
 22 6 -1 -2.45755 13.1387 13
 22 -6 -1 17.965 12.7761 12
 22 -6 -1 20.658 10.7464 11
 22 -6 -1 25.7296 14.2627 24
 22 -6 -1 12.5744 12.5164 22
 21 -6 -1 57.0654 11.1595 11
 21 -6 -1 68.8307 13.6358 12
 21 6 -1 58.6929 13.2377 13
 21 6 -1 56.2785 9.04949 4
 21 -6 -1 74.8662 15.7347 24
 21 6 -1 86.3543 13.6697 6
 21 -6 -1 63.9149 12.7875 22
 20 6 -1 470.659 23.9618 6
 20 6 -1 482.764 21.8248 4
 20 -6 -1 478.459 23.7522 22
 20 -6 -1 487.702 25.1742 24
 20 -6 -1 494.818 23.8337 12
 20 6 -1 529.653 24.0392 13
 20 -6 -1 460.305 22.8208 11
 19 -6 -1 116.108 12.0066 11
 19 -6 -1 107.718 15.2539 24
 19 -6 -1 118.181 13.747 22
 19 6 -1 111.4 14.5829 13
 19 6 -1 124.348 13.4593 6
 19 6 -1 116.271 10.4239 4
 19 -6 -1 130.555 13.2662 12
 18 6 -1 29.8414 12.5602 6
 18 6 -1 31.2663 10.2737 27
 18 6 -1 34.0026 12.6273 13
 18 -6 -1 39.7806 11.4513 22
 18 6 -1 21.498 10.1958 19
 18 -6 -1 16.8648 13.4678 24
 18 -6 -1 23.9445 11.865 12
 18 -6 -1 13.9681 9.54876 11
 18 6 -1 24.8142 8.75071 4
 18 -6 -1 11.0169 6.17641 21
 17 -6 -1 378.758 18.3025 22
 17 6 -1 353.078 18.224 19
 17 6 -1 353.791 17.9544 27
 17 -6 -1 340.053 16.255 7
 17 6 -1 316.239 16.9973 4
 17 -6 -1 389.889 19.5918 24
 17 6 -1 333.961 18.4909 6
 17 -6 -1 360.324 17.2782 11
 17 -6 -1 366.183 18.2375 12
 17 -6 -1 345.247 15.9269 21
 16 6 -1 89.6813 9.65193 27
 16 6 -1 69.0458 11.0619 19
 16 -6 -1 107.996 12.5524 24
 16 -6 -1 79.7321 7.60426 21
 16 -6 -1 87.8262 11.1176 22
 16 -6 -1 79.7465 9.84106 11
 16 6 -1 82.7382 11.233 6
 16 -6 -1 83.873 8.58622 7
 16 6 -1 80.8479 9.56409 4
 16 -6 -1 84.9873 11.3046 12
 15 6 -1 32.0054 9.93636 6
 15 6 -1 35.6884 9.73739 19
 15 -6 -1 52.0176 11.1603 24
 15 -6 -1 33.4026 10.6789 12
 15 -6 -1 33.2231 7.30959 21
 15 -6 -1 41.4528 10.5158 22
 15 -6 -1 24.4122 7.28321 7
 15 6 -1 25.8956 9.42454 27
 15 -6 -1 30.2973 8.8042 11
 14 6 -1 188.109 12.0903 27
 14 -6 -1 188.21 13.3212 24
 14 6 -1 191.798 12.4771 6
 14 6 -1 179.314 12.13 19
 14 -6 -1 171.849 10.7371 7
 14 -6 -1 189.55 11.5283 11
 14 -6 -1 190.085 12.7014 12
 14 -6 -1 184.196 10.3803 21
 13 -6 -1 41.3773 6.88545 21
 13 -6 -1 41.7956 7.76277 11
 13 6 -1 36.9593 8.94572 6
 13 -6 -1 41.735 7.70565 7
 13 6 -1 45.4053 9.20628 19
 13 -6 -1 39.7266 10.0079 24
 13 -6 -1 33.8439 8.68107 12
 13 6 -1 25.3998 8.80449 27
 13 -6 -1 34.7289 7.62248 3
 12 6 -1 60.9777 9.14592 15
 12 6 -1 73.8851 9.19116 19
 12 -6 -1 66.9345 7.63289 7
 12 -6 -1 58.0538 7.89818 3
 12 6 -1 68.6754 8.36032 27
 12 6 -1 59.828 8.70375 25
 12 -6 -1 60.5727 7.32584 21
 12 -6 -1 50.8042 9.78175 24
 12 -6 -1 66.3176 8.91978 12
 11 6 -1 192.82 12.0725 15
 11 6 -1 214.274 11.8825 19
 11 -6 -1 209.639 11.2494 3
 11 -6 -1 197.534 12.5035 24
 11 6 -1 195.311 11.904 25
 11 6 -1 216.279 12.1667 27
 11 -6 -1 203.269 11.264 7
 11 -6 -1 228.154 11.7288 12
 10 -6 -1 400.924 17.533 7
 10 6 -1 392.996 18.006 15
 10 6 -1 398.707 17.9507 27
 10 -6 -1 399.199 17.5694 3
 10 -6 -1 403.947 17.6306 12
 10 6 -1 392.116 18.0914 25
 10 -6 -1 415.921 18.2666 24
 9 -6 -1 1123.33 43.5541 24
 9 6 -1 1063.1 43.2686 15
 9 6 -1 1082.46 43.3165 27
 9 6 -1 997.073 43.4369 25
 9 -6 -1 1125.81 43.1809 7
 8 -6 -1 6418.86 244.704 24
 8 6 -1 6615.5 244.833 15
 -8 6 1 6581.36 244.847 2
 8 -6 -1 6627.94 244.547 3
 8 6 -1 6553.07 243.825 2
 8 6 -1 6663.44 244.86 25
 7 6 -1 74.7571 8.37227 25
 7 6 -1 88.2287 5.03322 2
 7 6 -1 86.978 8.21128 15
 7 -6 -1 98.2896 7.56754 7
 7 -6 -1 84.4156 7.83979 3
 7 6 -1 71.2344 7.63077 6
 -7 6 1 91.628 8.26012 2
 6 -6 -1 2452.81 94.5247 2
 6 6 -1 2569.99 93.915 2
 6 6 -1 2487.15 94.1081 1
 -6 6 1 2531.16 94.6506 2
 -5 6 1 630.285 24.1684 2
 5 6 -1 619.484 23.0978 2
 5 6 -1 553.369 23.3291 1
 5 -6 -1 584.042 23.9211 2
 4 6 -1 7711.82 284.713 2
 -4 6 1 7543.83 285.103 2
 4 -6 -1 7754.23 284.991 2
 4 6 -1 7641.86 285.044 1
 3 -6 -1 340.305 15.4613 2
 3 6 -1 351.753 15.0312 2
 -3 6 1 310.094 15.4587 2
 2 -6 -1 1510.97 56.652 2
 2 6 -1 1512.83 56.6638 2
 -2 6 1 1486.55 56.7472 2
 -1 6 1 482.588 17.2891 2
 1 6 -1 564.785 17.3554 2
 0 6 1 5444.62 203.69 2
 0 6 -1 5595.23 203.889 2
 0 -6 -1 5436.99 203.58 2
 1 6 1 450.41 17.6508 2
 -1 -6 -1 412.776 17.5426 2
 -2 6 -1 2862.06 102.768 2
 -2 -6 -1 2697.9 102.072 2
 -3 6 -1 980.047 38.5455 2
 3 6 1 1064.16 37.8319 1
 -4 6 -1 1980.96 72.4219 2
 4 -6 1 1856.54 72.4906 2
 5 -6 1 244.262 12.4843 2
 6 -6 1 705.801 28.2249 24
 6 -6 1 698.247 27.6458 21
 7 -6 1 941.436 37.8267 12
 -7 6 -1 973.054 37.8851 2
 7 -6 1 965.786 37.8155 24
 8 -6 1 8375.25 318.224 12
 8 -6 1 8598.2 318.078 22
 8 -6 1 8505.04 317.987 5
 8 -6 1 8871.26 317.978 21
 -8 6 -1 8361.28 318.223 2
 -9 6 -1 285.145 13.989 2
 9 -6 1 277.144 13.4978 22
 9 -6 1 272.609 13.0034 21
 9 -6 1 272.461 13.3592 5
 9 6 1 262.405 12.7606 6
 9 -6 1 275.731 14.1522 12
 9 6 1 254.648 12.965 15
 10 -6 1 307.411 15.085 12
 10 -6 1 298.401 14.5797 5
 10 6 1 274.993 14.0661 6
 10 -6 1 300.131 14.009 21
 10 -6 1 308.893 14.606 22
 11 -6 1 -4.17016 8.19089 22
 11 6 1 3.2879 7.30869 6
 11 -6 1 13.1314 7.53668 5
 11 -6 1 6.58383 8.74014 12
 11 -6 1 13.6788 7.1237 21
 12 -6 1 308.434 15.0727 5
 12 -6 1 311.787 15.3479 22
 12 -6 1 304.267 14.1602 18
 12 6 1 318.282 14.9771 6
 12 -6 1 303.721 16.1711 12
 12 -6 1 307.869 14.5707 21
 12 6 1 294.409 14.0541 13
 13 -6 1 24.9072 9.86042 24
 13 -6 1 24.0556 7.52586 21
 13 -6 1 25.8664 6.77352 18
 13 -6 1 15.7113 8.7774 22
 13 6 1 18.4167 6.82851 13
 13 -6 1 15.5623 9.84342 12
 13 6 1 15.4685 7.98547 6
 13 -6 1 13.391 8.29641 5
 14 -6 1 251.53 13.2286 18
 14 6 1 247.124 14.1231 6
 14 -6 1 249.154 14.5811 22
 14 6 1 244.432 13.2834 13
 14 -6 1 273.002 13.497 21
 14 -6 1 290.496 14.2277 5
 14 -6 1 253.426 15.7388 24
 14 -6 1 250.597 15.6066 12
 15 -6 1 11.044 7.89693 21
 15 -6 1 7.32452 7.60716 18
 15 -6 1 3.72507 11.262 12
 15 6 1 9.42144 8.39586 6
 15 -6 1 7.90526 11.0499 24
 15 -6 1 5.15699 9.00338 5
 15 6 1 13.1595 7.48224 13
 15 -6 1 5.2225 9.864 22
 16 -6 1 35.4521 8.37725 18
 16 6 1 40.3768 8.16348 13
 16 -6 1 35.3382 10.7121 22
 16 -6 1 34.2972 12.0253 12
 16 -6 1 39.1601 8.11954 21
 16 -6 1 44.8033 9.53055 5
 16 -6 1 34.8515 11.0889 24
 16 6 1 47.5259 9.30109 6
 17 -6 1 62.5112 13.068 12
 17 6 1 35.4867 9.52484 6
 17 6 1 39.1545 9.28442 18
 17 -6 1 34.4304 8.58182 18
 17 -6 1 32.5556 9.79462 5
 17 6 1 38.6272 9.03495 13
 17 -6 1 42.2126 12.44 24
 17 -6 1 35.6584 11.6521 22
 18 -6 1 90.4997 13.925 12
 18 -6 1 84.3199 10.6918 5
 18 6 1 100.871 9.99921 18
 18 -6 1 90.6454 9.88253 18
 18 6 1 101.322 11.4225 6
 18 6 1 96.0759 10.4568 13
 18 -6 1 82.3595 11.9365 22
 18 -6 1 85.2086 13.4399 24
 19 -6 1 55.7669 13.7645 12
 19 6 1 58.5381 10.6429 6
 19 -6 1 46.0578 9.27727 18
 19 -6 1 64.766 11.191 5
 19 -6 1 53.7999 13.0438 24
 19 6 1 43.0175 9.65479 13
 19 6 1 49.3626 10.3282 18
 20 -6 1 131.699 12.8813 5
 20 -6 1 130.98 15.7228 12
 20 -6 1 150.553 14.454 24
 20 6 1 143.59 11.9621 18
 20 -6 1 119.74 10.9388 18
 20 6 1 148.625 12.8968 6
 21 -6 1 36.8949 10.2715 5
 21 -6 1 28.9393 12.825 24
 21 -6 1 52.9812 14.8781 12
 21 6 1 19.9798 10.9219 6
 21 6 1 11.4225 9.95152 18
 21 -6 1 22.1613 9.23529 18
 22 -6 1 22.2819 13.0742 12
 22 6 1 25.0445 9.6689 18
 22 -6 1 15.0917 12.5613 24
 22 -6 1 2.38657 8.54978 18
 22 6 1 18.6907 10.885 6
 22 -6 1 3.44111 9.72493 5
 23 6 1 14.0303 9.4044 18
 23 -6 1 26.7745 12.027 24
 23 -6 1 3.6461 8.38404 18
 23 -6 1 12.2986 10.0239 5
 23 -6 1 23.3628 10.3667 10
 24 6 1 2.71307 10.6598 5
 24 6 1 -7.60716 9.12961 18
 24 -6 1 -8.36546 10.8148 24
 25 6 1 3.84812 7.85443 18
 25 -6 1 8.65385 9.80045 24
 25 6 1 4.78247 9.09994 5
 26 -6 1 20.4023 8.50763 24
 26 6 1 22.9233 7.27946 18
 26 6 1 44.1715 9.20022 5
 27 -6 1 8.92271 6.39447 10
 27 6 1 -3.30874 6.00555 18
 27 -6 1 1.35542 6.84656 24
 27 6 1 -2.6959 7.54245 5
 28 -6 1 12.7432 5.39538 10
 28 6 1 1.98336 6.26211 5
 28 -7 -1 131.647 8.12875 10
 28 7 -1 124.774 9.12115 5
 28 7 -1 111.054 8.08255 18
 28 -7 -1 104.966 9.24219 24
 27 7 -1 11.1455 7.29652 18
 27 -7 -1 13.5332 8.67747 24
 26 7 -1 295.617 15.3379 18
 26 -7 -1 287.363 16.5979 24
 26 -7 -1 323.453 16.1545 12
 26 7 -1 310.847 15.7448 6
 25 -7 -1 55.3325 10.7688 12
 25 7 -1 87.624 10.4712 18
 25 -7 -1 68.131 10.4861 22
 25 7 -1 61.7294 10.3845 6
 25 -7 -1 47.0466 11.2342 24
 24 7 -1 202.463 14.7784 13
 24 7 -1 208.54 14.8497 6
 24 -7 -1 209.615 14.4914 22
 24 -7 -1 206.323 14.8977 24
 24 -7 -1 194.848 14.3721 12
 23 -7 -1 19.5574 13.9305 24
 23 7 -1 12.0083 11.7679 6
 23 -7 -1 8.24505 11.7943 12
 23 7 -1 35.0294 12.2299 13
 23 -7 -1 17.9638 11.9913 22
 22 -7 -1 28.3263 10.3117 11
 22 -7 -1 17.0926 12.3637 12
 22 7 -1 34.8729 13.0035 13
 22 -7 -1 35.6994 13.8631 24
 22 -7 -1 32.8697 12.8561 22
 22 7 -1 21.0922 12.2226 6
 21 7 -1 119.027 14.0991 13
 21 -7 -1 112.825 13.3795 12
 21 -7 -1 136.169 12.9764 11
 21 -7 -1 127.288 16.3552 24
 21 7 -1 117.086 15.3268 6
 21 -7 -1 108.847 13.7872 22
 20 -7 -1 1630.98 64.0556 12
 20 7 -1 1476.85 62.8243 4
 20 7 -1 1698.04 64.4621 6
 20 -7 -1 1678.4 63.7071 11
 20 7 -1 1650.4 64.2443 13
 20 -7 -1 1682.91 64.3484 22
 20 -7 -1 1719.6 65.0702 24
 19 -7 -1 212.564 14.0553 11
 19 -7 -1 205.921 11.6723 21
 19 -7 -1 206.696 15.5582 12
 19 -7 -1 198.42 17.6054 24
 19 7 -1 217.119 12.763 4
 19 7 -1 175.387 16.2703 6
 19 7 -1 215.268 16.2854 13
 19 -7 -1 213.441 14.9081 22
 18 -7 -1 145.836 13.1675 12
 18 7 -1 136.878 13.3286 6
 18 7 -1 132.719 14.1503 13
 18 -7 -1 163.487 14.9925 24
 18 7 -1 144.116 10.824 4
 18 -7 -1 128.294 11.5983 11
 18 -7 -1 160.15 13.1126 22
 18 7 -1 145.213 12.6043 27
 18 -7 -1 127.092 9.97669 21
 17 -7 -1 61.7821 11.2764 12
 17 -7 -1 74.1289 11.8592 22
 17 -7 -1 90.1558 10.214 11
 17 7 -1 84.609 11.6356 19
 17 7 -1 68.9775 10.3276 27
 17 7 -1 76.2803 9.94217 4
 17 -7 -1 84.3355 8.37673 21
 17 -7 -1 96.9959 13.9931 24
 16 -7 -1 338.204 17.117 11
 16 -7 -1 346.723 16.2498 7
 16 -7 -1 330.642 18.9186 24
 16 7 -1 318.429 17.8575 27
 16 -7 -1 354.286 17.6356 12
 16 -7 -1 350.32 16.2282 21
 16 7 -1 352.508 17.6972 19
 16 -7 -1 328.131 17.8449 22
 15 7 -1 308.028 16.2777 19
 15 -7 -1 314.344 15.3475 7
 15 7 -1 300.922 16.2477 27
 15 -7 -1 310.976 18.1101 24
 15 -7 -1 309.15 16.1887 12
 15 -7 -1 322.054 15.523 11
 15 -7 -1 306.606 16.4574 22
 15 -7 -1 311.916 15.0581 21
 14 7 -1 465.761 20.7586 19
 14 -7 -1 468.095 21.1964 12
 14 -7 -1 462.441 20.6289 11
 14 7 -1 441.729 21.2039 27
 14 -7 -1 472.075 21.138 22
 14 -7 -1 469.87 22.3525 24
 14 -7 -1 471.244 20.5641 7
 14 -7 -1 459.559 20.2371 21
 13 -7 -1 10.4275 8.58255 12
 13 -7 -1 2.97366 8.20003 7
 13 -7 -1 12.9381 9.92156 24
 13 7 -1 5.60651 8.61511 19
 13 -7 -1 15.5596 7.336 11
 13 -7 -1 13.6586 8.2128 22
 13 -7 -1 16.2051 7.25048 21
 13 7 -1 10.0853 9.04631 27
 12 7 -1 49.3734 8.91051 19
 12 7 -1 25.1277 9.26693 27
 12 -7 -1 38.4753 7.7453 3
 12 7 -1 53.4913 9.36504 25
 12 7 -1 66.6799 9.32213 15
 12 -7 -1 42.9565 9.84815 24
 12 -7 -1 45.2729 7.60581 11
 12 -7 -1 67.4919 8.83624 12
 12 -7 -1 43.8566 8.51803 22
 12 -7 -1 38.6465 8.03154 7
 12 -7 -1 47.5138 8.22325 21
 11 -7 -1 213.196 11.2078 11
 11 -7 -1 204.601 11.4784 21
 11 7 -1 201.479 12.7314 15
 11 7 -1 165.114 12.2102 27
 11 -7 -1 230.414 12.2393 12
 11 -7 -1 209.644 12.8395 24
 11 -7 -1 174.231 11.5935 22
 11 -7 -1 222.836 12.0442 7
 11 7 -1 229.391 12.5143 25
 11 7 -1 188.049 12.3965 6
 11 7 -1 230.109 11.6926 19
 10 7 -1 2394.05 89.5925 27
 10 7 -1 2333.71 89.1375 19
 10 -7 -1 2347.29 89.139 22
 10 -7 -1 2347.5 89.231 7
 10 -7 -1 2297.23 89.2135 12
 10 7 -1 2356.25 89.4619 6
 10 -7 -1 2419.19 89.6316 24
 10 7 -1 2441.91 89.6823 15
 10 7 -1 2356.52 89.5845 25
 9 -7 -1 20.5729 6.78164 3
 9 -7 -1 12.2147 6.30467 22
 9 7 -1 28.3341 8.21993 15
 9 -7 -1 25.7907 6.94719 12
 9 -7 -1 24.0943 8.10141 24
 9 7 -1 28.0679 7.98424 27
 9 7 -1 37.5943 7.63832 6
 9 7 -1 30.9264 8.46597 25
 8 -7 -1 832.78 33.3964 7
 -8 7 1 847.042 33.7372 2
 8 -7 -1 850.932 33.2512 3
 8 7 -1 821.347 33.4189 6
 8 7 -1 826.391 33.9417 15
 8 -7 -1 831.104 32.9621 22
 8 -7 -1 873.892 33.614 24
 8 7 -1 887.893 34.0028 25
 -7 7 1 145.105 9.65652 2
 7 -7 -1 135.264 8.91084 3
 7 -7 -1 146.688 9.40061 7
 7 7 -1 94.3896 8.98969 6
 7 -7 -1 133.787 9.3674 24
 7 7 -1 135.081 9.80875 15
 7 7 -1 121.251 6.52813 2
 7 7 -1 136.077 9.91253 25
 -6 7 1 538.899 23.6307 2
 6 -7 -1 588.672 23.4026 3
 6 -7 -1 563.487 23.4468 7
 6 7 -1 575.124 22.2415 2
 6 -7 -1 594.05 23.3819 24
 6 7 -1 558.609 22.6112 1
 6 7 -1 559.585 23.9015 15
 6 7 -1 619.555 23.7939 27
 6 7 -1 564.206 23.4452 6
 5 7 -1 831.011 41.2628 15
 -5 7 1 1076.2 40.787 2
 5 -7 -1 1058.74 40.5835 7
 5 7 -1 1096.73 39.6779 2
 5 7 -1 1171.27 40.7309 27
 5 7 -1 1112.18 40.7863 14
 5 7 -1 924.295 40.8404 6
 5 7 -1 1017.16 40.0489 1
 5 -7 -1 1016.31 40.645 3
 4 7 -1 10307.8 378.14 2
 4 -7 -1 10096.4 378.423 2
 4 -7 -1 10099 378.489 7
 -4 7 1 10244 378.582 2
 4 7 -1 10039.8 378.591 6
 4 7 -1 10051.3 378.784 15
 4 7 -1 10861.9 378.62 1
 4 7 -1 10150 378.713 14
 4 -7 -1 10040.8 378.473 3
 4 7 -1 9980.53 378.672 27
 3 7 -1 1427.32 54.409 2
 3 -7 -1 1442.05 54.805 7
 -3 7 1 1355.81 54.7586 2
 3 7 -1 1504.17 55.1682 15
 3 7 -1 1478.66 55.136 27
 3 7 -1 1433.22 55.0432 14
 3 -7 -1 1256.01 54.6136 2
 2 7 -1 2349.12 87.7444 15
 2 -7 -1 2292.23 87.2679 2
 -2 -7 1 2421.79 87.6484 17
 2 7 -1 2387.6 87.6947 27
 2 7 -1 2294.88 87.1908 2
 -2 7 1 2266.81 87.3877 2
 -1 7 1 186.235 9.2478 2
 -1 -7 1 186.181 10.8295 24
 1 7 -1 184.428 10.0112 27
 1 7 -1 175.458 9.90109 15
 1 7 -1 185.857 9.44264 2
 1 -7 -1 153.755 8.99491 2
 -1 -7 1 202.314 10.2974 17
 0 7 -1 387.326 15.5161 2
 0 -7 1 356.901 16.3238 17
 0 7 -1 389.818 16.2725 15
 0 -7 1 392.632 16.4411 24
 0 7 1 328.984 15.2265 2
 0 7 -1 373.271 15.9443 27
 -1 7 -1 140.863 10.2602 27
 1 7 1 118.12 8.48419 2
 1 -7 1 218.581 10.9497 17
 -1 7 -1 266.645 9.95348 2
 -1 7 -1 194.676 10.602 15
 1 -7 1 163.638 11.1315 24
 -2 7 -1 6492.35 241.833 2
 2 -7 1 6548.14 242.062 24
 2 -7 1 6410.08 241.99 17
 -2 7 -1 6535.89 241.893 27
 -2 7 -1 6510.82 242.018 15
 3 -7 1 904.937 46.4741 17
 -3 7 -1 947.255 46.1191 2
 3 -7 1 1043.95 46.5018 24
 3 -7 1 1062.98 45.9147 21
 -4 7 -1 11268.1 400.982 15
 4 -7 1 10659.9 400.908 17
 -4 7 -1 10605.6 400.862 2
 4 -7 1 10759.4 400.697 21
 4 -7 1 10692.8 400.975 24
 5 -7 1 201.936 11.0186 21
 5 -7 1 223.626 12.2301 24
 -5 7 -1 230.764 11.9095 2
 6 -7 1 554.747 23.74 24
 -6 7 -1 581.59 23.6241 2
 6 -7 1 560.452 23.086 21
 7 7 1 746.462 28.9637 27
 7 7 1 717.377 29.0881 15
 7 -7 1 731.757 29.277 21
 7 -7 1 750.736 30.0792 24
 8 -7 1 214.675 12.2451 24
 8 7 1 184.458 10.7775 15
 8 7 1 204.078 10.3056 27
 8 7 1 196.509 10.0885 6
 9 7 1 184.077 11.5778 15
 9 7 1 188.133 11.1521 6
 9 -7 1 199.184 11.6805 21
 9 7 1 217.878 10.7739 27
 9 -7 1 256.887 13.3974 24
 10 -7 1 1717.93 68.0145 24
 10 7 1 1756.87 67.4428 6
 10 -7 1 1849.19 67.5902 21
 10 7 1 1763.35 67.2334 27
 10 -7 1 1767.45 68.0998 12
 11 -7 1 576.771 24.1622 21
 11 7 1 588.928 23.5875 27
 11 -7 1 570.825 25.0096 12
 11 -7 1 571.634 24.5969 22
 11 7 1 565.252 24.1633 6
 12 7 1 135.634 10.3919 6
 12 -7 1 160.262 10.7367 5
 12 -7 1 146.476 11.2798 22
 12 -7 1 150.453 12.7113 12
 12 -7 1 167.372 10.5476 21
 13 -7 1 113.64 9.67092 21
 13 7 1 97.8958 9.81957 6
 13 -7 1 98.418 11.1268 22
 13 -7 1 108.213 11.8111 12
 13 -7 1 105.665 10.4067 5
 14 -7 1 61.2597 11.1669 22
 14 -7 1 63.0383 8.91691 21
 14 -7 1 45.114 11.6153 12
 14 7 1 59.9156 9.54831 6
 14 -7 1 63.0699 10.1465 5
 15 -7 1 50.4655 9.8747 5
 15 -7 1 48.7221 9.19811 21
 15 -7 1 53.5262 12.3053 12
 15 7 1 62.1195 10.1404 6
 16 -7 1 218.883 15.2354 12
 16 7 1 198.724 11.7533 18
 16 -7 1 219.919 12.6702 21
 16 -7 1 185.55 12.9414 5
 16 -7 1 201.922 15.7108 24
 16 7 1 182.937 11.6258 13
 16 7 1 178.63 13.449 6
 17 -7 1 72.2561 13.1596 24
 17 7 1 37.8687 10.7234 6
 17 7 1 64.7944 8.98249 18
 17 -7 1 59.7871 14.1812 12
 17 -7 1 47.7822 10.7545 5
 17 7 1 59.5969 9.20436 13
 18 7 1 40.0513 8.7308 18
 18 7 1 44.3737 11.0443 6
 18 -7 1 31.5721 12.9594 24
 18 -7 1 43.5698 11.0194 5
 18 7 1 45.1316 8.9442 13
 18 -7 1 39.1865 14.7343 12
 19 -7 1 399.055 19.4656 5
 19 7 1 349.908 18.6612 18
 19 -7 1 407.171 21.3569 24
 19 -7 1 455.8 22.3606 12
 19 7 1 400.529 20.2148 6
 20 7 1 1438.44 58.0998 18
 20 -7 1 1598.28 59.7474 24
 20 7 1 1492.28 58.8705 6
 20 -7 1 1504.65 60.0153 12
 21 -7 1 22.5754 14.4202 12
 21 7 1 4.15233 9.82272 6
 21 7 1 3.52274 9.02237 18
 21 -7 1 -2.19904 13.4275 24
 22 -7 1 6.14153 9.48838 10
 22 7 1 -5.06239 10.5233 6
 22 -7 1 11.9213 11.3022 24
 22 7 1 8.42313 8.59313 18
 23 7 1 34.8187 8.75313 18
 23 -7 1 47.8924 11.9029 24
 23 -7 1 57.2979 10.3045 10
 24 -7 1 324.589 15.6365 10
 24 7 1 313.335 16.1751 5
 24 -7 1 245.049 14.4454 17
 24 7 1 307.661 14.7614 18
 24 -7 1 326.925 16.8125 24
 25 7 1 87.1275 9.91912 5
 25 -7 1 84.9711 10.3893 24
 25 -7 1 66.4608 8.63378 10
 25 7 1 52.2195 7.45656 18
 26 -7 1 78.6173 8.35746 30
 26 -7 1 109.292 8.86663 10
 26 -7 1 106.28 9.06619 24
 26 7 1 93.4148 9.22998 5
 26 7 1 89.2561 7.13742 18
 27 7 1 11.1955 6.61858 5
 27 -7 1 -0.33803 5.70372 30
 27 -7 1 15.8428 6.30822 24
 27 8 -1 9.39484 5.77179 18
 27 -8 -1 12.0449 7.95667 24
 26 8 -1 32.0767 8.28216 6
 26 8 -1 15.0156 6.95943 18
 25 8 -1 39.4403 8.14763 18
 25 8 -1 35.8964 8.74826 6
 25 -8 -1 22.6361 10.4983 24
 24 -8 -1 29.9488 11.3266 24
 24 -8 -1 2.33263 10.11 22
 24 8 -1 23.9031 10.3352 13
 24 8 -1 13.1108 10.0765 6
 23 8 -1 237.208 15.4154 13
 23 -8 -1 237.61 16.2868 24
 23 -8 -1 249.368 15.4375 12
 23 -8 -1 242.982 14.7254 22
 22 -8 -1 5.72652 11.7944 24
 22 8 -1 -8.95168 11.1483 13
 22 -8 -1 4.154 10.9492 12
 22 -8 -1 0.22123 11.6933 22
 21 8 -1 106.261 13.2565 13
 21 -8 -1 120.044 13.737 22
 21 -8 -1 123.757 12.1091 11
 21 -8 -1 111.265 14.6163 24
 21 -8 -1 90.962 12.8199 12
 20 -8 -1 14.017 11.3998 12
 20 -8 -1 23.4551 10.1607 11
 20 8 -1 7.39814 12.3251 13
 20 -8 -1 3.40767 14.2486 24
 20 -8 -1 6.96359 7.00605 21
 20 -8 -1 18.8609 11.8473 22
 19 8 -1 665.743 28.4862 4
 19 8 -1 664.612 29.6661 27
 19 -8 -1 708.444 30.2292 22
 19 -8 -1 715.335 31.5427 24
 19 -8 -1 668.251 29.4877 11
 19 -8 -1 729.582 30.1786 12
 19 8 -1 697.206 30.6232 13
 19 -8 -1 690.348 28.3484 21
 18 -8 -1 250.762 14.7809 11
 18 8 -1 222.79 15.1434 27
 18 -8 -1 248.336 15.9722 12
 18 -8 -1 223.306 12.6998 21
 18 -8 -1 236.471 15.9079 22
 18 -8 -1 231.698 17.3357 24
 18 8 -1 208.606 13.9041 4
 17 8 -1 2737.65 107.418 4
 17 -8 -1 2948.94 108.778 24
 17 8 -1 2733.89 108.076 27
 17 -8 -1 2845.3 107.974 12
 17 -8 -1 2944.3 107.363 21
 17 -8 -1 2819.89 107.692 11
 17 -8 -1 2854.78 108.137 22
 16 -8 -1 572.685 25.0194 11
 16 8 -1 537.899 25.999 27
 16 -8 -1 582.083 25.8082 22
 16 8 -1 576.815 25.133 19
 16 -8 -1 590.725 26.5196 24
 16 -8 -1 547.672 24.6759 21
 16 -8 -1 609.935 25.8075 12
 15 8 -1 1576.86 61.9579 27
 15 8 -1 1561.34 61.4286 19
 15 -8 -1 1590.84 61.1937 11
 15 8 -1 1501.74 61.9633 6
 15 -8 -1 1611.88 61.1728 21
 15 -8 -1 1552.28 61.6256 12
 15 -8 -1 1639.18 62.4105 24
 15 -8 -1 1646.69 61.6856 22
 14 -8 -1 347.222 17.1427 7
 14 8 -1 335.137 17.9534 27
 14 8 -1 335.335 17.0986 19
 14 -8 -1 320.106 17.4516 12
 14 -8 -1 357.437 16.6701 11
 14 8 -1 374.341 17.7957 6
 14 -8 -1 335.492 18.6001 24
 14 -8 -1 341.671 16.8295 21
 14 -8 -1 372.497 17.5545 22
 13 8 -1 667.217 28.8018 19
 13 8 -1 716.125 29.2538 6
 13 -8 -1 716.633 28.9465 12
 13 -8 -1 692.485 28.8793 7
 13 -8 -1 691.425 28.5034 21
 13 -8 -1 695.118 29.5023 24
 13 -8 -1 693.529 28.7444 22
 13 -8 -1 671.921 28.2965 11
 13 8 -1 695.685 29.198 27
 12 8 -1 15.6856 8.7817 6
 12 -8 -1 28.8106 7.0763 11
 12 8 -1 10.6016 9.24092 25
 12 8 -1 22.92 9.42869 27
 12 -8 -1 24.6275 10.0318 24
 12 8 -1 17.7447 8.37037 19
 12 -8 -1 22.9128 7.89566 22
 12 -8 -1 16.2185 8.64303 7
 12 -8 -1 25.4339 8.24777 21
 12 -8 -1 24.945 8.06921 12
 11 -8 -1 462.074 20.4302 24
 11 -8 -1 462.322 19.4151 21
 11 -8 -1 438.909 19.6087 7
 11 8 -1 413.564 18.9427 19
 11 8 -1 427.296 19.6996 6
 11 -8 -1 452.174 19.4154 12
 11 8 -1 422.927 20.1171 27
 11 8 -1 416.229 20.0392 25
 11 -8 -1 422.736 19.0346 22
 11 -8 -1 418.919 18.7675 11
 10 -8 -1 280.702 14.44 21
 10 8 -1 261.887 15.3524 15
 10 8 -1 317.55 15.0082 25
 10 8 -1 273.685 15.2123 27
 10 -8 -1 296.962 15.0971 24
 10 -8 -1 270.945 13.223 11
 10 -8 -1 267.353 14.1423 3
 10 8 -1 279.173 14.562 6
 10 8 -1 290.288 13.9574 19
 10 -8 -1 280.752 13.9431 22
 10 -8 -1 311.097 14.3707 12
 9 -8 -1 411.048 17.9706 3
 9 8 -1 423.239 18.7406 27
 9 8 -1 398.923 18.603 15
 9 -8 -1 380.961 18.4597 24
 9 8 -1 377.186 18.1631 6
 9 8 -1 419.683 18.7488 25
 8 -8 -1 16.7548 8.21174 24
 8 -8 -1 13.7644 8.06914 7
 8 8 -1 16.5197 8.55207 25
 8 8 -1 21.7934 8.30666 15
 8 -8 -1 27.0113 7.26108 3
 8 8 -1 15.4318 7.79373 6
 7 8 -1 552.036 23.8507 25
 7 -8 -1 542.86 23.0022 3
 7 8 -1 550.106 23.2837 6
 7 8 -1 548.727 23.9206 15
 7 -8 -1 551.512 23.2908 24
 7 -8 -1 574.082 23.2893 7
 -6 8 1 753.598 29.586 15
 6 8 -1 728.333 29.865 6
 6 -8 -1 726.932 29.6152 3
 6 -8 -1 738.489 29.7665 24
 -6 8 1 735.37 30.0638 2
 6 -8 -1 762.707 29.8379 7
 6 8 -1 754.564 30.3026 15
 5 8 -1 5370.9 194.145 27
 5 -8 -1 5267.59 193.852 3
 -5 8 1 5136.08 193.857 15
 5 8 -1 5205.63 194.124 14
 5 8 -1 5169.81 194.335 15
 -5 8 1 5049.17 194.009 2
 5 -8 -1 5276.24 193.887 7
 5 -8 -1 5178.05 193.866 24
 5 8 -1 5126.74 193.97 6
 4 8 -1 353.367 15.5653 15
 4 8 -1 340.561 14.9381 6
 4 -8 -1 306.808 14.7544 7
 4 -8 -1 292.939 14.7157 3
 -4 8 1 313.883 14.2018 15
 4 8 -1 291.001 15.2696 27
 4 8 -1 342.806 14.7545 14
 -4 8 1 273.336 14.9686 2
 -3 8 1 459.371 20.3214 2
 3 8 -1 538.644 21.5807 1
 3 8 -1 484.539 19.5824 2
 3 -8 -1 464.535 20.2714 7
 3 8 -1 498.784 20.798 27
 -3 8 1 490.288 20.1805 15
 3 -8 -1 492.654 20.1362 3
 3 8 -1 470.84 20.4987 6
 3 8 -1 504.78 21.0542 15
 3 8 -1 476.074 20.4311 14
 2 -8 -1 21.0799 6.27642 7
 -2 8 1 24.7703 5.89285 15
 2 8 -1 26.1343 7.83028 15
 2 -8 -1 1.10765 6.27458 17
 2 8 -1 21.2919 6.33032 14
 2 -8 -1 17.5594 6.66635 3
 2 8 -1 11.5463 7.1673 6
 2 8 -1 20.137 5.68106 2
 -2 8 1 23.6932 5.84577 2
 2 8 -1 18.1304 7.2012 27
 -1 8 1 4580.14 170.329 2
 1 8 -1 4588.83 170.39 2
 -1 -8 1 4713.43 170.791 17
 1 8 -1 4508.75 170.778 14
 1 -8 -1 4545.61 170.386 7
 1 8 -1 4595.47 170.739 27
 1 8 -1 4663.04 170.83 15
 1 -8 -1 4538.27 170.357 3
 -1 8 1 4631.7 170.52 15
 -1 -8 1 4476.02 170.296 21
 1 8 -1 4473.13 170.675 6
 0 -8 1 894.406 34.6521 24
 0 8 1 852.305 34.1841 15
 0 8 -1 926.405 34.512 27
 0 -8 -1 870.173 33.9993 7
 0 8 -1 968.352 34.7659 15
 0 8 1 769.153 33.5941 2
 0 8 -1 891.147 34.1347 2
 0 8 -1 916.245 34.4552 6
 0 -8 1 830.894 33.8199 21
 0 -8 1 906.981 34.647 17
 1 8 1 206.805 10.784 27
 1 -8 1 190.548 11.7919 24
 1 8 1 205.233 10.2815 15
 -1 8 -1 238.34 11.4149 27
 -1 8 -1 229.944 10.8507 2
 -1 8 -1 203.978 11.0342 6
 1 -8 1 196.444 10.4163 21
 -1 8 -1 188.014 11.6312 15
 1 -8 1 190.771 11.4436 17
 2 -8 1 501.946 21.8435 17
 2 -8 1 516.75 20.965 21
 -2 8 -1 496.186 21.0517 2
 2 8 1 510.955 21.0752 27
 -2 8 -1 524.237 21.4621 27
 2 -8 1 529.56 20.8574 26
 2 8 1 487.302 21.044 15
 -2 8 -1 490.167 21.5648 15
 2 -8 1 520.494 21.9287 24
 3 -8 1 2774.93 101.455 26
 -3 8 -1 2662.5 101.587 27
 3 8 1 2634.04 101.421 15
 -3 8 -1 2617.63 101.588 2
 3 -8 1 2651.5 101.751 17
 3 -8 1 2704.75 101.849 24
 3 8 1 2761.58 101.43 27
 -3 8 -1 2758.48 101.742 15
 3 -8 1 2720.8 101.414 21
 4 8 1 1552.38 58.4069 27
 4 8 1 1516.27 58.4861 15
 4 -8 1 1486.4 58.4809 21
 -4 8 -1 1513.49 59.0098 15
 4 -8 1 1529.53 59.0005 17
 -4 8 -1 1597.29 58.9104 2
 4 -8 1 1552.16 59.0896 24
 -5 8 -1 356.972 16.0841 15
 5 8 1 340.637 15.3241 27
 5 8 1 342.714 15.2968 15
 5 -8 1 353.515 16.5742 17
 5 -8 1 319.249 15.5384 21
 -5 8 -1 338.71 16.1465 2
 5 -8 1 358.815 16.7855 24
 6 8 1 1422.64 54.3143 27
 6 -8 1 1409.94 54.4872 21
 6 -8 1 1417.02 55.0307 24
 6 8 1 1412.19 54.4696 15
 -6 8 -1 1382.94 54.7762 15
 6 -8 1 1487.9 54.927 17
 7 8 1 155.926 8.74047 6
 7 -8 1 145.794 10.1593 21
 7 8 1 147.868 9.42749 15
 7 -8 1 150.756 11.4209 24
 7 8 1 170.859 9.21046 27
 8 8 1 302.577 14.1684 15
 8 8 1 293.689 13.8804 6
 8 -8 1 303.751 15.6064 24
 8 8 1 310.429 14.1558 27
 8 -8 1 299.481 14.8692 21
 9 8 1 945.714 37.6549 15
 9 8 1 951.463 37.2349 6
 9 8 1 929.582 37.2272 27
 9 -8 1 1003.09 38.6042 24
 10 -8 1 418.491 20.0002 24
 10 8 1 383.716 17.8719 27
 10 8 1 400.078 17.9283 6
 10 8 1 415.153 18.2205 15
 10 -8 1 436.576 18.9563 21
 11 -8 1 253.755 15.5078 24
 11 8 1 251.666 12.435 27
 11 8 1 226.708 12.7091 6
 11 -8 1 256.193 13.9147 21
 12 -8 1 65.5154 9.94665 21
 12 8 1 53.626 9.0881 6
 12 8 1 68.9634 7.22423 27
 12 -8 1 62.808 11.8067 24
 13 8 1 100.919 10.3095 6
 13 -8 1 108.907 10.656 21
 14 -8 1 214.1 13.6403 21
 14 8 1 206.501 13.5216 6
 15 8 1 1236.86 52.137 6
 15 -8 1 1448.57 52.6601 21
 16 8 1 540.851 24.5822 6
 16 -8 1 559.705 24.8162 21
 17 8 1 1307.77 51.0249 6
 17 8 1 1276.14 50.0206 18
 18 8 1 55.9788 10.8968 6
 18 8 1 47.9614 8.49021 18
 19 8 1 84.7798 9.30676 18
 19 8 1 81.194 10.8905 6
 19 -8 1 100.262 15.0488 24
 20 8 1 7.25952 7.6686 18
 20 8 1 21.8434 9.83664 6
 20 -8 1 34.7307 12.5991 24
 21 -8 1 50.1596 10.0984 10
 21 8 1 24.4256 9.94863 6
 21 8 1 24.9493 8.264 18
 21 -8 1 45.2656 13.0669 24
 22 -8 1 26.3249 8.97768 17
 22 8 1 28.5949 9.33208 6
 22 8 1 25.4742 7.73973 18
 22 -8 1 35.2075 10.9758 24
 22 -8 1 10.4751 9.32983 10
 23 8 1 203.471 11.2741 18
 23 -8 1 232.33 14.6799 24
 23 -8 1 217.129 13.1902 10
 23 -8 1 180.345 12.076 17
 24 -8 1 9.30026 8.60767 10
 24 8 1 12.9167 8.55699 5
 24 -8 1 16.0829 7.17841 17
 24 -8 1 7.91203 7.97931 30
 24 -8 1 8.13504 9.82207 24
 25 8 1 9.36245 7.68813 5
 25 -8 1 1.46572 6.5461 30
 25 -8 1 3.90761 7.26607 10
 25 -8 1 11.7073 8.71833 24
 26 8 1 7.87746 6.51298 5
 26 -8 1 -2.76012 6.3765 10
 26 -8 1 -3.20221 6.65877 24
 -26 8 -1 4.54401 6.09255 15
 27 -8 1 73.1986 5.98822 10
 27 -9 -1 2.15395 6.01155 24
 -26 9 1 -2.63121 6.03746 15
 26 -9 -1 6.28866 7.99326 24
 25 -9 -1 11.2896 9.13688 24
 25 9 -1 11.8795 6.22508 18
 24 -9 -1 13.7396 10.1157 24
 24 9 -1 9.20065 9.09609 13
 24 9 -1 12.9601 6.88181 18
 23 -9 -1 -16.8516 10.9751 24
 23 9 -1 -1.1254 9.37846 13
 22 9 -1 63.5777 10.9195 13
 22 -9 -1 48.4618 12.5425 24
 22 -9 -1 55.6157 11.2013 22
 21 -9 -1 111.462 13.3005 24
 21 9 -1 112.168 12.8968 6
 21 9 -1 99.4846 12.3935 13
 21 -9 -1 90.8851 12.0029 22
 20 9 -1 186.549 15.5428 6
 20 9 -1 213.084 14.5406 13
 20 -9 -1 191.849 14.8355 22
 20 -9 -1 172.112 11.1632 21
 20 -9 -1 205.456 16.5765 24
 19 -9 -1 412.589 19.2438 11
 19 -9 -1 380.55 21.7303 24
 19 -9 -1 404.988 18.3265 21
 19 9 -1 378.156 20.7147 13
 19 9 -1 381.606 20.2293 27
 19 -9 -1 410.278 20.404 22
 19 9 -1 393.155 21.016 6
 18 -9 -1 259.758 15.4324 11
 18 -9 -1 262.255 14.3734 21
 18 9 -1 253.011 16.0763 27
 18 9 -1 292.296 18.2761 6
 18 -9 -1 308.344 18.2451 24
 18 -9 -1 288.531 16.9562 22
 17 9 -1 298.477 18.1226 6
 17 -9 -1 311.135 16.3104 11
 17 -9 -1 325.68 17.8108 22
 17 9 -1 287.538 15.8167 4
 17 -9 -1 352.304 19.3524 24
 17 9 -1 297.199 17.5472 27
 17 -9 -1 316.165 16.4186 21
 16 9 -1 1050.18 43.3986 6
 16 -9 -1 1045.01 42.3826 11
 16 9 -1 1054.84 43.3659 27
 16 -9 -1 1135.26 43.6606 24
 16 -9 -1 1034.66 43.0246 22
 16 -9 -1 1065.36 42.3503 21
 15 9 -1 62.8169 11.9918 6
 15 9 -1 82.4037 9.37109 19
 15 -9 -1 90.5845 10.403 22
 15 9 -1 72.0532 11.0913 27
 15 -9 -1 71.4731 12.2654 24
 15 -9 -1 62.3351 9.51023 11
 15 -9 -1 79.0414 10.3309 21
 14 -9 -1 235.848 13.9884 21
 14 9 -1 205.437 13.0822 19
 14 -9 -1 222.441 12.8022 11
 14 9 -1 220.627 14.6708 27
 14 9 -1 223.64 14.6401 6
 14 -9 -1 245.357 15.663 24
 14 -9 -1 209.018 13.5229 22
 13 9 -1 59.2711 10.8069 6
 13 9 -1 67.9863 8.90344 19
 13 -9 -1 62.8884 9.41351 21
 13 9 -1 52.9284 11.1229 27
 13 -9 -1 60.2518 8.18677 11
 13 -9 -1 44.5139 10.3016 7
 13 -9 -1 73.4109 11.516 24
 13 -9 -1 55.9792 9.77255 22
 12 -9 -1 24.6815 9.31144 7
 12 9 -1 13.5191 9.27477 6
 12 -9 -1 14.6917 10.3043 24
 12 9 -1 6.13592 9.61735 25
 12 9 -1 9.75087 10.1935 27
 12 -9 -1 -2.43735 8.26539 22
 12 -9 -1 9.60163 6.65456 11
 12 9 -1 -9.87356 7.81817 19
 12 -9 -1 15.3904 8.97518 21
 11 -9 -1 19.3383 6.40968 11
 11 9 -1 27.0196 10.0091 27
 11 9 -1 33.3675 9.1311 6
 11 -9 -1 24.3957 10.1319 24
 11 -9 -1 33.3251 7.60604 22
 11 9 -1 21.1943 7.69441 19
 11 -9 -1 38.2758 9.53969 21
 11 9 -1 53.8839 9.90994 25
 10 9 -1 57.4084 7.73731 19
 10 9 -1 64.9363 10.6227 27
 10 9 -1 66.8165 9.58123 25
 10 -9 -1 55.6744 9.78869 24
 10 9 -1 59.9778 9.31838 6
 9 9 -1 282.021 14.8163 27
 9 -9 -1 272.206 14.4277 7
 9 9 -1 251.565 15.0715 25
 9 9 -1 257.315 14.3012 6
 9 -9 -1 267.711 13.5402 3
 9 -9 -1 255.245 14.4085 24
 8 9 -1 376.281 17.8891 25
 8 -9 -1 333.345 16.5767 21
 8 -9 -1 334.796 16.0425 3
 8 9 -1 321.131 16.7266 6
 8 -9 -1 350.335 16.6799 7
 -8 9 1 356.751 16.2654 15
 8 -9 -1 347.2 16.5709 24
 7 -9 -1 704.022 28.4183 24
 7 9 -1 711.341 28.5539 6
 -7 9 1 681.1 28.2899 15
 7 9 -1 704.741 29.2717 25
 7 -9 -1 700.703 28.303 3
 7 -9 -1 666.189 28.5285 7
 -6 9 1 150.316 9.85227 15
 6 9 -1 148.434 10.5518 6
 6 -9 -1 141.963 9.96414 3
 6 -9 -1 133.064 10.1476 24
 6 -9 -1 132.35 10.253 7
 5 -9 -1 293.311 14.3375 7
 5 -9 -1 286.402 13.967 3
 5 9 -1 292.464 14.9534 27
 5 9 -1 250.379 15.1235 15
 5 -9 -1 276.873 13.734 24
 5 9 -1 294.738 14.1334 6
 5 9 -1 265.706 14.0867 14
 -5 9 1 290.141 13.9878 15
 4 9 -1 237.165 11.3136 14
 4 -9 -1 162.221 11.3623 3
 -4 9 1 161.357 11.2653 15
 4 9 -1 214.013 12.4877 27
 4 -9 -1 167.954 11.3576 7
 -4 9 1 170.086 11.1978 2
 4 9 -1 246.564 11.6553 6
 4 9 -1 221.964 13.0796 15
 3 -9 -1 1339.15 51.7306 3
 3 9 -1 1409.9 52.267 14
 3 -9 -1 1343.05 51.8499 7
 3 9 -1 1338.17 52.2474 27
 -3 9 1 1321.14 51.8343 2
 3 -9 -1 1374.65 51.8789 17
 -3 9 1 1328.04 51.8676 15
 3 9 -1 1356.97 52.067 6
 3 9 -1 1340.88 52.5167 15
 2 9 -1 113.507 9.21213 15
 2 9 -1 95.3294 9.67271 27
 2 -9 -1 92.2913 8.37045 7
 -2 9 1 78.0174 7.72946 2
 2 -9 -1 88.3268 8.09269 3
 2 9 -1 97.1693 8.11331 14
 -2 9 1 86.3989 8.0032 15
 2 9 -1 93.4848 7.48703 2
 2 -9 -1 81.6025 8.11974 17
 2 9 -1 89.99 9.0476 6
 -1 9 1 15.956 6.18098 15
 1 9 -1 16.4731 6.35909 2
 -1 -9 1 22.2588 8.10181 17
 1 9 -1 24.2126 7.94035 15
 1 -9 -1 25.0243 6.71429 7
 -1 -9 1 14.5847 6.0577 21
 1 -9 -1 16.792 6.17 3
 1 9 -1 17.5333 7.51316 6
 1 9 -1 21.941 6.92066 14
 1 9 -1 22.5396 7.92151 27
 0 9 -1 44.1363 7.91279 27
 0 -9 1 44.2861 8.53981 17
 0 9 1 45.5249 7.89224 27
 0 -9 1 34.5105 6.49668 21
 0 9 1 36.3877 6.77557 15
 0 9 -1 46.2642 7.15321 14
 0 -9 -1 33.6989 6.31832 7
 0 9 -1 24.433 7.04866 2
 0 9 -1 32.2648 7.58917 15
 0 9 -1 42.8127 7.86914 6
 -1 9 -1 339.482 15.4902 2
 -1 9 -1 343.917 15.9836 27
 1 9 1 357.082 15.6804 27
 1 -9 1 354.811 16.5273 17
 1 9 1 327.06 15.311 15
 -1 9 -1 322.5 15.762 6
 1 -9 1 332.378 16.8725 24
 -1 9 -1 360.225 16.249 15
 1 -9 1 323.667 15.2296 21
 2 -9 1 260.078 14.4625 24
 2 9 1 270.064 13.1584 15
 2 -9 1 262.072 14.1203 17
 2 -9 1 244.006 12.7879 21
 -2 9 -1 274.674 13.4954 15
 2 9 1 263.381 13.0597 27
 -2 9 -1 229.59 13.2947 6
 -2 9 -1 239.579 13.5188 27
 -2 9 -1 260.805 13.255 2
 3 9 1 1968.61 75.6631 15
 3 -9 1 1989.28 76.1466 24
 -3 9 -1 2000.66 75.8322 27
 3 9 1 2023.17 75.6438 27
 3 -9 1 1932.95 75.5632 21
 -3 9 -1 2040.2 76.0985 15
 3 -9 1 2012.47 76.0416 17
 4 -9 1 723.293 30.0149 26
 -4 9 -1 775.413 30.9829 15
 4 9 1 745.625 30.3442 15
 -4 9 -1 757.937 30.6658 27
 4 9 1 778.899 30.3306 27
 4 -9 1 729.923 31.1699 24
 4 -9 1 764.951 31.0912 17
 4 -9 1 761.762 30.3158 21
 5 9 1 276.263 13.5725 27
 5 -9 1 283.229 15.3781 17
 -5 9 -1 289.289 14.5461 15
 -5 9 -1 292.202 14.2868 27
 5 9 1 268.272 13.6442 15
 5 -9 1 319.785 15.6626 24
 5 -9 1 260.178 14.0837 21
 6 9 1 134.427 8.86429 15
 6 9 1 111.204 9.10156 27
 6 -9 1 104.332 10.0168 21
 -6 9 -1 121.712 9.95957 15
 6 -9 1 106.258 11.1801 17
 6 -9 1 124.275 11.4606 24
 7 9 1 1121.15 44.0429 15
 -7 9 -1 1157.6 44.7271 15
 7 -9 1 1131.47 45.0275 24
 7 -9 1 1094.68 44.7276 17
 7 9 1 1114.45 43.9357 27
 7 -9 1 1156.29 44.317 21
 -8 9 -1 253.176 13.8772 15
 8 -9 1 220.703 13.3998 21
 8 -9 1 236.817 13.921 17
 8 9 1 209.618 11.5795 6
 8 -9 1 260.775 14.8161 24
 8 9 1 231.877 12.4728 15
 8 9 1 238.537 12.6119 27
 9 -9 1 121.052 10.2344 21
 9 9 1 110.622 9.74986 15
 9 -9 1 111.842 12.4096 24
 9 9 1 109.375 8.98224 27
 9 9 1 109.57 8.82984 6
 -9 9 -1 137.212 10.3758 15
 10 9 1 89.2005 8.25421 6
 10 9 1 88.9626 9.28725 15
 10 -9 1 110.26 12.7405 24
 10 9 1 87.6663 8.24029 27
 11 9 1 22.249 7.4763 6
 11 9 1 43.3871 7.19516 27
 11 -9 1 8.82351 9.10016 21
 11 -9 1 23.2445 11.7267 24
 12 -9 1 10.8329 10.4369 21
 12 9 1 15.2738 8.29085 6
 12 -9 1 12.6464 11.3701 24
 12 9 1 13.2278 7.06078 27
 13 -9 1 244.27 14.8825 21
 13 -9 1 253.365 16.4217 24
 13 9 1 212.882 13.4526 6
 14 -9 1 220.814 16.5365 24
 14 -9 1 234.552 14.4938 21
 14 9 1 203.968 13.4821 6
 15 -9 1 1182.59 44.6427 21
 15 9 1 1077.48 44.0613 6
 15 -9 1 1047.79 45.621 24
 16 -9 1 32.0252 10.543 21
 16 9 1 32.7472 9.58419 6
 17 9 1 644.197 27.8425 6
 18 9 1 241.186 14.795 6
 18 -9 1 248.802 14.6648 10
 18 -9 1 241.77 14.2459 30
 19 -9 1 577.267 25.3248 10
 19 -9 1 579.673 26.1879 17
 19 9 1 565.914 25.1872 6
 20 -9 1 46.1901 10.1426 10
 20 9 1 39.4138 9.90067 6
 20 -9 1 46.9312 11.5566 17
 21 -9 1 91.1318 10.9663 17
 21 -9 1 80.3991 10.2032 10
 21 9 1 86.7701 9.98402 6
 21 -9 1 94.2586 13.1383 24
 22 -9 1 13.4249 8.7595 10
 22 -9 1 -3.14069 10.9817 24
 22 -9 1 13.8093 8.92993 17
 23 -9 1 32.2429 8.36067 17
 23 -9 1 18.8469 7.8956 10
 23 -9 1 35.3411 10.3792 24
 -23 9 -1 30.3401 9.10785 15
 24 -9 1 30.4509 7.36655 10
 24 -9 1 22.6152 6.83025 17
 -24 9 -1 17.379 7.44895 15
 24 -9 1 24.4894 8.98117 24
 24 9 1 14.7003 7.43524 5
 25 9 1 2.22447 6.07762 5
 -25 9 -1 3.00472 6.36776 15
 25 -9 1 1.40191 7.08668 24
 25 -9 1 5.61592 6.2043 10
 26 -9 1 14.3725 5.09015 10
 -26 9 -1 -0.70844 5.10658 15
 25 -10 -1 82.9788 6.68464 10
 -25 10 1 37.8652 6.58462 15
 25 -10 -1 50.7666 8.12203 17
 25 -10 -1 61.0481 8.40312 24
 25 10 -1 78.8829 7.59941 6
 -24 10 1 12.963 7.23098 15
 24 -10 -1 22.2467 8.74808 24
 24 10 -1 14.5736 7.61581 6
 24 10 -1 22.2779 7.26935 13
 23 10 -1 -0.88604 8.60368 6
 23 -10 -1 16.4879 10.0474 24
 -23 10 1 -6.86776 8.10282 15
 23 10 -1 -6.49616 8.75356 13
 22 10 -1 31.8845 9.70125 6
 22 -10 -1 38.3415 10.6775 24
 -22 10 1 25.8402 8.61144 15
 22 10 -1 20.7036 9.65348 13
 22 10 -1 40.5303 7.17084 18
 21 10 -1 55.2422 11.0796 6
 21 -10 -1 59.3683 7.86058 21
 21 -10 -1 40.5957 11.9445 24
 21 10 -1 44.841 10.3783 13
 20 10 -1 105.553 11.7581 13
 20 10 -1 108.65 13.3387 6
 20 -10 -1 101.134 9.5369 21
 20 -10 -1 116.618 13.783 24
 19 10 -1 78.4033 12.9127 6
 19 10 -1 52.4798 10.8564 27
 19 -10 -1 87.5566 12.9787 24
 19 10 -1 81.2377 12.3767 13
 19 -10 -1 65.4267 9.64498 21
 18 10 -1 2015.96 78.4995 13
 18 10 -1 1996.43 78.841 6
 18 -10 -1 2079.66 77.8545 21
 18 10 -1 1983.72 78.3687 27
 18 -10 -1 2056.75 78.8102 24
 18 -10 -1 2046.59 78.3096 22
 17 -10 -1 547.5 23.8605 11
 17 -10 -1 532.196 24.5349 22
 17 10 -1 601.843 25.5828 6
 17 10 -1 476.582 24.476 27
 17 -10 -1 552.865 26.4326 24
 17 -10 -1 484.496 23.7518 21
 16 10 -1 1445.52 58.422 6
 16 10 -1 1513.26 58.2199 27
 16 -10 -1 1529.62 57.6692 21
 16 -10 -1 1408.01 58.5712 24
 16 -10 -1 1414.45 57.1556 11
 16 -10 -1 1521.34 57.6931 22
 15 10 -1 48.3741 11.2718 6
 15 -10 -1 67.6219 11.046 21
 15 10 -1 31.3351 11.507 27
 15 -10 -1 49.6204 8.90656 11
 15 -10 -1 53.3116 13.405 24
 15 -10 -1 32.1774 9.20291 22
 14 -10 -1 604.181 25.8472 11
 14 10 -1 655.129 28.068 27
 14 10 -1 631.478 27.8577 6
 14 -10 -1 615.566 26.6087 22
 14 -10 -1 575.188 27.9589 24
 14 -10 -1 637.909 27.0558 21
 13 10 -1 115.995 11.9768 6
 13 -10 -1 139.245 12.0845 21
 13 10 -1 113.012 12.6015 27
 13 -10 -1 111.94 13.0303 24
 13 -10 -1 134.617 10.8207 22
 -12 10 1 113.835 10.4176 15
 12 -10 -1 113.722 11.7328 21
 12 10 -1 111.784 11.9641 6
 12 10 -1 114.014 11.7675 25
 12 -10 -1 117.783 12.223 24
 12 10 -1 125.957 11.9357 27
 -11 10 1 84.341 10.2714 15
 11 10 -1 86.8444 10.3913 6
 11 10 -1 93.9996 10.9323 25
 11 10 -1 85.0337 11.4621 27
 11 -10 -1 60.0705 11.8093 24
 10 -10 -1 419.515 20.462 24
 -10 10 1 402.784 19.6743 15
 10 10 -1 450.688 20.004 6
 10 10 -1 431.203 20.4532 25
 10 10 -1 424.063 20.7145 27
 9 -10 -1 134.247 12.1051 7
 9 10 -1 154.15 12.0944 25
 9 10 -1 152.681 12.4653 27
 -9 10 1 136.118 10.9255 15
 9 -10 -1 152.813 11.5537 24
 9 -10 -1 123.767 11.7196 21
 9 10 -1 141.365 11.6056 6
 8 10 -1 647.02 28.0326 25
 8 10 -1 656.573 27.5181 6
 8 -10 -1 647.782 27.7411 21
 -8 10 1 638.152 27.351 15
 8 -10 -1 641.479 27.3806 24
 8 -10 -1 676.336 27.6801 7
 7 10 -1 257.564 14.5073 6
 7 -10 -1 275.479 14.8654 7
 -7 10 1 273.786 14.4587 15
 7 10 -1 271.224 15.8337 25
 7 -10 -1 282.387 14.6219 24
 7 -10 -1 272.601 14.6766 21
 -6 10 1 35.6256 8.62271 15
 6 -10 -1 40.8622 8.23187 24
 6 -10 -1 35.2171 9.33391 7
 6 -10 -1 49.9527 8.91692 21
 6 10 -1 27.0774 8.74242 6
 5 -10 -1 882.294 36.9135 17
 5 -10 -1 944.945 36.6775 3
 -5 10 1 930.665 36.8792 15
 5 10 -1 931.885 36.9245 6
 5 10 -1 936.403 37.18 14
 5 -10 -1 931.458 36.8028 7
 5 10 -1 932.983 37.4128 27
 5 -10 -1 902.946 36.804 21
 4 10 -1 1871.68 72.6304 27
 4 10 -1 1945.64 72.5862 14
 4 10 -1 1845.48 72.2348 6
 -4 10 1 1878.46 72.2105 15
 4 -10 -1 1890.87 72.0359 3
 4 -10 -1 1898.5 72.1483 7
 4 -10 -1 1914.34 72.3427 17
 4 -10 -1 1900.15 72.2264 21
 3 -10 -1 51.4042 7.37188 3
 -3 10 1 52.0158 7.95289 15
 3 10 -1 40.716 9.08479 27
 3 10 -1 51.7023 8.50404 14
 3 10 -1 46.0599 8.46185 6
 3 -10 -1 50.9677 8.23756 7
 3 -10 -1 41.0174 8.12184 17
 2 -10 -1 402.944 17.8148 17
 -2 10 1 383.443 17.643 15
 -2 10 1 392.963 18.5924 27
 2 10 -1 401.977 18.8745 27
 2 10 -1 385.526 18.0925 14
 2 10 -1 413.829 18.1226 6
 2 -10 -1 404.045 17.6716 3
 -1 10 1 230.345 13.2912 27
 1 -10 -1 195.275 11.8564 3
 1 10 -1 271.038 12.6244 6
 -1 10 1 222.674 12.7703 15
 1 10 -1 214.017 13.1999 14
 1 10 -1 240.326 13.6646 27
 -1 -10 1 209.959 11.595 21
 0 10 1 1737.36 66.7366 27
 0 10 -1 1594.03 66.9221 15
 0 10 1 1761.85 66.5285 15
 0 10 -1 1764.72 66.9051 27
 0 10 -1 1793.57 66.6287 6
 0 10 -1 1761.63 66.939 14
 0 -10 1 1769.27 66.8552 17
 0 -10 1 1725.81 66.2035 21
 1 10 1 94.8752 9.00202 15
 -1 10 -1 89.0863 9.26986 14
 1 10 1 65.847 9.25995 27
 1 -10 1 80.7198 10.0412 17
 -1 10 -1 104.18 10.0119 27
 1 -10 1 87.1747 8.46222 21
 -1 10 -1 99.9584 9.28447 15
 -1 10 -1 82.0535 9.24713 6
 2 -10 1 43.2491 10.5442 24
 2 -10 1 34.8798 8.04089 21
 2 -10 1 29.9794 9.82098 17
 -2 10 -1 31.6514 8.75002 15
 2 10 1 32.9126 7.96237 27
 2 10 1 40.4765 8.35975 15
 -2 10 -1 39.1393 8.25381 6
 -2 10 -1 38.157 9.13478 27
 -3 10 -1 245.937 13.4163 15
 3 -10 1 254.727 14.5874 24
 3 10 1 180.721 13.0465 15
 -3 10 -1 247.112 12.8128 6
 3 -10 1 187.019 12.4685 21
 -3 10 -1 237.458 13.0204 27
 3 -10 1 185.215 14.3637 17
 3 10 1 246.765 12.9169 27
 -4 10 -1 244.195 14.3283 27
 4 10 1 268.799 13.819 27
 4 10 1 265.646 13.7195 15
 4 -10 1 262.484 15.8069 24
 -4 10 -1 266.174 14.9693 15
 4 -10 1 262.845 13.892 21
 -4 10 -1 268.181 14.0489 6
 4 -10 1 264.771 15.4776 17
 5 -10 1 234.517 14.0712 21
 5 -10 1 287.556 15.6008 17
 5 -10 1 261.416 15.7389 24
 -5 10 -1 277.425 15.1476 15
 5 10 1 253.735 13.9595 27
 -5 10 -1 260.661 14.6072 27
 5 10 1 241.888 13.6182 15
 6 10 1 240.353 13.1179 15
 -6 10 -1 243.604 13.6178 27
 6 -10 1 238.381 15.0739 24
 6 10 1 242.25 13.282 27
 6 -10 1 234.733 13.7687 21
 -6 10 -1 249.711 14.2869 15
 6 -10 1 241.469 15.3807 17
 -7 10 -1 508.712 23.2391 27
 -7 10 -1 554.775 23.8968 15
 7 -10 1 532.379 22.5519 26
 7 10 1 487.338 22.442 15
 7 10 1 534.995 22.5595 27
 7 -10 1 571.436 24.0905 17
 7 -10 1 546.216 24.3549 24
 7 -10 1 501.397 23.4182 21
 8 -10 1 27.7354 9.90277 21
 8 -10 1 22.9141 11.0449 24
 8 10 1 19.5839 7.61599 27
 -8 10 -1 24.6329 9.34141 15
 8 -10 1 30.7579 11.427 17
 8 10 1 27.4633 8.0271 15
 9 10 1 69.043 9.0165 15
 9 -10 1 65.9653 10.9457 21
 9 -10 1 66.3891 12.626 24
 9 10 1 66.6731 8.65982 27
 -9 10 -1 101.797 10.9044 15
 9 -10 1 71.2934 11.9856 17
 10 10 1 715.548 28.1149 27
 10 10 1 644.92 28.239 15
 10 -10 1 704.098 30.1794 24
 10 10 1 650.944 27.7528 6
 -10 10 -1 677.484 29.2773 15
 10 -10 1 681.04 28.9559 21
 11 10 1 14.159 7.40155 6
 11 10 1 8.50939 7.65701 27
 -11 10 -1 11.9212 10.4147 15
 11 -10 1 25.2394 12.7136 24
 -12 10 -1 19.0963 11.5674 15
 12 10 1 15.8253 8.06412 27
 12 10 1 25.9401 8.07003 6
 12 -10 1 24.4237 11.7917 21
 12 -10 1 1.26157 6.98366 10
 12 -10 1 5.63839 12.0183 24
 13 -10 1 55.4206 13.8132 24
 13 -10 1 62.3259 8.41428 10
 13 -10 1 63.6406 12.2583 17
 -13 10 -1 63.9812 12.1079 15
 13 10 1 59.8904 8.84664 6
 13 -10 1 62.2106 11.7509 21
 14 10 1 543.526 25.1198 6
 14 -10 1 569.119 24.9647 10
 14 -10 1 634.787 27.4217 17
 -14 10 -1 572.312 26.9788 15
 14 -10 1 615.875 27.9559 24
 14 -10 1 638.658 26.7217 21
 15 -10 1 166.345 14.7319 17
 -15 10 -1 167.166 14.821 15
 15 10 1 124.485 11.35 6
 15 -10 1 166.463 16.7464 24
 15 -10 1 152.858 11.4825 10
 15 -10 1 147.137 13.3507 21
 16 -10 1 3265.46 129.126 10
 16 10 1 3245.76 129.269 6
 16 -10 1 3391.62 130.55 24
 -16 10 -1 3515.35 130.375 15
 16 -10 1 3427.82 130.134 17
 17 -10 1 221.281 13.5782 10
 -17 10 -1 248.988 16.4015 15
 17 10 1 193.181 13.3879 6
 17 -10 1 225.135 16.4934 17
 17 -10 1 236.361 17.4405 24
 18 -10 1 845.552 34.7437 17
 -18 10 -1 827.91 34.9276 15
 18 -10 1 815.829 33.3303 10
 18 10 1 790.965 33.3013 6
 19 -10 1 108.6 10.4324 10
 -19 10 -1 102.77 12.3979 15
 19 10 1 104.505 9.88184 6
 19 -10 1 105.748 12.656 17
 20 -10 1 26.4057 8.887 10
 -20 10 -1 14.9856 9.98706 15
 20 -10 1 29.2443 10.3311 17
 20 10 1 35.9855 8.16126 6
 21 10 1 11.0325 7.45232 6
 21 -10 1 19.1487 8.03061 10
 -21 10 -1 14.6055 9.26248 15
 21 -10 1 7.11371 9.59813 17
 22 -10 1 15.8266 9.86974 24
 22 -10 1 24.8717 7.43524 10
 22 -10 1 18.3704 8.75294 17
 -22 10 -1 24.0337 8.78445 15
 23 -10 1 19.2938 7.19992 17
 23 -10 1 2.39212 6.62199 10
 23 10 1 7.17854 6.73077 5
 -23 10 -1 -14.1891 7.88516 15
 23 -10 1 3.82717 8.81804 24
 24 -10 1 4.23927 5.65194 10
 24 10 1 4.86038 5.48478 5
 24 -10 1 -3.84238 5.5222 17
 -24 10 -1 1.58702 6.56685 15
 24 -10 1 4.98429 7.70811 24
 -25 10 -1 85.8693 7.43459 15
 25 -10 1 139.253 8.17341 24
 24 11 -1 -1.64818 6.31068 6
 24 -11 -1 6.02372 7.00173 24
 -24 11 1 3.55441 5.58821 15
 24 -11 -1 4.21158 4.77347 10
 23 -11 -1 0.79531 8.36837 17
 23 11 -1 -8.29927 7.24758 6
 23 -11 -1 -2.18622 8.33391 24
 -23 11 1 -8.85534 6.74256 15
 23 -11 -1 -1.46022 5.92038 10
 23 11 -1 0.98192 6.57753 13
 -22 11 1 14.0808 7.5364 15
 22 -11 -1 26.5954 9.363 17
 22 11 -1 15.8225 8.53084 6
 22 11 -1 5.53389 7.67544 13
 22 -11 -1 21.0084 9.33005 24
 21 -11 -1 16.8031 6.85062 21
 21 11 -1 16.7281 8.49569 13
 21 11 -1 3.89466 9.27879 6
 -21 11 1 16.6494 8.46983 15
 21 -11 -1 31.9385 10.2113 24
 20 11 -1 383.491 18.8192 6
 -20 11 1 323.512 17.9559 15
 20 -11 -1 384.076 19.025 24
 20 11 -1 346.905 17.9783 13
 20 -11 -1 390.051 17.0163 21
 -19 11 1 33.4677 9.9937 15
 19 11 -1 49.447 10.182 13
 19 11 -1 37.1877 9.82279 27
 19 11 -1 39.9362 10.3768 6
 19 -11 -1 41.003 9.04511 21
 19 -11 -1 41.556 11.9968 24
 18 11 -1 56.7653 12.2592 6
 18 11 -1 47.5589 10.4319 27
 18 11 -1 70.8441 11.0192 13
 18 -11 -1 44.8455 11.9755 24
 -18 11 1 61.6234 10.0851 15
 18 -11 -1 66.5727 9.97411 21
 17 -11 -1 20.1226 9.80506 21
 17 11 -1 10.6864 11.2506 27
 17 11 -1 35.2855 10.5068 6
 -17 11 1 31.2789 10.8171 15
 17 -11 -1 32.0317 12.6844 24
 16 -11 -1 2278.29 88.8605 24
 16 11 -1 2316.3 88.6489 6
 16 -11 -1 2414.96 88.2121 21
 16 11 -1 2236.65 88.5565 27
 -16 11 1 2262.27 88.4049 15
 15 11 -1 31.2666 11.3599 6
 15 11 -1 19.7546 11.2705 27
 15 -11 -1 31.669 10.7399 21
 -15 11 1 37.969 10.7031 15
 15 -11 -1 53.0513 11.7245 24
 14 -11 -1 49.1416 12.6462 24
 -14 11 1 28.8088 10.5927 15
 14 11 -1 35.815 11.9187 27
 14 -11 -1 31.5018 10.783 21
 14 11 -1 37.41 10.9722 6
 13 11 -1 42.6752 11.7542 6
 13 11 -1 36.9974 11.6502 27
 -13 11 1 37.0006 9.98659 15
 13 -11 -1 49.2056 11.3846 24
 13 -11 -1 58.3042 11.8459 21
 12 11 -1 31.8743 11.7477 27
 12 11 -1 36.9258 10.4908 6
 12 11 -1 47.3939 10.7159 25
 12 -11 -1 30.9104 10.636 24
 12 11 -1 43.355 12.2329 15
 -12 11 1 20.7386 10.0044 15
 11 11 -1 9.0642 11.1703 27
 -11 11 1 12.9971 9.96901 15
 11 11 -1 9.84815 11.46 15
 11 11 -1 2.54131 10.5971 25
 11 11 -1 -0.86869 9.97136 6
 11 -11 -1 8.58455 10.2403 24
 10 11 -1 63.1692 12.5861 27
 10 11 -1 64.3099 10.6071 6
 10 -11 -1 63.399 10.2401 24
 -10 11 1 67.4368 10.3351 15
 10 -11 -1 71.72 11.5764 21
 10 11 -1 72.5498 11.0157 25
 -9 11 1 9.41779 9.37484 15
 9 -11 -1 5.72421 10.0252 24
 9 11 -1 -5.07155 11.7113 27
 9 -11 -1 16.9908 10.8031 21
 9 11 -1 14.3797 9.4741 6
 9 11 -1 1.13511 9.44535 25
 8 11 -1 168.265 14.5093 27
 8 11 -1 217.804 14.4356 25
 8 -11 -1 209.03 14.281 17
 8 11 -1 221.504 13.4204 6
 -8 11 1 197.534 12.7271 15
 8 -11 -1 195.314 13.4877 24
 8 -11 -1 220.889 13.9595 21
 -7 11 1 29.0658 9.21402 15
 7 -11 -1 14.7239 9.159 17
 7 11 -1 53.0042 9.4457 6
 7 -11 -1 12.8355 8.54633 24
 7 11 -1 68.6374 12.3988 25
 7 -11 -1 15.4346 10.0548 21
 6 -11 -1 188.546 13.0354 17
 -6 11 1 195.443 12.8975 15
 6 -11 -1 203.409 12.5932 24
 6 -11 -1 203.782 13.1594 21
 6 11 -1 185.794 13.744 25
 6 11 -1 205.311 12.7985 6
 5 -11 -1 101.162 11.2654 21
 5 -11 -1 125.16 10.884 17
 -5 11 1 125.693 10.7449 15
 5 11 -1 166.894 12.5448 27
 5 11 -1 135.011 10.5109 6
 -4 11 1 2369.41 90.0803 15
 4 11 -1 2396.84 90.4676 27
 4 -11 -1 2291.91 90.0753 17
 4 11 -1 2352.78 90.0991 6
 4 11 -1 2364.81 90.362 14
 4 -11 -1 2446.87 90.0769 21
 3 11 -1 155.393 12.6937 27
 -3 11 1 176.797 11.0081 15
 3 11 -1 163.836 11.4655 14
 3 11 -1 162.456 11.3106 6
 -3 11 1 174.298 12.0682 27
 3 -11 -1 139.722 11.2517 17
 3 -11 -1 127.963 11.1682 21
 2 11 -1 193.059 14.5111 27
 -2 11 1 230.627 13.5784 27
 2 11 -1 213.541 12.9875 14
 -2 11 1 212.677 12.7682 15
 2 11 -1 210.57 12.5997 6
 2 -11 -1 201.211 12.255 21
 -1 11 1 17.0715 8.54171 15
 -1 11 1 6.98739 8.67335 27
 1 11 -1 28.0531 9.88495 27
 1 11 -1 16.8834 7.89548 6
 -1 -11 1 13.2667 7.05556 21
 1 11 -1 2.63652 8.22835 14
 1 -11 -1 15.895 8.01437 21
 0 11 1 81.2927 9.9782 27
 0 11 -1 88.6353 9.21669 14
 0 -11 1 82.0432 8.82591 21
 0 11 1 88.0848 9.78079 15
 0 -11 -1 98.5392 8.72542 21
 0 11 -1 89.8585 11.0659 27
 0 11 -1 85.751 9.4006 6
 1 -11 1 32.5009 9.35988 17
 1 11 1 51.9291 9.02485 15
 1 -11 1 34.7158 8.15199 21
 -1 11 -1 25.0869 8.78829 6
 1 11 1 32.4071 9.35365 27
 -1 11 -1 41.6385 9.89938 27
 -1 11 -1 42.1954 9.9268 14
 -1 -11 -1 28.5611 7.05537 21
 2 -11 1 1284.53 52.0962 17
 -2 11 -1 1307.96 51.8788 27
 2 11 1 1318.92 51.6558 15
 2 11 1 1357.28 51.7281 27
 -2 11 -1 1305.5 51.5208 6
 -2 11 -1 1368.31 52.0621 14
 2 -11 1 1315.28 51.3452 21
 3 -11 1 434.702 20.6849 21
 3 11 1 408.14 21.0174 15
 -3 11 -1 477.286 21.4774 27
 -3 11 -1 479.257 20.4365 6
 3 11 1 432.058 21.122 27
 3 -11 1 512.075 21.8469 17
 3 -11 1 483.115 22.1962 24
 -4 11 -1 1031.83 40.9679 6
 4 11 1 1057.58 41.2116 27
 4 -11 1 1107.28 42.0354 24
 -4 11 -1 986.235 41.3892 27
 4 11 1 1001.17 40.9796 15
 4 -11 1 1102.24 42.0249 17
 -4 11 -1 940.972 41.4775 15
 4 -11 1 1038.25 40.9817 21
 5 11 1 273.024 15.0942 15
 5 -11 1 301.296 17.2952 17
 5 11 1 288.168 14.9216 27
 -5 11 -1 293.238 16.3987 15
 5 -11 1 302.271 17.6025 24
 -5 11 -1 307.753 16.1603 27
 -5 11 -1 280.048 15.1162 6
 5 -11 1 276.072 15.5252 21
 6 -11 1 15.3211 9.89485 21
 -6 11 -1 46.9595 8.18081 6
 6 -11 1 31.152 12.0983 24
 -6 11 -1 46.5045 11.9211 15
 6 11 1 43.5179 8.76873 27
 -6 11 -1 41.2571 9.62077 27
 6 -11 1 23.1282 11.1392 17
 6 11 1 39.0663 8.02208 15
 7 -11 1 70.6249 11.2371 21
 7 -11 1 75.078 13.0083 17
 -7 11 -1 89.1895 11.4823 27
 -7 11 -1 67.221 9.39057 6
 7 11 1 82.3966 9.87931 27
 -7 11 -1 88.5381 12.4072 15
 7 11 1 82.7032 9.40131 15
 7 -11 1 91.1577 13.4581 24
 8 11 1 25.642 9.01663 15
 8 11 1 0.56944 8.51074 27
 8 -11 1 -6.40702 12.0542 17
 8 -11 1 16.1349 9.40021 21
 -8 11 -1 -2.36809 10.2241 15
 -8 11 -1 -0.20672 9.58412 27
 8 -11 1 32.0133 11.712 24
 9 -11 1 11.371 10.7852 21
 9 -11 1 21.4818 12.6858 17
 9 11 1 23.4298 8.86165 27
 -9 11 -1 18.372 10.9975 15
 9 11 1 15.4061 8.38168 15
 -9 11 -1 33.5882 10.0355 27
 9 -11 1 24.601 13.5383 24
 -10 11 -1 4.83089 10.5083 27
 10 -11 1 10.7235 12.011 17
 10 11 1 -1.52025 8.19847 27
 -10 11 -1 5.17415 12.524 15
 10 -11 1 17.6232 11.3634 21
 10 -11 1 13.7844 13.1135 24
 11 -11 1 44.383 12.4005 21
 11 -11 1 20.5637 14.2523 24
 11 -11 1 34.1029 13.956 17
 -11 11 -1 -13.7925 12.4892 15
 -11 11 -1 -18.5467 9.56181 27
 11 11 1 -3.20018 8.31464 27
 -12 11 -1 203.469 15.4611 15
 12 -11 1 227.719 16.8255 24
 -12 11 -1 175.592 13.6326 27
 12 11 1 188.179 11.7446 27
 13 -11 1 81.0001 12.0864 21
 -13 11 -1 62.6755 12.3402 15
 -13 11 -1 51.0439 9.8342 27
 13 11 1 48.3425 8.69416 6
 13 -11 1 64.2105 14.5355 24
 14 -11 1 461.056 23.4476 24
 14 11 1 404.67 19.273 6
 -14 11 -1 403.338 20.2188 27
 -14 11 -1 451.035 21.8308 15
 14 -11 1 455.61 21.597 21
 15 -11 1 231.027 14.1555 10
 15 -11 1 322.586 17.0616 21
 15 -11 1 317.559 18.4376 24
 -15 11 -1 273.116 15.2466 27
 -15 11 -1 327.699 17.9183 15
 15 -11 1 279.488 17.8268 17
 15 11 1 255.459 14.3322 6
 16 -11 1 269.358 14.116 10
 16 -11 1 271.459 17.68 17
 -16 11 -1 265.714 15.094 27
 -16 11 -1 301.051 17.1753 15
 16 11 1 260.636 14.1728 6
 16 -11 1 312.04 18.1313 24
 17 -11 1 12.915 13.8752 24
 -17 11 -1 9.45159 8.1625 27
 17 -11 1 2.25936 7.78394 10
 -17 11 -1 17.3875 12.3161 15
 17 11 1 -0.17277 7.47843 6
 17 -11 1 -0.68153 11.0892 17
 18 -11 1 33.0603 8.19781 10
 18 -11 1 33.8402 11.3453 17
 -18 11 -1 27.2777 11.3867 15
 18 11 1 24.4603 7.65937 6
 18 -11 1 24.4912 12.4409 24
 19 -11 1 28.8029 7.7389 10
 19 -11 1 47.2212 12.0328 24
 19 11 1 35.8881 7.42576 6
 -19 11 -1 36.5707 10.7042 15
 19 -11 1 29.2634 11.1216 17
 -20 11 -1 8.92008 9.59355 15
 20 -11 1 14.2089 7.19271 10
 20 11 1 8.09571 6.57789 6
 20 -11 1 0.18249 9.73784 17
 21 -11 1 4.19534 6.59849 10
 21 -11 1 2.59318 6.99137 26
 -21 11 -1 4.60216 8.58878 15
 21 -11 1 -3.56452 8.44423 17
 22 -11 1 8.37258 6.34983 26
 22 -11 1 6.31727 5.91928 10
 22 -11 1 13.3237 7.44463 17
 -22 11 -1 1.79649 7.81853 15
 23 -11 1 -0.34101 5.76875 17
 -23 11 -1 1.12544 6.14673 15
 23 -11 1 -6.76769 4.88923 10
 23 12 -1 0.56958 5.34582 6
 23 -12 -1 0.38588 6.91373 17
 23 -12 -1 6.75164 6.02615 24
 22 -12 -1 19.8779 7.48228 24
 -22 12 1 18.5283 6.88036 27
 22 12 -1 23.6006 6.92409 6
 -22 12 1 23.0511 6.50818 15
 22 -12 -1 24.0894 8.34484 17
 21 -12 -1 24.7179 9.10788 17
 -21 12 1 7.78666 7.14015 15
 21 -12 -1 1.77258 8.51055 24
 21 12 -1 5.38741 7.83457 6
 20 12 -1 42.4882 8.63092 6
 -20 12 1 33.9665 8.28241 15
 20 -12 -1 37.2782 9.55989 24
 20 -12 -1 42.7593 10.1547 17
 20 -12 -1 37.9707 7.50089 21
 20 12 -1 27.1515 7.6629 13
 -19 12 1 1.86276 8.26868 15
 19 -12 -1 8.07821 8.06845 21
 19 -12 -1 14.0733 10.9266 17
 19 -12 -1 15.855 9.86986 24
 19 12 -1 18.1324 8.53237 13
 19 12 -1 17.7548 9.25888 6
 18 -12 -1 2.17116 11.3134 17
 18 -12 -1 -14.3144 9.14315 21
 18 12 -1 1.40078 10.3329 6
 18 12 -1 5.26007 8.94215 27
 18 12 -1 -5.46129 9.26596 13
 18 -12 -1 7.60998 10.7299 24
 -18 12 1 -0.19957 9.0655 15
 17 -12 -1 37.2844 10.0335 21
 17 12 -1 45.0629 11.1213 6
 -17 12 1 34.6917 9.73586 15
 17 -12 -1 40.6884 11.2173 24
 17 12 -1 49.0305 10.2559 13
 17 12 -1 35.1982 10.1601 27
 17 -12 -1 42.0821 12.485 17
 16 -12 -1 335.873 19.0977 17
 16 12 -1 310.492 17.8653 6
 16 12 -1 304.97 17.0029 27
 16 -12 -1 332.557 17.8372 24
 -16 12 1 288.174 16.8163 15
 16 -12 -1 336.186 16.9812 21
 15 12 -1 63.1423 10.9734 6
 15 -12 -1 57.0676 12.8427 17
 15 -12 -1 52.2921 11.2859 24
 -15 12 1 62.4543 10.2797 15
 15 -12 -1 62.4392 11.3284 21
 15 12 -1 54.8428 11.6615 27
 14 -12 -1 187.452 15.3141 17
 14 -12 -1 173.399 13.7806 24
 14 12 -1 150.425 14.0545 27
 14 12 -1 181.838 13.9456 6
 -14 12 1 171.166 12.8517 15
 14 -12 -1 172.787 14.0215 21
 13 12 -1 90.215 11.9379 6
 13 12 -1 78.8957 12.808 27
 13 -12 -1 90.6589 11.4699 24
 -13 12 1 62.1506 10.6579 15
 13 -12 -1 91.2034 13.9626 17
 12 -12 -1 38.7813 11.2298 24
 12 12 -1 55.9795 11.3659 6
 12 12 -1 29.6416 12.9495 27
 12 -12 -1 43.8326 12.7687 17
 12 12 -1 55.3445 13.9647 15
 -12 12 1 47.4448 11.0143 15
 11 12 -1 248.115 17.3947 15
 11 12 -1 269.607 17.2365 27
 11 -12 -1 216.886 16.4657 17
 -11 12 1 258.356 14.933 15
 11 12 -1 245.916 15.291 25
 11 -12 -1 257.542 14.9049 24
 11 -12 -1 271.182 17.0231 21
 11 12 -1 264.826 15.1888 6
 -10 12 1 345.821 17.9987 15
 10 -12 -1 349.43 18.1332 24
 10 12 -1 326.169 19.339 27
 10 12 -1 324.509 19.0444 25
 10 -12 -1 350.735 19.2414 21
 10 12 -1 338.768 19.051 15
 10 -12 -1 358.954 19.3018 17
 10 12 -1 378.048 17.9913 6
 9 12 -1 10.0019 9.47736 6
 9 -12 -1 -6.14171 11.2287 17
 9 12 -1 15.458 12.4209 27
 9 -12 -1 7.9468 11.204 21
 9 -12 -1 -5.499 9.56675 24
 -9 12 1 7.91324 9.18639 15
 9 12 -1 12.7767 12.1003 15
 9 12 -1 8.48675 10.3378 25
 8 -12 -1 97.8207 12.4753 17
 8 -12 -1 113.28 10.7205 24
 8 12 -1 109.227 11.3989 6
 -8 12 1 118.95 11.504 15
 8 12 -1 103.938 14.4403 15
 8 12 -1 134.542 13.1107 25
 8 12 -1 117.688 13.2098 27
 8 -12 -1 119.034 12.76 21
 7 -12 -1 222.498 15.7606 17
 7 12 -1 292.312 16.4932 15
 -7 12 1 235.542 14.4559 15
 7 12 -1 236.648 14.6865 6
 7 12 -1 253.854 15.9617 25
 7 -12 -1 230.655 15.5949 21
 6 -12 -1 708.998 29.398 21
 6 12 -1 707.822 28.9355 6
 -6 12 1 686.98 28.9764 15
 6 -12 -1 703.69 29.5126 17
 6 12 -1 680.608 29.8396 25
 6 12 -1 585.296 30.0696 15
 -5 12 1 1163.09 47.1766 15
 -5 12 1 1233.12 48.019 27
 5 -12 -1 1154.3 47.3008 17
 5 12 -1 1206.62 47.0564 6
 5 -12 -1 1211.5 47.2644 21
 4 12 -1 579.742 24.1243 6
 4 -12 -1 533.265 24.519 17
 -4 12 1 581.005 25.2601 27
 4 12 -1 518.309 25.442 27
 -4 12 1 541.311 24.3521 15
 4 -12 -1 560.482 24.4849 21
 3 -12 -1 1015.56 41.729 17
 -3 12 1 1044.5 42.0826 15
 3 12 -1 1066.69 41.8421 6
 3 12 -1 1072.11 42.3343 14
 -3 12 1 1062.29 42.5836 27
 3 -12 -1 1031.55 41.861 21
 3 12 -1 1077.78 42.9368 27
 -2 12 1 6.64737 9.21054 15
 -2 12 1 -12.1331 10.2303 27
 2 12 -1 1.50313 8.74163 6
 2 12 -1 1.76463 8.39318 14
 2 12 -1 0.22406 11.6837 27
 2 -12 -1 -2.30217 8.83039 21
 1 12 -1 57.9246 12.1725 27
 -1 12 1 66.4433 11.0517 27
 1 12 -1 43.283 9.64013 14
 1 12 -1 50.8806 9.02238 6
 -1 12 1 56.4331 9.73086 15
 1 -12 -1 45.3416 9.00589 21
 0 12 -1 304.903 17.8122 27
 0 12 1 308.015 16.7963 15
 0 12 1 328.885 17.0897 27
 0 -12 1 334.682 15.8183 21
 0 12 -1 352.38 16.8069 14
 0 -12 -1 320.119 15.7426 21
 0 12 -1 311.76 16.0545 6
 1 -12 1 6.51467 8.2334 21
 1 12 1 10.1493 9.24618 27
 -1 12 -1 -2.21251 11.9974 27
 1 12 1 7.32202 9.44506 15
 -1 12 -1 14.1259 9.07186 14
 -1 12 -1 2.76934 8.44725 6
 -2 12 -1 79.8497 11.9639 27
 2 12 1 121.726 11.0796 15
 -2 12 -1 147.54 10.4855 6
 -2 12 -1 112.689 11.9788 14
 2 12 1 109.959 11.6568 27
 2 -12 1 113.948 10.8372 21
 -3 12 -1 1422.77 54.196 6
 3 12 1 1379.68 54.4643 15
 3 -12 1 1419.53 54.2905 21
 3 -12 1 1434.8 55.2136 17
 -3 12 -1 1356.31 54.8018 14
 -3 12 -1 1447 55.0351 27
 3 12 1 1281.41 54.5299 27
 4 12 1 1144.04 46.2442 15
 4 12 1 1194.7 46.421 27
 -4 12 -1 1176.91 46.7975 27
 4 -12 1 1164.66 47.2199 17
 -4 12 -1 1166.4 46.036 6
 -4 12 -1 1178.21 46.776 14
 4 -12 1 1143.08 46.3389 21
 5 -12 1 402.75 21.137 17
 -5 12 -1 420.939 18.7547 6
 -5 12 -1 383.421 19.9908 27
 5 12 1 389.276 19.4163 27
 5 12 1 380.19 18.6495 15
 5 -12 1 405.027 21.5146 24
 5 -12 1 366.916 19.1748 21
 6 -12 1 1231.92 48.9665 17
 -6 12 -1 1187.45 47.557 6
 6 12 1 1200.93 47.7536 15
 6 12 1 1244.69 47.8525 27
 6 -12 1 1242.27 48.2965 21
 -6 12 -1 1140.71 48.4679 27
 6 -12 1 1230.77 49.3382 24
 7 12 1 562.722 25.5741 15
 7 -12 1 605.599 27.7091 17
 7 12 1 597.505 25.6898 27
 -7 12 -1 583.154 25.396 6
 -7 12 -1 636.675 26.5602 27
 7 -12 1 561.563 27.209 24
 7 -12 1 604.386 26.5983 21
 8 12 1 13.7895 9.0556 27
 8 12 1 -0.415 8.55004 15
 -8 12 -1 7.79396 12.0196 15
 -8 12 -1 13.4896 8.44902 6
 -8 12 -1 7.11864 11.2034 27
 8 -12 1 12.5829 12.4981 17
 8 -12 1 11.1876 13.6369 24
 8 -12 1 -1.27216 11.8993 21
 9 -12 1 41.1474 12.043 21
 -9 12 -1 43.6174 8.48379 6
 9 -12 1 48.1761 14.253 17
 -9 12 -1 44.5151 13.4127 15
 -9 12 -1 34.8889 10.5183 27
 9 12 1 37.855 9.47739 15
 9 12 1 32.9525 9.2592 27
 9 -12 1 26.7011 13.7249 24
 10 -12 1 170.656 14.1485 21
 -10 12 -1 158.266 13.2018 27
 10 12 1 152.969 11.69 27
 -10 12 -1 139.266 13.6598 15
 10 -12 1 140.67 14.572 17
 -10 12 -1 150.275 11.2131 6
 10 -12 1 181.232 15.706 24
 11 -12 1 170.962 16.8123 17
 11 -12 1 179.618 16.1936 24
 11 12 1 170.9 11.9316 27
 -11 12 -1 171.771 11.6253 6
 -11 12 -1 185.468 13.6398 27
 -11 12 -1 159.901 14.8583 15
 11 -12 1 190.408 15.3358 21
 -12 12 -1 2.57453 9.20864 27
 12 12 1 5.00503 7.94346 27
 12 -12 1 7.90792 14.2914 17
 -12 12 -1 7.25134 8.21774 6
 12 -12 1 8.20202 14.2033 24
 -12 12 -1 10.8021 12.1333 15
 -13 12 -1 220.363 15.0515 15
 -13 12 -1 208.985 13.3269 27
 13 -12 1 211.093 17.7351 24
 14 -12 1 30.6364 14.3334 24
 -14 12 -1 17.549 9.57192 27
 14 -12 1 30.0855 11.907 21
 -14 12 -1 22.5902 11.5084 15
 -15 12 -1 147.511 14.1098 15
 15 -12 1 170.501 15.0084 24
 -16 12 -1 61.2901 12.6749 15
 16 -12 1 67.3334 13.8417 24
 16 -12 1 88.3378 12.7876 17
 17 -12 1 -3.36439 11.1687 17
 17 -12 1 -7.18931 12.3747 24
 -17 12 -1 12.5566 10.028 15
 -18 12 -1 48.9663 10.0733 15
 18 -12 1 68.6889 12.2257 24
 18 -12 1 70.4201 11.3939 17
 19 -12 1 122.008 11.3853 17
 19 -12 1 129.399 11.8725 24
 -19 12 -1 123.64 11.4217 15
 20 -12 1 8.84035 8.64894 17
 -20 12 -1 1.40137 8.50274 15
 20 -12 1 6.31996 9.57001 24
 21 -12 1 14.1056 8.21122 24
 21 -12 1 11.6635 7.36945 17
 -21 12 -1 12.5326 7.72067 15
 22 -12 1 23.8274 5.65845 17
 -22 12 -1 21.4822 6.3604 15
 22 -13 -1 -6.93272 6.01283 17
 -21 13 1 0.79966 5.18535 15
 21 -13 -1 3.68551 7.46457 17
 -21 13 1 -2.3282 6.08557 27
 21 13 -1 5.18726 5.22518 6
 21 -13 -1 -2.9294 6.14214 24
 -20 13 1 43.1978 7.60395 27
 20 13 -1 44.8218 7.45209 6
 20 -13 -1 68.4108 7.89805 24
 -20 13 1 35.9883 6.80307 15
 20 -13 -1 60.8747 9.11748 17
 19 13 -1 24.6483 7.84777 6
 -19 13 1 27.269 7.38965 15
 19 -13 -1 32.8329 9.70515 17
 -19 13 1 44.7138 9.14603 27
 19 -13 -1 29.779 8.47498 24
 19 -13 -1 35.9152 7.58693 21
 18 -13 -1 110.412 9.90105 21
 -18 13 1 72.5161 9.184 15
 -18 13 1 87.9714 10.4682 27
 18 13 -1 93.3778 9.22999 27
 18 -13 -1 111.162 11.4256 17
 18 13 -1 116.991 10.176 6
 18 -13 -1 99.6389 10.2062 24
 18 13 -1 73.0029 8.64979 13
 17 -13 -1 245.222 14.9286 17
 -17 13 1 197.891 13.0019 15
 17 -13 -1 244.807 13.7287 21
 17 13 -1 220.402 12.7289 13
 17 13 -1 231.036 13.4175 27
 17 -13 -1 195.43 13.5582 24
 17 13 -1 227.309 13.4677 6
 16 -13 -1 85.8026 10.7259 21
 -16 13 1 66.6817 10.0083 15
 16 -13 -1 103.844 12.4109 17
 16 13 -1 70.7697 10.7857 6
 16 13 -1 93.961 10.7786 27
 16 -13 -1 88.1841 10.8624 24
 15 13 -1 0.19987 9.45497 6
 -15 13 1 -1.62456 9.39366 15
 15 13 -1 9.04794 10.3413 27
 15 -13 -1 10.3605 10.5483 21
 15 -13 -1 -2.23264 9.97289 24
 15 -13 -1 -2.87056 12.0721 17
 14 -13 -1 -11.1196 11.3142 17
 14 13 -1 -1.81377 10.5173 27
 14 13 -1 0.61712 10.2668 6
 -14 13 1 -15.5634 8.94047 15
 14 -13 -1 -9.80165 10.1554 24
 13 13 -1 62.4051 10.9259 6
 13 13 -1 61.96 12.3439 27
 13 -13 -1 66.707 12.3185 17
 -13 13 1 61.2122 9.99399 15
 13 -13 -1 66.7143 10.9772 24
 12 -13 -1 14.2388 11.8778 21
 12 13 -1 11.1591 9.83036 6
 -12 13 1 30.8402 9.50434 15
 12 13 -1 2.66144 11.6335 27
 12 -13 -1 8.52938 9.98112 24
 12 -13 -1 0.23259 12.1806 17
 -11 13 1 8.81356 9.18846 15
 11 -13 -1 -4.88482 11.6375 17
 11 13 -1 8.78633 10.0201 25
 11 -13 -1 -2.11829 11.7042 21
 11 13 -1 -10.6609 12.4959 15
 11 13 -1 16.2804 10.223 6
 11 13 -1 10.5702 11.1198 27
 11 -13 -1 2.12868 10.2994 24
 10 -13 -1 0.42632 11.9506 21
 -10 13 1 14.7548 12.7633 27
 10 -13 -1 4.14976 12.3649 17
 10 13 -1 -1.15348 10.1148 25
 10 13 -1 -0.74653 13.1134 27
 10 13 -1 9.71168 9.54022 6
 10 -13 -1 3.16679 9.75875 24
 -10 13 1 -3.75404 9.37185 15
 10 13 -1 -2.86728 12.3017 15
 9 -13 -1 25.0881 12.7095 21
 9 13 -1 43.1675 10.8857 25
 9 13 -1 32.0673 13.1112 27
 9 13 -1 20.0344 12.8067 15
 -9 13 1 29.0561 10.3466 15
 9 13 -1 39.8759 10.2559 6
 9 -13 -1 27.7105 11.113 17
 -8 13 1 22.8353 9.45841 15
 8 13 -1 18.5156 9.48966 6
 8 13 -1 36.8972 10.7773 25
 8 13 -1 29.3607 13.0143 27
 8 -13 -1 27.059 11.2246 21
 8 -13 -1 19.8239 11.1165 17
 8 13 -1 18.2126 12.6964 15
 7 -13 -1 68.3209 11.8495 17
 -7 13 1 67.7402 10.0942 15
 7 13 -1 87.6452 12.9427 15
 7 13 -1 79.0052 12.5646 25
 7 13 -1 55.8752 9.80502 6
 7 -13 -1 90.7871 11.6492 21
 -6 13 1 20.0109 9.53565 15
 6 -13 -1 18.1897 10.3121 17
 6 13 -1 14.3285 11.6783 25
 6 -13 -1 25.5007 11.2864 21
 -6 13 1 29.2913 11.593 27
 6 13 -1 23.2727 12.9995 15
 6 13 -1 25.1403 9.45432 6
 5 13 -1 73.5385 12.7088 25
 5 -13 -1 62.7845 10.9924 21
 -5 13 1 70.5912 12.901 27
 -5 13 1 63.7105 10.5059 15
 5 13 -1 59.9748 14.3969 15
 5 -13 -1 52.7605 10.7664 17
 5 13 -1 72.3403 9.94159 6
 4 13 -1 6.85941 13.0175 27
 4 13 -1 0.19758 7.96548 6
 4 13 -1 19.7962 14.5114 15
 -4 13 1 0.23356 12.0037 27
 4 -13 -1 10.2455 10.2835 21
 4 -13 -1 -2.96607 9.05219 17
 -4 13 1 -5.40764 9.44803 15
 3 -13 -1 464.095 21.3885 21
 -3 13 1 440.368 21.746 15
 3 13 -1 425.85 23.9267 15
 3 13 -1 471.157 21.1473 6
 3 13 -1 480.826 23.4415 27
 -3 13 1 491.175 22.9337 27
 -2 13 1 37.3721 10.3517 15
 2 13 -1 57.4337 13.6984 27
 2 13 -1 50.0922 13.1087 15
 -2 13 1 52.1327 11.608 27
 2 13 -1 46.2397 9.70412 14
 2 13 -1 42.0684 8.39166 6
 2 -13 -1 37.13 9.54184 21
 1 -13 -1 302.306 15.2211 21
 -1 13 1 286.666 16.5088 15
 1 13 -1 293.796 15.5756 6
 -1 13 1 315.907 17.2818 27
 1 13 -1 300.185 16.32 14
 1 13 -1 323.905 18.362 27
 0 13 -1 185.943 15.9365 27
 0 13 1 175.157 13.5272 15
 0 13 1 184.288 14.1691 27
 0 13 -1 200.164 12.667 14
 0 13 -1 177.72 11.9119 6
 0 -13 -1 163.058 11.5474 21
 0 -13 1 188.924 11.3413 21
 -1 13 -1 94.0118 13.8023 27
 1 -13 1 111.525 9.81049 21
 -1 13 -1 89.6682 9.70515 6
 1 13 1 103.123 11.6166 27
 1 13 1 98.1886 11.0761 15
 -1 13 -1 96.9768 10.9793 14
 2 -13 1 46.3221 9.9133 21
 2 13 1 47.8549 11.0632 15
 -2 13 -1 49.7942 13.0538 27
 2 13 1 42.3937 10.5791 27
 -2 13 -1 60.2046 9.72425 14
 -2 13 -1 48.6098 8.60948 6
 3 13 1 13.9667 9.4853 15
 -3 13 -1 -0.23971 9.63208 14
 3 13 1 7.20724 10.6291 27
 -3 13 -1 19.1439 11.5134 27
 -3 13 -1 6.87694 8.08726 6
 3 -13 1 3.15381 9.86627 21
 -4 13 -1 645.64 28.2375 6
 4 13 1 675.524 29.2712 27
 4 13 1 677.339 28.9156 15
 -4 13 -1 724.714 30.3498 27
 -4 13 -1 684.13 29.4277 14
 4 -13 1 700.389 29.2559 21
 -5 13 -1 90.8915 13.1869 27
 -5 13 -1 83.706 9.38328 6
 5 13 1 92.3255 11.8332 27
 5 -13 1 88.0402 13.7643 17
 5 -13 1 82.2066 12.5508 21
 -5 13 -1 101.53 10.8835 14
 5 13 1 102.478 10.657 15
 6 -13 1 11.0519 11.0752 21
 -6 13 -1 18.878 11.1503 27
 -6 13 -1 18.4594 8.10517 6
 6 -13 1 28.1496 13.0633 17
 6 13 1 17.7603 9.94276 27
 -6 13 -1 21.6485 9.93397 14
 6 13 1 22.4285 9.23704 15
 7 -13 1 92.2707 13.3099 21
 -7 13 -1 97.9724 12.8062 27
 7 13 1 88.8554 10.3897 27
 -7 13 -1 78.1347 9.38318 6
 -7 13 -1 90.2496 11.5502 14
 7 -13 1 83.754 14.7244 17
 7 -13 1 68.2336 13.6877 24
 7 13 1 74.5258 9.58217 15
 8 -13 1 71.6452 12.0208 21
 8 -13 1 69.5728 13.7988 24
 -8 13 -1 75.4201 11.7293 27
 8 13 1 45.308 9.45517 15
 8 13 1 64.6537 9.62567 27
 8 -13 1 52.1998 12.4575 17
 9 -13 1 12.0044 12.3563 17
 9 13 1 -0.20179 8.44598 27
 9 -13 1 4.00439 11.8306 21
 -9 13 -1 0.67847 11.1206 27
 9 -13 1 14.396 13.9762 24
 10 13 1 49.6162 9.3692 27
 10 -13 1 59.6917 14.5115 24
 10 -13 1 42.7795 12.7606 21
 -10 13 -1 63.9541 11.5928 27
 10 -13 1 49.8639 13.9268 17
 11 13 1 56.9732 8.85549 27
 -11 13 -1 64.6979 11.0925 27
 11 -13 1 77.5974 14.2201 17
 11 -13 1 71.0164 12.5204 21
 11 -13 1 77.7165 14.1699 24
 12 -13 1 24.5432 12.0359 21
 -12 13 -1 28.0113 10.0839 27
 12 -13 1 12.3072 13.2458 24
 12 -13 1 27.771 12.9247 17
 -13 13 -1 8.39263 9.06341 27
 13 -13 1 7.87993 11.3623 17
 13 -13 1 4.08821 13.3775 24
 -14 13 -1 22.1908 11.4691 15
 -14 13 -1 25.2673 8.82271 27
 14 -13 1 19.5518 13.3616 24
 -15 13 -1 4.68875 10.7932 15
 15 -13 1 20.9471 13.06 24
 -15 13 -1 6.1292 8.43427 27
 -16 13 -1 36.2566 10.3162 15
 -16 13 -1 37.9102 7.96539 27
 16 -13 1 52.8865 12.0754 24
 17 -13 1 394.19 18.3718 17
 -17 13 -1 347.884 17.9546 15
 17 -13 1 381.423 19.2209 24
 18 -13 1 55.3732 9.15909 17
 18 -13 1 50.7917 10.38 24
 -18 13 -1 42.9417 9.04392 15
 19 -13 1 24.8908 7.94128 17
 19 -13 1 17.1699 8.86159 24
 -19 13 -1 28.6969 7.57332 15
 20 -13 1 3.43097 6.74873 17
 20 -13 1 0.71073 7.38625 24
 -20 13 -1 1.27107 6.63893 15
 -21 13 -1 0.59901 5.38269 15
 21 -13 1 -4.22805 6.50345 24
 20 -14 -1 28.2159 6.50472 17
 -19 14 1 8.40629 6.68024 27
 19 -14 -1 18.5847 7.28206 17
 -18 14 1 128.969 9.11627 15
 18 -14 -1 188.601 10.1237 21
 -18 14 1 142.492 9.91734 27
 18 14 -1 141.431 9.10177 6
 18 -14 -1 164.017 11.0227 17
 17 14 -1 19.7093 7.28285 6
 17 14 -1 23.8073 7.40414 27
 -17 14 1 24.383 6.84765 15
 17 -14 -1 22.4971 8.33514 21
 -17 14 1 25.1869 8.10454 27
 17 -14 -1 19.132 7.6209 24
 17 -14 -1 41.7834 9.57885 17
 16 -14 -1 47.7896 9.23205 21
 -16 14 1 21.4628 7.66315 15
 16 -14 -1 38.2025 9.87966 17
 -16 14 1 29.4274 9.28023 27
 16 14 -1 15.6152 8.35477 27
 16 14 -1 29.6602 8.07581 6
 16 -14 -1 27.0766 8.22086 24
 15 14 -1 0.49574 8.43909 6
 -15 14 1 9.25333 9.97681 27
 15 -14 -1 11.9513 9.93182 17
 -15 14 1 3.93911 7.93035 15
 15 -14 -1 5.70937 8.45203 24
 15 14 -1 5.98142 9.12325 27
 15 -14 -1 0.86749 9.34719 21
 14 -14 -1 29.3864 10.8746 17
 14 14 -1 27.4265 8.92557 6
 -14 14 1 34.5263 10.6082 27
 14 14 -1 46.8997 10.3683 27
 14 -14 -1 39.5192 9.43218 24
 -14 14 1 32.8866 8.65546 15
 13 -14 -1 41.4583 10.9368 21
 13 14 -1 57.1217 10.6906 27
 -13 14 1 47.9307 11.4781 27
 -13 14 1 40.2354 8.97033 15
 13 -14 -1 33.8266 11.3501 17
 13 14 -1 51.6666 9.40477 6
 12 -14 -1 116.379 12.698 21
 -12 14 1 99.5777 10.5665 15
 12 -14 -1 138.125 12.7185 17
 12 14 -1 106.243 12.7299 27
 -12 14 1 106.267 11.9068 27
 12 14 -1 117.794 10.4728 6
 11 14 -1 35.9722 8.92258 6
 11 14 -1 37.1817 12.2514 15
 11 -14 -1 32.1776 10.8184 21
 -11 14 1 23.4126 9.65899 15
 11 -14 -1 33.0114 10.8373 17
 -11 14 1 25.9938 11.81 27
 11 14 -1 29.2435 11.2345 27
 10 14 -1 52.3251 9.45864 6
 10 -14 -1 51.9052 10.5545 17
 10 -14 -1 46.5983 11.7059 21
 -10 14 1 62.7687 10.3269 15
 -10 14 1 68.5046 13.5125 27
 10 14 -1 37.4301 12.5941 27
 10 14 -1 57.1742 9.98269 25
 10 14 -1 62.4235 13.1752 15
 9 14 -1 277.039 16.6326 15
 9 14 -1 256.607 17.1798 27
 9 -14 -1 260.237 15.3324 17
 9 14 -1 229.66 13.8375 6
 -9 14 1 257.148 14.7204 15
 9 14 -1 226.303 14.9348 25
 9 -14 -1 261.25 16.0392 21
 8 -14 -1 519.674 23.1662 21
 8 14 -1 469.857 22.0464 6
 -8 14 1 516.714 22.9945 15
 8 14 -1 521.099 24.6496 15
 8 14 -1 483.453 24.4411 27
 8 -14 -1 495.852 22.9676 17
 8 14 -1 482.522 23.1181 25
 7 -14 -1 342.854 18.211 17
 7 -14 -1 345.954 18.4315 21
 7 14 -1 318.503 18.0266 25
 7 14 -1 372.746 20.038 15
 7 14 -1 317.148 20.1411 27
 -7 14 1 355.992 17.9355 15
 7 14 -1 343.165 17.0345 6
 6 14 -1 138.692 13.1586 25
 6 14 -1 129.664 10.9285 6
 -6 14 1 144.904 12.4203 15
 6 -14 -1 143.532 12.0553 17
 -6 14 1 164.685 14.8609 27
 6 14 -1 131.583 14.831 15
 6 -14 -1 155.88 12.8472 21
 5 -14 -1 153.365 13.0086 21
 5 -14 -1 169.803 11.8896 17
 -5 14 1 135.77 12.6167 15
 -5 14 1 168.165 14.5989 27
 5 14 -1 168.919 11.3577 6
 5 14 -1 168.771 14.7139 15
 5 14 -1 162.821 14.1787 25
 4 14 -1 648.222 27.5067 6
 4 14 -1 683.66 29.4521 25
 -4 14 1 695.981 29.3612 27
 4 14 -1 646.82 30.0875 15
 -4 14 1 646.845 28.6699 15
 4 14 -1 642.716 29.736 27
 4 -14 -1 652.78 27.9711 21
 -3 14 1 170.111 13.8704 15
 3 14 -1 161.186 11.1317 6
 3 14 -1 148.792 15.7279 15
 3 14 -1 159.147 15.1329 27
 3 -14 -1 160.778 12.5305 21
 -3 14 1 179.21 13.4782 27
 -2 14 1 181.967 14.8822 27
 2 14 -1 204.72 16.4958 27
 -2 14 1 170.098 13.6948 15
 2 14 -1 186.786 11.8185 6
 2 14 -1 197.828 16.6428 15
 2 -14 -1 179 12.2544 21
 -1 14 1 440.614 22.903 27
 -1 14 1 479.867 22.5687 15
 1 14 -1 512.368 23.789 27
 1 14 -1 466.347 24.4749 15
 1 14 -1 484.013 21.2062 6
 1 -14 -1 487.095 21.275 21
 0 14 -1 62.3705 13.7642 27
 0 14 1 69.4516 11.0223 15
 0 14 1 72.4234 12.0829 27
 0 14 -1 67.1237 14.458 15
 0 14 -1 62.5967 10.6104 14
 0 14 -1 68.0227 8.88769 6
 1 -14 1 243.003 14.2233 21
 1 14 1 229.665 14.7269 15
 -1 14 -1 251.375 13.2786 6
 1 14 1 264.86 16.537 27
 -1 14 -1 274.967 18.3177 15
 -1 14 -1 227.546 14.8492 14
 -1 14 -1 244.106 16.927 27
 2 14 1 581.584 24.9804 27
 2 -14 1 542.351 24.0614 21
 -2 14 -1 558.333 26.2925 27
 -2 14 -1 530.143 25.8363 15
 2 14 1 537.236 24.3409 15
 -2 14 -1 527.796 24.7861 14
 -3 14 -1 160.99 15.0994 27
 -3 14 -1 181.262 15.7971 15
 3 14 1 166.211 13.2146 27
 3 14 1 149.277 11.6318 15
 -3 14 -1 151.998 12.9806 14
 3 -14 1 169.714 12.7228 21
 4 14 1 231.993 13.9739 27
 4 14 1 188.645 12.9752 15
 -4 14 -1 218.923 15.6069 27
 4 -14 1 246.011 14.2906 21
 -4 14 -1 202.611 13.8398 14
 5 14 1 257.069 15.6995 27
 5 14 1 236.822 14.2777 15
 5 -14 1 287.714 15.9415 21
 -5 14 -1 256.312 14.874 14
 -5 14 -1 259.653 17.1615 27
 6 -14 1 123.27 12.6935 21
 -6 14 -1 152.827 12.7451 27
 6 14 1 115.086 11.5432 27
 -6 14 -1 123.758 11.6199 14
 6 14 1 137.663 11.0447 15
 -7 14 -1 472.462 22.8452 27
 -7 14 -1 490.306 22.0361 14
 7 14 1 482.307 22.0172 27
 7 14 1 436.179 21.4585 15
 7 -14 1 498.092 22.8842 21
 8 -14 1 70.1806 12.2296 21
 8 -14 1 72.0048 12.6328 17
 8 14 1 78.3409 10.06 27
 -8 14 -1 77.3872 11.3544 14
 -8 14 -1 64.0663 11.9283 27
 9 -14 1 124.974 13.661 21
 -9 14 -1 119.926 11.7703 14
 9 -14 1 141.39 13.9821 17
 9 14 1 124.249 10.6517 27
 -9 14 -1 135.894 12.1586 27
 10 -14 1 116.323 13.1998 21
 -10 14 -1 111.302 11.0684 27
 10 -14 1 120.832 13.3418 17
 10 14 1 112.017 9.81092 27
 -10 14 -1 123.022 11.2577 14
 -11 14 -1 82.1615 11.2333 27
 11 -14 1 107.411 13.1673 17
 11 -14 1 115.71 13.264 21
 -11 14 -1 84.5414 10.3763 14
 12 -14 1 49.7634 12.1767 17
 -12 14 -1 48.2831 10.0002 14
 -12 14 -1 51.0389 9.98996 27
 13 -14 1 18.5611 11.0455 17
 -13 14 -1 12.2134 9.08353 27
 13 -14 1 17.7914 12.5149 24
 -13 14 -1 21.5752 9.31467 14
 14 -14 1 8.98046 10.1586 17
 -14 14 -1 5.80037 8.24347 27
 -14 14 -1 2.94952 8.41262 14
 14 -14 1 -5.09053 11.4177 24
 -15 14 -1 19.6024 7.39888 27
 -15 14 -1 26.4847 8.22263 14
 15 -14 1 4.58545 10.8134 24
 15 -14 1 16.7824 9.8511 17
 -16 14 -1 252.842 13.3999 14
 -17 14 -1 0.91843 6.6195 14
 18 -14 1 39.9899 7.17215 17
 18 -14 1 27.7768 5.62827 8
 -18 14 -1 19.4328 6.1589 14
 17 -15 -1 2.45602 6.32845 17
 -17 15 1 6.41861 6.13494 27
 17 -15 -1 9.10277 6.38506 21
 -16 15 1 279.453 15.2362 15
 -16 15 1 384.043 16.4364 27
 16 15 -1 339.067 15.8245 27
 16 -15 -1 405.859 16.6142 17
 16 -15 -1 466.282 16.7909 21
 -15 15 1 9.74708 6.07021 15
 -15 15 1 24.2379 8.16153 27
 15 15 -1 19.9525 7.40492 27
 15 -15 -1 29.6436 8.27022 17
 14 15 -1 143.85 9.34833 6
 14 15 -1 149.357 10.7038 27
 14 -15 -1 158.789 10.7592 17
 -14 15 1 123.64 9.44763 15
 -14 15 1 146.819 10.9359 27
 13 15 -1 0.72359 8.54069 27
 13 -15 -1 3.53803 9.09046 21
 13 -15 -1 -4.19715 8.73044 17
 -13 15 1 9.96139 9.54138 27
 -13 15 1 -5.52814 7.52544 15
 13 15 -1 11.2468 6.93341 6
 12 -15 -1 34.3989 9.60941 21
 12 15 -1 10.4225 7.28326 6
 12 -15 -1 26.3945 9.22122 17
 -12 15 1 25.9915 7.94426 15
 -12 15 1 18.8823 9.08338 27
 12 15 -1 12.2369 9.44324 27
 11 -15 -1 11.5436 9.78396 21
 11 15 -1 22.0545 7.46767 6
 11 -15 -1 22.1978 9.12921 17
 -11 15 1 19.8738 8.46581 15
 -11 15 1 17.2816 10.5059 27
 11 15 -1 4.51762 9.34366 27
 -10 15 1 125.552 12.2702 27
 10 15 -1 153.289 12.9813 15
 10 -15 -1 147.658 11.2475 17
 10 15 -1 136.066 9.90873 6
 -10 15 1 142.137 11.2294 15
 10 15 -1 137.919 12.7837 27
 10 -15 -1 167.145 12.7137 21
 9 -15 -1 -2.26047 9.64835 21
 9 15 -1 19.2384 7.64181 6
 -9 15 1 12.3578 8.99427 15
 9 -15 -1 4.60022 9.0368 17
 9 15 -1 19.3273 11.5098 27
 9 15 -1 19.2235 8.64348 25
 9 15 -1 14.0392 11.271 15
 8 15 -1 180.183 14.7254 15
 8 15 -1 181.107 12.207 25
 8 15 -1 181.975 14.8433 27
 8 15 -1 183.392 11.1285 6
 -8 15 1 167.988 12.422 15
 8 -15 -1 195.591 13.3118 21
 7 15 -1 13.3248 7.46934 6
 7 -15 -1 5.70958 10.1943 21
 -7 15 1 7.59218 9.00406 15
 7 15 -1 5.15821 8.93853 25
 -7 15 1 -0.89594 10.8172 27
 7 15 -1 -0.71559 11.6845 15
 7 15 -1 18.6989 11.0205 27
 6 15 -1 22.5369 10.5294 15
 6 -15 -1 11.1456 10.2397 21
 6 15 -1 24.9758 9.81702 25
 -6 15 1 22.7418 9.72644 15
 -6 15 1 25.315 10.5767 27
 5 -15 -1 25.9319 9.81354 21
 -5 15 1 16.1459 11.0118 27
 -5 15 1 24.0258 9.65484 15
 5 15 -1 25.3477 10.4742 25
 5 15 -1 17.7212 12.4482 15
 4 15 -1 23.9181 10.4803 25
 -4 15 1 42.1316 12.0501 27
 -4 15 1 42.2212 10.0152 15
 4 15 -1 38.6341 11.3999 15
 4 -15 -1 32.3726 9.1358 21
 3 15 -1 63.4459 12.932 27
 -3 15 1 88.291 10.4431 15
 3 15 -1 66.5667 12.9017 15
 -3 15 1 70.5499 11.0404 27
 3 15 -1 51.4255 11.9765 25
 3 -15 -1 57.647 9.20317 21
 2 -15 -1 -0.17161 7.53235 21
 -2 15 1 6.16196 11.1354 27
 2 15 -1 -15.3387 13.4993 15
 2 15 -1 15.2504 12.1697 25
 2 15 -1 9.92809 12.532 27
 -2 15 1 3.89489 9.43127 15
 1 15 -1 56.2815 14.2538 15
 -1 15 1 23.1067 9.35579 15
 -1 15 1 43.7902 11.444 27
 1 15 -1 47.3147 12.7182 27
 0 15 -1 18.5935 11.8186 27
 0 15 1 5.00811 8.95531 15
 0 15 1 -5.34215 10.7457 27
 0 15 -1 3.62536 12.6144 15
 -1 15 -1 7.77337 12.9312 15
 1 15 1 4.72592 8.34933 15
 -1 15 -1 4.26343 11.1324 27
 1 15 1 13.1573 11.6102 27
 -2 15 -1 61.8709 12.7701 27
 2 15 1 69.297 9.35094 15
 2 15 1 70.4845 11.1285 27
 -2 15 -1 68.5548 14.0888 15
 -2 15 -1 68.4638 9.81511 14
 3 15 1 0.64206 10.3711 27
 -3 15 -1 -3.33216 13.245 15
 3 15 1 11.0681 8.23899 15
 -3 15 -1 4.42319 11.8077 27
 -3 15 -1 18.6567 8.46864 14
 -4 15 -1 59.6033 12.3853 27
 -4 15 -1 41.7428 9.1351 14
 -4 15 -1 54.1971 12.7037 15
 4 15 1 56.9888 10.6332 27
 4 15 1 39.7747 8.41287 15
 -5 15 -1 69.9289 13.0731 15
 -5 15 -1 65.8502 9.2294 14
 5 15 1 84.3919 10.6668 27
 -5 15 -1 72.8163 12.5512 27
 5 15 1 58.7097 8.71628 15
 -6 15 -1 11.319 10.892 27
 6 15 1 -3.34133 9.00285 27
 -6 15 -1 10.7649 13.0053 15
 6 15 1 11.5693 7.65845 15
 -6 15 -1 -1.7067 8.62805 14
 -7 15 -1 39.0521 11.2378 27
 7 15 1 30.0472 9.21613 27
 -7 15 -1 65.7591 12.6254 15
 -7 15 -1 37.0271 8.7842 14
 -8 15 -1 99.0711 12.2765 15
 8 15 1 96.0005 9.3229 27
 -8 15 -1 89.9094 12.0607 27
 -8 15 -1 105.576 10.1045 14
 9 15 1 14.2278 7.71339 27
 -9 15 -1 8.05631 8.03378 14
 -9 15 -1 19.7943 10.5969 15
 -9 15 -1 27.5559 10.3285 27
 -10 15 -1 77.7671 11.9405 15
 -10 15 -1 88.8528 10.4742 27
 -10 15 -1 74.8956 9.03617 14
 -11 15 -1 8.41041 7.61603 14
 -11 15 -1 9.99876 9.4013 27
 -12 15 -1 11.9295 8.50492 27
 -12 15 -1 9.55797 7.66256 14
 -13 15 -1 14.6664 7.68083 27
 -13 15 -1 8.2854 6.97214 14
 -14 15 -1 315.056 14.6397 14
 -14 15 -1 309.051 14.572 27
 -15 15 -1 27.369 6.27281 14
 -16 15 -1 68.6146 6.25496 14
 -15 16 1 14.1927 6.16902 27
 14 -16 -1 12.5157 7.30315 21
 14 16 -1 9.91274 5.71866 27
 -14 16 1 0.2689 6.78326 27
 13 -16 -1 1.52869 7.47635 21
 13 16 -1 -5.57445 6.81098 27
 -13 16 1 2.49572 7.67345 27
 12 -16 -1 30.1248 8.09585 21
 -12 16 1 31.956 7.89112 27
 12 16 -1 22.7957 7.74709 27
 11 -16 -1 22.2222 8.38875 21
 -11 16 1 17.0016 6.84303 15
 -11 16 1 24.6336 8.75127 27
 11 16 -1 18.2373 8.36499 27
 10 16 -1 11.4359 8.83419 27
 -10 16 1 15.2344 6.96328 15
 10 -16 -1 -1.42048 8.26995 21
 9 -16 -1 67.0497 9.16495 21
 9 16 -1 64.0034 9.71918 27
 -9 16 1 31.7802 7.75616 15
 8 -16 -1 13.4622 8.74659 21
 -8 16 1 7.47374 7.48105 15
 8 16 -1 2.81059 9.47723 15
 8 16 -1 -0.59006 9.75798 27
 7 -16 -1 21.7073 8.68171 21
 -7 16 1 29.2385 9.35361 27
 7 16 -1 35.8219 10.4783 27
 7 16 -1 38.4897 7.8031 25
 -7 16 1 16.7213 7.87601 15
 7 16 -1 34.8842 9.46788 15
 6 -16 -1 52.8865 9.20329 21
 -6 16 1 56.3811 8.53933 15
 -6 16 1 60.526 10.9912 27
 6 16 -1 58.6275 10.9509 27
 6 16 -1 58.5824 10.7792 15
 6 16 -1 53.5807 8.62126 25
 5 16 -1 189.161 13.0103 15
 -5 16 1 178.271 11.9347 15
 5 16 -1 180.715 11.946 25
 -5 16 1 219.757 14.0854 27
 5 -16 -1 192.66 11.8634 21
 4 -16 -1 56.4564 8.56661 21
 4 16 -1 66.7951 9.7418 25
 -4 16 1 74.1603 8.96411 15
 -4 16 1 72.2834 11.7157 27
 4 16 -1 86.2407 11.5327 15
 3 16 -1 308.118 16.7054 15
 -3 16 1 309.867 16.4206 27
 3 16 -1 299.312 16.9068 27
 -3 16 1 249.761 14.5481 15
 3 16 -1 282.867 15.4205 25
 3 -16 -1 285.883 14.3955 21
 2 16 -1 25.6633 11.2514 15
 -2 16 1 22.2835 11.0409 27
 2 16 -1 34.5734 10.4694 27
 -2 16 1 18.2609 7.79292 15
 2 16 -1 12.0501 9.54348 25
 -1 16 1 13.9059 10.372 27
 1 16 -1 24.6142 10.8272 25
 1 16 -1 18.252 11.2286 15
 1 16 -1 21.5307 11.2084 27
 -1 16 1 16.4015 7.31367 15
 0 16 1 19.2321 9.83647 27
 0 16 -1 14.0107 11.2372 15
 0 16 -1 4.37204 11.2391 27
 0 16 -1 -7.50267 11.0515 25
 0 16 1 4.35331 7.00942 15
 -1 16 -1 10.1568 11.6566 15
 1 16 1 -5.53359 10.148 27
 -1 16 -1 5.62923 10.988 27
 -2 16 -1 69.9045 12.9167 15
 2 16 1 79.1082 10.1828 27
 -2 16 -1 92.9599 11.4498 27
 -3 16 -1 687.114 28.2768 15
 3 16 1 627.523 27.0524 27
 -3 16 -1 602.394 28.1089 27
 -4 16 -1 143.023 13.7914 15
 4 16 1 130.975 10.5562 27
 -4 16 -1 120.19 12.5429 27
 -5 16 -1 15.5006 11.5943 15
 5 16 1 10.0056 8.35465 27
 -5 16 -1 5.68667 7.09376 14
 -5 16 -1 9.56523 10.0109 27
 -6 16 -1 111.735 10.8682 27
 -6 16 -1 103.875 12.5592 15
 6 16 1 110.2 9.57537 27
 -6 16 -1 91.6981 8.61175 14
 -7 16 -1 0.41874 10.9202 15
 -7 16 -1 -0.18492 9.23388 27
 7 16 1 -2.32597 7.24661 27
 -7 16 -1 -9.10311 6.87768 14
 -8 16 -1 25.3955 6.85449 14
 -8 16 -1 22.8151 8.88078 27
 -8 16 -1 18.2978 10.7962 15
 8 16 1 17.3766 6.77465 27
 -9 16 -1 79.1912 10.5079 15
 -9 16 -1 88.4625 7.99932 14
 -9 16 -1 96.1426 9.7339 27
 -10 16 -1 2.55093 8.58717 15
 -10 16 -1 -1.40059 7.98075 27
 -10 16 -1 10.7315 6.39265 14
 -11 16 -1 13.72 7.45645 27
 -11 16 -1 3.42605 8.62732 15
 -11 16 -1 22.7636 6.0277 14
 -12 16 -1 7.92134 5.07398 14
 -12 16 -1 21.3661 6.54849 27
 -12 16 -1 13.0461 7.97574 15
 -13 16 -1 -0.14559 7.41065 15
 -13 16 -1 -2.36177 5.59558 27
 14 -16 1 22.6399 5.82627 8
 -14 16 -1 29.1582 6.65505 15
 -12 17 1 16.4031 5.73869 27
 11 -17 -1 -6.52114 5.71265 21
 11 17 -1 0.24184 5.6718 27
 10 -17 -1 -1.74565 6.20236 21
 10 17 -1 -4.28027 6.72846 27
 9 -17 -1 12.2063 6.79403 21
 9 17 -1 18.2814 7.36464 27
 8 17 -1 4.63938 7.82342 27
 -8 17 1 17.8433 8.15994 27
 8 -17 -1 12.8191 6.82974 21
 7 17 -1 183.211 11.4725 27
 7 17 -1 174.676 11.3159 15
 -7 17 1 159.201 10.859 27
 7 -17 -1 176.974 10.294 21
 -6 17 1 10.4575 8.27558 27
 6 -17 -1 10.7198 6.60323 21
 6 17 -1 9.64354 8.76324 27
 6 17 -1 14.8642 7.80723 15
 5 -17 -1 31.2861 6.50329 21
 5 17 -1 10.413 8.12691 15
 -5 17 1 19.4531 8.67615 27
 -4 17 1 -5.14545 8.37347 27
 4 17 -1 5.48896 7.866 15
 3 17 -1 71.7353 7.64939 25
 -3 17 1 70.3352 9.36713 27
 3 17 -1 73.6215 9.51449 15
 2 17 -1 26.4846 9.61803 27
 2 17 -1 21.6056 8.49901 15
 2 17 -1 12.2774 7.25733 25
 -2 17 1 31.8369 9.03673 27
 1 17 -1 210.291 12.0749 25
 -1 17 1 214.204 12.8786 27
 1 17 -1 241.626 13.5397 15
 1 17 -1 219.354 13.1958 27
 0 17 -1 31.6313 7.97584 25
 0 17 -1 43.094 9.67568 27
 0 17 1 42.3019 8.39921 27
 0 17 -1 52.3714 9.26918 15
 1 17 1 88.1414 9.23573 27
 -1 17 -1 84.4587 10.3967 27
 -1 17 -1 82.1671 9.40959 25
 -1 17 -1 97.9533 10.255 15
 -2 17 -1 15.1801 8.46246 25
 2 17 1 19.3548 7.83032 27
 -2 17 -1 12.383 9.5592 27
 -2 17 -1 17.033 9.32413 15
 3 17 1 5.4461 7.18206 27
 -3 17 -1 -6.49341 8.53788 27
 -3 17 -1 -1.10086 8.84993 15
 -3 17 -1 7.18348 8.47819 25
 3 -17 1 10.4074 6.47634 8
 -4 17 -1 6.13294 8.92207 15
 -4 17 -1 -8.23931 8.45466 25
 -4 17 -1 -0.85069 8.85148 27
 4 -17 1 4.12665 6.60464 8
 4 17 1 8.16958 6.8758 27
 5 -17 1 16.0106 6.98562 8
 -5 17 -1 16.0451 8.88687 15
 -5 17 -1 22.9031 8.19813 27
 5 17 1 16.8617 6.55989 27
 -6 17 -1 42.27 8.2522 27
 -6 17 -1 27.8237 9.1196 15
 6 -17 1 24.574 7.10953 8
 6 17 1 26.6447 6.03739 27
 7 -17 1 50.1145 7.16358 8
 -7 17 -1 48.6353 7.9591 27
 -7 17 -1 50.4335 9.05515 15
 8 -17 1 0.71621 6.62159 8
 -8 17 -1 2.33362 7.88423 15
 -8 17 -1 -3.03515 6.94449 27
 9 -17 1 6.50488 6.26116 8
 -9 17 -1 -1.46331 7.50779 15
 -9 17 -1 3.68645 6.3317 27
 10 -17 1 -0.32221 5.7461 8
 -10 17 -1 -2.71427 6.71067 15
 -10 17 -1 -8.19823 5.63181 27
 11 -17 1 57.1008 5.9454 8
 6 18 -1 22.204 5.887 27
 -5 18 1 5.61067 5.946 27
 5 18 -1 2.80129 6.2187 27
 -4 18 1 -6.22182 6.00133 27
 4 18 -1 2.79376 5.88307 15
 4 18 -1 -0.13219 6.19332 27
 3 18 -1 34.6474 6.52963 15
 -3 18 1 21.3042 6.26351 27
 -2 18 1 125.893 8.61964 27
 2 18 -1 153.166 9.05821 15
 -1 18 1 46.0491 6.42039 27
 1 18 -1 46.0524 7.32014 27
 1 18 -1 44.5889 6.71758 15
 0 18 -1 2.91833 6.90689 27
 0 18 1 8.91249 5.60591 27
 0 18 -1 3.74233 6.28141 15
 -1 18 -1 130.677 9.18544 27
 -1 18 -1 119.344 8.54102 15
 -2 18 -1 185.976 10.5323 27
 -2 18 -1 189.223 10.3864 15
 -3 18 -1 6.67792 6.49576 27
 -3 18 -1 3.36522 6.10325 15
 -4 18 -1 15.4656 6.23986 27
 -4 18 -1 5.02078 5.86855 15
 -5 18 -1 20.3157 6.02905 27
 30 0 -2 33.8723 5.88398 18
 30 0 -2 33.8192 7.89231 24
 30 0 -2 44.3037 8.11525 12
 29 0 -2 -0.27638 7.47761 18
 29 0 -2 13.201 9.52745 12
 29 0 -2 5.38475 6.31724 22
 28 0 -2 2.58444 8.36974 18
 28 0 -2 -9.86333 7.44279 22
 27 0 -2 27.547 9.54159 18
 27 0 -2 -1.57606 8.48183 22
 26 0 -2 52.4394 10.286 4
 26 0 -2 55.8086 10.4411 22
 26 0 -2 61.8527 10.8393 18
 26 0 -2 54.9867 7.70232 11
 25 0 -2 16.5807 10.9878 4
 25 0 -2 2.84308 7.63996 11
 24 0 -2 105.559 9.15014 11
 24 0 -2 107.339 13.1159 4
 23 0 -2 35.2927 8.82232 11
 23 0 -2 42.2488 11.5503 4
 22 0 -2 769.657 33.0511 11
 22 0 -2 818.715 34.3296 4
 22 0 -2 832.641 34.5675 23
 22 0 -2 816.017 33.3155 6
 21 0 -2 37.0292 8.85813 11
 21 0 -2 40.0261 9.10414 6
 21 0 -2 40.4603 12.7882 23
 21 0 -2 63.0607 11.483 4
 21 0 -2 31.6857 14.2791 13
 20 0 -2 1043.41 41.2357 13
 20 0 -2 960.355 40.1463 4
 20 0 -2 984.377 40.5195 23
 20 0 -2 988.662 39.2444 6
 20 0 -2 948.512 39.12 11
 19 0 -2 11.9073 9.95987 4
 19 0 -2 34.7526 12.1878 13
 19 0 -2 43.3434 9.83514 19
 19 0 -2 24.8338 7.98433 6
 19 0 -2 32.7663 11.4186 23
 18 0 -2 56.8264 10.3081 19
 18 0 -2 55.2325 11.7664 13
 18 0 -2 37.4859 8.36772 6
 18 0 -2 60.1296 11.3797 23
 18 0 -2 58.9745 10.2202 4
 17 0 -2 40.1494 8.22437 6
 17 0 -2 33.0056 10.0501 19
 17 0 -2 31.2612 10.9448 13
 17 0 -2 33.3634 10.7384 23
 16 0 -2 1328.56 50.6828 23
 16 0 -2 1286.61 50.5653 19
 16 0 -2 1289.29 50.8801 13
 16 0 -2 1270.62 50.0213 6
 15 0 -2 102.548 8.42577 6
 15 0 -2 97.5691 10.2233 19
 15 0 -2 94.0251 10.5682 23
 15 0 -2 106.48 10.6346 13
 14 0 -2 249.466 13.1752 19
 14 0 -2 236.666 13.1949 13
 -14 0 2 184.653 13.6957 1
 14 0 -2 247.223 13.0545 4
 14 0 -2 230.181 11.6319 6
 -13 0 2 563.751 25.7338 1
 13 0 -2 608.739 25.3322 4
 13 0 -2 603.611 24.979 19
 13 0 -2 633.526 25.1522 13
 -12 0 2 3460.57 128.084 1
 12 0 -2 3350.69 127.752 13
 12 0 -2 3427.34 127.862 4
 12 0 -2 3401.21 127.708 19
 -11 0 2 18.2485 8.46173 1
 11 0 -2 42.3934 7.93585 4
 11 0 -2 21.2001 7.30495 2
 -10 0 2 37.1748 8.92565 1
 10 0 -2 184.489 9.65365 2
 -9 0 2 1093.99 42.567 1
 9 0 -2 1106.05 42.3814 2
 -8 0 2 4593.8 166.843 1
 8 0 -2 4360.52 166.754 2
 -7 0 2 135.194 9.12351 1
 7 0 -2 118.726 8.60324 2
 -6 0 2 5282.39 196.579 1
 -5 0 2 959.291 37.158 1
 -4 0 2 651.652 26.2793 1
 3 0 -2 578.097 75.7298 1
 -3 0 2 6981 77.8279 1
 -2 0 2 119950 4594.93 1
 2 0 -2 128008 4594.89 1
 1 0 -2 3646.02 135.936 1
 0 0 -2 274971 10180.7 1
 -1 0 -2 707.128 27.6249 1
 -2 0 -2 54003.5 2000.04 1
 -3 0 -2 2208.67 87.2406 2
 -3 0 -2 2515.53 87.6264 1
 -4 0 -2 578.888 22.0117 1
 -4 0 -2 509.241 20.7586 2
 -5 0 -2 160.5 12.3193 1
 -5 0 -2 303.796 11.1369 2
 -6 0 -2 2525.45 81.8419 2
 -6 0 -2 1595.54 82.5115 1
 -7 0 -2 1555.85 58.4956 2
 -8 0 -2 8387.64 311.338 2
 9 0 2 774.451 29.7101 18
 -9 0 -2 739.452 29.0908 2
 10 0 2 79.5685 6.93821 10
 10 0 2 47.7349 8.23749 5
 11 0 2 144.572 9.92052 5
 11 0 2 161.255 9.01704 10
 12 0 2 1159.71 44.8013 10
 12 0 2 1175.52 45.3765 5
 13 0 2 11.3747 8.12004 5
 13 0 2 5.89375 6.34339 10
 14 0 2 2427.85 92.0307 5
 14 0 2 2424.36 91.5022 10
 15 0 2 33.7872 7.14569 10
 15 0 2 37.45 9.80428 5
 16 0 2 383.534 17.0034 10
 16 0 2 349.519 18.417 5
 16 0 2 366.459 17.7286 12
 17 0 2 6.34124 7.94286 10
 17 0 2 6.97213 9.18823 12
 18 0 2 605.789 26.4619 12
 18 0 2 630.443 25.6522 10
 18 0 2 585.717 27.0855 18
 19 0 2 54.8407 8.66475 10
 19 0 2 52.7278 12.4738 18
 19 0 2 51.8848 10.6842 12
 20 0 2 1109.1 45.141 18
 20 0 2 1111.93 43.4237 10
 20 0 2 1083.55 44.2021 12
 21 0 2 8.57418 12.394 18
 21 0 2 20.6153 8.40924 10
 21 0 2 16.4547 10.1746 12
 22 0 2 -3.46088 7.79493 10
 22 0 2 4.49244 12.924 18
 22 0 2 -11.6101 9.90052 12
 23 0 2 1.96916 12.554 18
 23 0 2 4.06301 7.39216 10
 23 0 2 -3.65622 8.73115 12
 24 0 2 30.2385 8.95309 12
 24 0 2 25.3028 11.98 5
 24 0 2 25.0693 7.23518 10
 24 0 2 29.1696 11.755 18
 25 0 2 0.16319 7.87538 12
 25 0 2 -11.3428 6.49113 10
 25 0 2 -0.77441 10.5365 18
 25 0 2 10.9516 10.3412 5
 26 0 2 7.9653 7.0533 12
 26 0 2 0.52383 9.31625 18
 26 0 2 7.43059 9.86778 5
 27 0 2 18.7361 8.73208 18
 27 0 2 24.4846 8.62965 5
 28 0 2 2.67178 7.25798 5
 28 0 2 3.07901 6.88531 18
 30 1 -2 15.518 6.26077 18
 30 1 -2 2.6807 7.44837 24
 30 1 -2 13.5976 7.75677 12
 30 -1 -2 3.72846 7.19569 12
 29 1 -2 1.86481 7.68841 18
 29 -1 -2 11.259 6.53381 18
 29 1 -2 -15.1506 9.36928 24
 29 -1 -2 16.7525 6.78542 22
 29 -1 -2 12.1125 9.23529 12
 28 1 -2 9.68395 8.75711 18
 28 -1 -2 -5.93524 7.87543 18
 28 -1 -2 14.96 11.1509 12
 28 -1 -2 18.9367 10.9978 24
 28 1 -2 -0.97379 6.64015 22
 28 -1 -2 -1.43847 7.85388 22
 27 1 -2 9.19971 10.2984 18
 27 -1 -2 17.6056 8.943 18
 27 1 -2 17.9753 9.37374 4
 27 -1 -2 15.1561 12.9224 24
 27 1 -2 5.38716 8.65077 5
 27 -1 -2 8.95905 8.63657 22
 27 1 -2 6.86286 7.60315 22
 26 1 -2 91.8067 10.5898 5
 26 -1 -2 105.214 9.53721 11
 26 -1 -2 105.512 10.9705 18
 26 -1 -2 102.615 13.9569 24
 26 1 -2 110.114 11.6227 4
 26 1 -2 102.942 10.2229 22
 26 -1 -2 96.9955 11.6031 22
 25 1 -2 6.28258 10.879 4
 25 -1 -2 12.5467 11.4127 4
 25 -1 -2 -8.56463 8.58741 11
 25 1 -2 -4.71553 6.8083 11
 25 -1 -2 5.17255 10.8727 22
 24 -1 -2 235.883 13.3205 11
 24 1 -2 220.938 12.3413 11
 24 -1 -2 213.126 15.7435 4
 24 1 -2 226.502 15.1019 4
 24 1 -2 241.618 14.0085 6
 23 -1 -2 15.3146 9.40232 11
 23 1 -2 11.4337 7.74938 11
 23 -1 -2 16.7442 11.5565 4
 23 1 -2 20.0735 9.37929 6
 23 1 -2 9.28841 11.3211 4
 22 -1 -2 19.9386 8.99289 11
 22 1 -2 28.4155 7.56872 11
 22 1 -2 23.464 12.4081 4
 22 -1 -2 16.9703 11.7036 4
 22 1 -2 18.5293 11.994 23
 22 1 -2 19.3982 10.0949 6
 22 -1 -2 21.6287 13.6202 23
 22 1 -2 41.5635 14.6423 13
 21 1 -2 22.7997 10.8569 4
 21 -1 -2 13.357 9.30216 11
 21 1 -2 26.5661 7.84942 11
 21 -1 -2 29.0779 11.5415 4
 21 1 -2 6.83357 9.45283 6
 21 -1 -2 28.5545 13.0032 23
 21 1 -2 41.984 11.367 23
 21 1 -2 44.1696 14.2993 13
 20 1 -2 378.235 20.1605 13
 20 -1 -2 361.475 17.6603 11
 20 -1 -2 353.95 19.1682 4
 20 1 -2 367.326 18.8807 4
 20 1 -2 360 16.9239 11
 20 1 -2 358.367 19.0791 23
 20 -1 -2 327.419 20.2918 23
 20 1 -2 351.572 17.9434 6
 19 1 -2 29.888 8.92567 6
 19 1 -2 46.5213 12.7714 13
 19 1 -2 50.5724 11.0339 19
 19 1 -2 37.9287 11.3811 23
 19 -1 -2 47.2177 12.1362 13
 19 -1 -2 43.6386 12.4465 23
 19 1 -2 41.7968 10.5296 4
 18 1 -2 11.7116 10.6048 19
 18 -1 -2 18.7161 11.4397 23
 18 1 -2 13.7042 8.76118 6
 18 1 -2 27.973 10.3822 23
 18 1 -2 17.2965 10.9925 13
 18 -1 -2 -1.04244 11.546 13
 18 1 -2 17.4479 9.66874 4
 17 -1 -2 2.7152 9.91677 13
 17 1 -2 10.0867 9.78478 19
 17 -1 -2 23.3237 9.13563 19
 17 1 -2 12.339 8.58217 6
 17 1 -2 8.41479 9.66858 23
 17 1 -2 1.59197 10.7549 13
 17 1 -2 8.16861 9.56507 4
 16 1 -2 0.62916 7.85271 6
 16 -1 -2 11.0987 8.52568 19
 16 1 -2 11.5014 9.08409 23
 16 1 -2 8.04601 9.52746 19
 16 -1 -2 11.9942 9.64208 13
 16 1 -2 9.03741 9.78133 13
 16 -1 -2 8.04786 9.33345 4
 15 -1 -2 45.0901 8.89579 19
 15 1 -2 51.8719 9.82441 19
 15 1 -2 58.2845 10.3101 13
 15 1 -2 64.9442 7.9888 6
 15 -1 -2 62.9647 9.90997 13
 15 -1 -2 57.5587 9.56827 4
 14 -1 -2 743.338 28.5322 13
 14 1 -2 729.997 28.0646 6
 14 -1 -2 699.891 28.1747 19
 14 -1 -2 733.109 28.721 4
 14 1 -2 758.259 28.9802 13
 14 1 -2 702.21 28.7154 19
 13 -1 -2 1442.68 54.7955 19
 13 1 -2 1479.01 55.1744 19
 13 1 -2 1467.1 55.2175 4
 13 -1 -2 1531.64 55.2524 4
 13 -1 -2 1446.89 55.0492 13
 13 1 -2 1522.09 54.6792 6
 -13 -1 2 1521.41 54.9526 1
 12 1 -2 34.0625 6.19061 6
 -12 1 2 19.9646 9.13059 1
 12 -1 -2 34.8674 6.90342 19
 12 1 -2 36.5223 8.53717 4
 -12 -1 2 39.6162 7.81618 1
 12 -1 -2 45.9704 8.18123 4
 12 -1 -2 31.5301 7.7572 13
 12 1 -2 41.3139 7.05573 2
 -11 -1 2 1120.89 41.4008 1
 11 -1 -2 1080.62 41.376 4
 -11 1 2 1021.83 41.9422 1
 11 1 -2 1036.11 41.2158 2
 -10 -1 2 4760.78 182.385 1
 -10 1 2 5071.01 182.711 1
 10 1 -2 4746.72 182.382 2
 10 -1 -2 5043.71 182.514 2
 9 -1 -2 991.221 40.4466 2
 -9 -1 2 966.43 40.1757 1
 9 1 -2 1072.33 40.3716 2
 -8 1 2 413.364 20.2321 1
 -8 -1 2 422.154 19.4792 1
 -7 -1 2 7.26015 6.35158 1
 -7 1 2 11.8937 7.10131 1
 6 -1 -2 30.8131 7.15083 2
 -6 -1 2 18.7214 6.63378 1
 -6 1 2 19.6691 7.81155 1
 -5 1 2 620.154 24.112 1
 -5 -1 2 667.311 24.1064 1
 -4 1 2 43.6903 8.75656 1
 -4 -1 2 247.296 10.3189 1
 3 1 -2 414.391 16.725 1
 -3 -1 2 344.777 17.1931 1
 2 1 -2 3352.92 125.157 1
 -1 1 2 293.53 12.3973 1
 1 1 -2 286.213 12.2844 1
 0 -1 -2 15395.5 647.691 1
 0 1 -2 17346.8 647.779 1
 -1 -1 -2 6229.92 258.571 1
 -1 1 -2 8135.49 259.009 1
 -2 1 -2 26196.3 930.894 1
 -2 -1 -2 24518 930.307 1
 -3 -1 -2 1793.87 63.4346 1
 -3 1 -2 1751.02 63.5285 2
 -4 -1 -2 504.649 19.2054 2
 -4 -1 -2 474.39 19.2365 1
 -4 1 -2 495.704 19.5794 2
 -5 1 -2 163.279 7.76731 2
 -5 -1 -2 141.517 6.62919 2
 -5 -1 -2 109.069 6.84817 1
 -6 1 -2 -4.67268 5.06901 2
 -6 -1 -2 4.02126 3.51484 2
 -6 -1 -2 -4.79689 4.40212 1
 -7 -1 -2 361.328 16.731 1
 -7 1 -2 385.254 16.1108 2
 -7 -1 -2 416.127 15.6458 2
 -8 -1 -2 3626.58 136.125 2
 -8 1 -2 3707.31 136.505 2
 9 -1 2 27.9673 7.27832 5
 -9 1 -2 36.439 5.43823 2
 9 -1 2 31.9185 6.18124 10
 9 -1 2 19.3153 6.798 18
 10 -1 2 361.121 15.7633 5
 10 1 2 339.292 15.3274 18
 10 -1 2 349.058 14.8794 10
 10 -1 2 346.715 15.5514 18
 -10 1 -2 321.302 14.5015 2
 11 -1 2 566.273 24.2677 18
 11 -1 2 636.332 23.6264 10
 11 1 2 572.522 23.3064 10
 11 -1 2 615.65 24.2952 5
 11 1 2 575.239 23.9877 18
 11 -1 2 533.016 23.719 12
 12 -1 2 142.816 10.2059 18
 12 -1 2 118.968 10.1157 5
 12 1 2 145.634 8.28639 10
 12 -1 2 108.404 8.51008 24
 12 -1 2 150.701 9.12923 10
 12 1 2 129.002 9.78174 18
 12 -1 2 118.075 9.74406 12
 13 -1 2 115.393 8.42308 10
 13 1 2 105.944 9.96678 18
 13 -1 2 105.825 9.86135 18
 13 1 2 110.377 7.88124 10
 13 1 2 107.018 9.29085 5
 13 -1 2 98.6468 8.26325 24
 13 -1 2 117.043 9.74136 12
 14 -1 2 95.9699 8.53119 10
 14 1 2 106.665 10.2067 18
 14 -1 2 87.689 10.0022 18
 14 1 2 112.683 10.1459 5
 14 -1 2 92.5416 7.92265 24
 14 1 2 107.188 7.46833 10
 14 -1 2 100.88 9.45865 12
 15 -1 2 71.779 9.14977 12
 15 -1 2 75.1712 7.94706 24
 15 -1 2 92.8011 8.78726 10
 15 1 2 79.1314 7.38517 10
 15 -1 2 81.3554 9.54102 18
 15 1 2 88.2794 10.6086 5
 15 1 2 68.2947 10.224 18
 16 -1 2 18.6938 7.90282 10
 16 1 2 21.2186 9.91817 18
 16 -1 2 24.708 9.95758 18
 16 -1 2 17.6047 7.66973 24
 16 1 2 14.2585 6.7796 10
 16 -1 2 12.2856 9.47899 12
 16 1 2 14.9522 9.75125 5
 17 -1 2 12.5421 8.51521 10
 17 1 2 25.4936 10.2822 18
 17 -1 2 33.999 10.7349 18
 17 -1 2 16.0507 9.82187 12
 17 1 2 13.5448 7.33584 10
 17 1 2 13.6036 10.474 5
 17 -1 2 23.8349 7.81363 24
 18 -1 2 618.679 25.6201 10
 18 1 2 608.037 24.9688 10
 18 1 2 633.969 27.2543 5
 18 -1 2 628.729 26.9386 18
 18 -1 2 558.723 25.2666 24
 18 -1 2 581.669 26.7471 5
 18 -1 2 604.305 26.619 12
 19 1 2 520.53 22.0069 10
 19 -1 2 543.889 24.5204 18
 19 1 2 542.071 24.5504 5
 19 -1 2 509.148 24.8878 5
 19 1 2 514.174 22.9872 12
 19 -1 2 514.069 22.7955 10
 19 -1 2 488.696 22.4505 24
 19 -1 2 522.117 23.7656 12
 20 -1 2 1845.58 70.1395 10
 20 -1 2 1884.66 71.1657 18
 20 -1 2 1884.43 71.1853 5
 20 1 2 1889.65 71.0345 5
 20 1 2 1848.15 69.6753 10
 20 -1 2 1744.09 69.9224 24
 20 -1 2 1767.78 70.6705 12
 20 1 2 1777.39 70.3285 12
 21 -1 2 185.408 12.4567 10
 21 1 2 204.761 11.3436 10
 21 1 2 191.888 13.1157 12
 21 -1 2 190.159 15.6127 18
 21 -1 2 190.81 15.8114 5
 21 -1 2 190.806 14.0152 12
 22 -1 2 74.1995 10.9072 12
 22 -1 2 79.4202 13.1449 5
 22 -1 2 67.007 9.57397 10
 22 1 2 68.9172 8.1747 10
 22 1 2 64.119 10.2097 12
 22 -1 2 73.8474 14.1677 18
 23 -1 2 130.255 12.053 12
 23 -1 2 130.688 10.4276 10
 23 -1 2 148.72 12.9662 18
 23 -1 2 136.075 13.4349 5
 23 1 2 142.758 11.2166 12
 24 1 2 70.06 9.27587 12
 24 -1 2 82.7348 10.2593 12
 24 -1 2 86.7743 8.67596 10
 24 -1 2 95.7839 11.6927 18
 24 -1 2 102.986 12.5006 5
 25 1 2 8.08391 7.44093 12
 25 -1 2 -0.68307 8.61654 12
 25 -1 2 -2.88496 10.1281 18
 25 -1 2 3.05102 6.59232 10
 25 -1 2 -2.86983 10.7767 5
 26 -1 2 1.79924 7.51572 12
 26 -1 2 1.53966 5.77951 10
 26 -1 2 10.7255 9.5541 18
 26 -1 2 1.20674 9.26316 5
 27 -1 2 -2.10955 8.14984 18
 27 -1 2 10.0833 8.84001 5
 28 -1 2 7.8296 7.3116 5
 28 -1 2 20.7554 6.99986 18
 30 2 -2 4.38935 6.4402 18
 30 -2 -2 -1.38293 6.4514 12
 30 2 -2 -1.48289 6.99722 24
 30 -2 -2 7.44965 7.31846 24
 30 -2 -2 13.7443 5.25546 22
 30 2 -2 -14.7212 7.77352 12
 29 2 -2 8.65496 7.68146 18
 29 2 -2 4.82397 8.96264 24
 29 -2 -2 -7.17627 9.05085 24
 29 -2 -2 2.47924 7.14322 22
 29 -2 -2 -2.774 8.29208 12
 28 -2 -2 -3.27728 8.25751 22
 28 2 -2 -4.03952 8.41713 18
 28 2 -2 5.26445 10.1553 24
 28 2 -2 -5.10897 7.92963 5
 28 -2 -2 13.2634 10.8921 24
 28 -2 -2 7.75557 9.64764 12
 27 -2 -2 7.11359 11.1402 24
 27 -2 -2 -8.91174 7.99804 18
 27 2 -2 6.68559 8.70811 4
 27 2 -2 10.691 8.70511 5
 27 2 -2 -10.5912 7.01583 22
 27 -2 -2 -6.21495 7.3645 11
 27 -2 -2 -0.93264 9.40279 22
 27 -2 -2 1.82733 11.5601 12
 26 -2 -2 17.4447 8.01232 11
 26 2 -2 -0.57929 8.94587 4
 26 -2 -2 1.76388 8.68864 18
 26 -2 -2 -3.69801 10.4573 22
 26 -2 -2 4.62074 13.1955 24
 26 2 -2 -6.23921 7.63799 22
 25 -2 -2 -2.09054 8.74219 18
 25 2 -2 13.2802 9.39459 6
 25 2 -2 6.09749 10.335 4
 25 -2 -2 3.90516 8.7403 11
 25 -2 -2 -2.5907 13.6052 24
 25 -2 -2 -2.64009 10.3853 22
 24 -2 -2 2.92161 9.52124 11
 24 2 -2 7.936 9.09695 6
 24 -2 -2 2.77799 9.60651 18
 24 -2 -2 -7.31926 11.6686 4
 24 2 -2 7.31568 10.7691 4
 24 -2 -2 -1.07364 14.3878 24
 23 -2 -2 336.709 17.4093 11
 23 2 -2 333.541 18.7761 4
 23 -2 -2 355.111 19.0484 4
 23 2 -2 324.171 17.9435 6
 23 2 -2 358.937 18.5412 23
 23 2 -2 337.601 21.7659 13
 22 2 -2 10.9656 10.6163 4
 22 2 -2 4.11042 11.1052 23
 22 -2 -2 15.9844 9.84643 11
 22 2 -2 8.52992 6.68522 11
 22 -2 -2 21.2857 11.6359 4
 22 2 -2 9.45306 9.86514 6
 22 2 -2 6.98219 15.0139 13
 21 -2 -2 766.674 30.6191 11
 21 -2 -2 750.163 31.6149 4
 21 2 -2 685.825 31.0948 4
 21 2 -2 764.835 30.9594 6
 21 2 -2 708.388 30.9654 23
 21 2 -2 734.899 33.0646 13
 21 2 -2 694.007 29.1918 11
 20 2 -2 18.9148 10.4637 23
 20 2 -2 30.2442 6.94256 11
 20 2 -2 22.6702 9.7284 6
 20 2 -2 49.8313 12.7692 19
 20 2 -2 41.5771 13.1011 13
 20 2 -2 27.6388 10.8458 4
 20 -2 -2 40.8806 9.98452 11
 19 2 -2 494.862 23.7859 19
 19 2 -2 517.48 23.9809 13
 19 2 -2 475.143 22.8009 23
 19 2 -2 500.158 22.8338 4
 19 2 -2 488.403 22.5674 6
 18 2 -2 11.3067 11.0819 19
 18 2 -2 1.62433 9.89107 4
 18 2 -2 13.8331 10.1315 23
 18 2 -2 21.1643 11.6925 13
 18 2 -2 9.55041 9.30274 6
 17 -2 -2 107.457 11.7859 13
 17 -2 -2 87.793 11.4044 4
 17 -2 -2 98.9976 12.2394 23
 17 2 -2 98.3437 10.417 6
 17 2 -2 104.553 11.2757 4
 17 2 -2 108.302 12.0527 19
 17 2 -2 92.4161 10.8923 23
 17 2 -2 102.568 11.969 13
 16 -2 -2 118.348 10.9269 4
 16 2 -2 109.837 10.3783 6
 16 2 -2 103.547 11.6595 19
 16 -2 -2 108.895 9.22036 19
 16 2 -2 128.333 12.0245 13
 16 2 -2 93.1661 10.8347 4
 16 -2 -2 102.108 11.3925 23
 16 -2 -2 116.763 11.1593 13
 15 2 -2 21.7697 8.32143 6
 15 -2 -2 22.8327 9.11889 4
 15 2 -2 29.1495 9.65909 19
 15 -2 -2 19.9805 5.96023 3
 15 -2 -2 7.84474 7.47387 19
 15 2 -2 18.477 9.31912 4
 15 -2 -2 16.7406 10.1516 23
 15 -2 -2 25.1778 9.13694 13
 14 -2 -2 1.10422 8.41119 4
 14 2 -2 14.1789 9.0323 19
 14 -2 -2 7.49987 6.59311 19
 14 -2 -2 14.6921 5.83778 3
 14 -2 -2 8.44007 8.99914 23
 14 2 -2 -3.97561 7.35521 6
 14 -2 -2 12.7798 8.36622 13
 13 2 -2 -1.9455 7.19186 6
 13 -2 -2 6.41031 6.08839 3
 13 -2 -2 -2.66208 7.03541 19
 13 2 -2 8.124 8.06116 27
 -13 2 2 -2.4883 5.70188 16
 -13 2 2 -1.3709 11.2889 1
 13 -2 -2 -8.20925 7.92951 13
 13 -2 -2 2.68715 8.414 23
 13 -2 -2 5.24029 8.24866 4
 12 2 -2 7.7371 6.17847 6
 -12 2 2 14.3636 10.7156 1
 -12 -2 2 -7.46416 6.80231 1
 12 -2 -2 12.4239 6.47416 19
 12 2 -2 -2.67738 7.25571 27
 12 -2 -2 6.06297 7.04552 13
 -12 2 2 -0.28526 5.18801 16
 12 2 -2 6.83095 6.6872 2
 12 -2 -2 7.09455 7.77778 4
 -11 -2 2 1769.49 61.6179 1
 11 2 -2 1900.31 61.5413 2
 11 2 -2 2079.79 62.1674 27
 11 -2 -2 2201.98 62.0599 4
 10 2 -2 273.4 11.8078 27
 -10 -2 2 177.501 11.4493 1
 10 2 -2 250.838 11.5266 2
 -10 2 2 154.565 13.2553 1
 -9 -2 2 609.388 26.6004 1
 -9 2 2 632.456 28.3533 1
 -8 -2 2 21.1503 7.73126 1
 8 -2 -2 30.2403 6.77941 2
 7 -2 -2 151.92 8.95155 2
 -7 -2 2 144.308 10.3324 1
 -6 -2 2 64.4916 8.82296 1
 -6 2 2 58.8874 8.24058 1
 6 -2 -2 78.1771 7.2356 2
 -5 -2 2 151.535 10.7426 1
 5 -2 -2 176.662 8.54225 2
 4 2 -2 416.082 21.5582 1
 4 -2 -2 603.332 21.0913 2
 3 -2 -2 8719.28 316.744 2
 -3 2 2 8329.94 316.798 1
 -2 2 2 179.749 8.5587 1
 2 2 -2 93.8371 9.28661 1
 1 2 -2 173.574 11.612 1
 -1 2 2 303.229 11.2538 1
 0 2 -2 1547.76 70.7659 1
 0 2 2 2033.69 69.946 1
 -1 2 -2 24639.3 647.53 2
 -1 2 -2 23503 648.168 1
 -2 2 -2 137.752 11.094 1
 -2 2 -2 179.106 7.24379 2
 -3 2 -2 734.23 24.5856 2
 -3 -2 -2 551.523 23.9505 1
 -4 2 -2 47.4576 6.47417 2
 -4 -2 -2 38.3533 4.05621 1
 -5 -2 -2 1927.86 73.0646 2
 -5 2 -2 1802.8 73.4891 2
 -6 -2 -2 352.496 13.8608 1
 -6 2 -2 337.331 14.4129 2
 -6 -2 -2 327.656 13.1913 2
 -7 2 -2 285.291 11.9393 2
 -7 -2 -2 240.215 10.0708 2
 -8 2 -2 3.74358 5.70554 2
 -9 2 -2 55.3166 6.31148 2
 9 -2 2 39.0297 7.4628 18
 -10 2 -2 11.1806 6.41388 2
 10 2 2 -2.47404 5.59917 6
 10 2 2 1.10956 6.02334 18
 10 -2 2 5.96362 6.74491 12
 10 -2 2 5.42184 7.153 18
 11 2 2 618.541 24.0328 10
 11 -2 2 600.81 25.1414 18
 -11 2 -2 637.095 24.7442 2
 11 2 2 618.699 24.6997 6
 11 -2 2 604.26 24.625 24
 11 2 2 596.125 24.8229 18
 11 -2 2 581.144 24.9285 12
 12 2 2 227.809 10.4754 10
 12 2 2 225.509 11.9964 18
 12 -2 2 184.426 11.0012 24
 12 -2 2 235.561 12.4475 18
 12 -2 2 217.218 12.2369 12
 13 2 2 678.358 26.5607 10
 13 2 2 677.072 27.5957 18
 13 -2 2 683.568 27.5785 12
 13 -2 2 671.999 27.8397 5
 13 -2 2 644.118 27.2491 24
 13 -2 2 663.335 27.6701 18
 14 2 2 181.148 12.0762 18
 14 2 2 186.208 9.71925 10
 14 -2 2 193.32 12.4628 18
 14 -2 2 179.42 12.5853 5
 14 -2 2 178.1 10.9575 24
 14 -2 2 170.294 11.9148 12
 15 -2 2 286.139 14.3821 10
 15 2 2 295.837 13.3621 10
 15 -2 2 296.769 15.8847 5
 15 -2 2 269.512 15.1444 18
 15 2 2 280.618 15.1075 18
 15 -2 2 283.594 14.5572 24
 15 -2 2 281.276 15.2937 12
 16 -2 2 10.6894 7.75442 10
 16 2 2 19.1095 6.19281 10
 16 2 2 13.4552 10.0444 18
 16 -2 2 22.5497 9.29917 18
 16 -2 2 7.3376 9.01165 12
 16 -2 2 30.5048 11.0427 5
 16 -2 2 20.2431 8.37315 24
 17 -2 2 247.429 13.8232 10
 17 -2 2 247.13 15.4067 18
 17 2 2 245.219 15.4976 5
 17 -2 2 258.693 15.4915 5
 17 2 2 238.886 12.3831 10
 17 2 2 273.474 15.3609 18
 17 -2 2 238.09 13.7754 24
 17 -2 2 252.669 15.0832 12
 18 -2 2 122.311 11.2154 10
 18 2 2 136.274 13.0213 18
 18 -2 2 159.237 13.4032 5
 18 -2 2 147.937 13.1852 18
 18 2 2 149.126 12.864 5
 18 2 2 128.727 8.9904 10
 18 -2 2 117.819 10.689 24
 18 -2 2 127.868 12.5263 12
 19 -2 2 373.556 17.7471 10
 19 2 2 385.22 19.4192 18
 19 2 2 375.664 19.4969 5
 19 -2 2 371.027 20.2279 5
 19 -2 2 332.141 17.5323 24
 19 -2 2 357.265 19.5552 18
 19 -2 2 354.046 18.7193 12
 19 2 2 349.401 16.2589 10
 20 -2 2 64.1536 11.8525 12
 20 -2 2 77.0149 13.0431 5
 20 -2 2 79.4585 10.0562 10
 20 2 2 67.3259 12.1939 18
 20 -2 2 58.4192 12.6921 18
 20 2 2 66.8121 12.7194 5
 20 -2 2 77.7928 9.83732 24
 20 2 2 49.2448 10.2539 12
 21 -2 2 339.947 17.2753 10
 21 2 2 340.981 18.8255 5
 21 -2 2 345.787 18.9766 5
 21 -2 2 309.137 16.4638 24
 21 -2 2 335.439 19.0806 18
 21 2 2 353.852 18.7198 18
 21 -2 2 350.606 18.3175 12
 21 2 2 288.258 16.486 12
 22 -2 2 21.7667 10.6981 12
 22 2 2 44.4386 12.6185 5
 22 -2 2 10.8132 9.77775 10
 22 2 2 26.6458 11.3681 18
 22 -2 2 21.1303 11.9257 18
 22 -2 2 24.4028 11.4861 5
 22 -2 2 22.9257 8.18955 24
 22 2 2 20.1403 8.86589 12
 23 -2 2 172.895 13.271 12
 23 2 2 201.483 14.7114 5
 23 2 2 183.847 13.3864 18
 23 -2 2 172.312 14.6387 5
 23 -2 2 167.722 12.1873 10
 23 -2 2 187.606 14.3197 18
 23 2 2 155.076 11.3445 12
 24 -2 2 33.245 8.81477 10
 24 2 2 19.6858 10.9209 18
 24 -2 2 45.654 11.2595 18
 24 2 2 28.7192 11.2836 5
 24 -2 2 25.9867 10.6121 5
 24 -2 2 26.2207 9.63535 12
 25 -2 2 21.6149 9.02268 12
 25 -2 2 37.9186 10.7622 5
 25 2 2 50.2766 10.2441 18
 25 -2 2 42.656 7.80431 10
 25 -2 2 27.9508 9.92342 18
 25 2 2 23.8324 9.82517 5
 26 -2 2 57.2836 8.60925 12
 26 2 2 38.663 9.08879 18
 26 2 2 40.0819 9.62084 5
 26 -2 2 38.0764 8.97832 18
 26 -2 2 25.5973 6.83485 10
 26 -2 2 49.4024 9.72776 5
 27 -2 2 -8.10281 5.48616 10
 27 2 2 -2.74208 7.55118 18
 27 -2 2 5.23814 7.86778 18
 27 -2 2 1.17426 8.07731 5
 27 2 2 9.64469 7.74523 5
 28 -2 2 -0.60624 6.69256 18
 28 2 2 7.32265 6.58159 18
 28 2 2 12.7096 6.7633 5
 28 -2 2 15.6185 7.21313 5
 30 -3 -2 92.4045 7.44389 12
 30 3 -2 99.4503 7.50913 18
 30 3 -2 95.5733 7.68389 24
 30 -3 -2 71.6166 8.1403 24
 30 -3 -2 83.6177 6.85762 22
 29 -3 -2 85.4141 8.67591 12
 29 3 -2 89.8325 8.68946 18
 29 3 -2 90.8828 7.71788 5
 29 -3 -2 81.2658 9.67893 24
 29 3 -2 76.3147 9.52089 24
 29 -3 -2 99.7126 8.5454 22
 28 3 -2 25.6512 8.91024 18
 28 -3 -2 14.1932 10.1403 24
 28 -3 -2 2.2929 8.33635 22
 28 3 -2 9.79373 7.85988 5
 28 -3 -2 10.3269 9.30052 12
 27 -3 -2 7.61613 7.61332 11
 27 -3 -2 -1.51388 11.8154 24
 27 3 -2 8.33782 8.35811 4
 27 -3 -2 14.713 9.71678 22
 27 -3 -2 3.28005 10.7731 12
 26 -3 -2 51.4628 9.50642 11
 26 3 -2 43.7176 9.81136 4
 26 3 -2 50.7832 9.67069 6
 26 -3 -2 30.5214 13.3812 24
 26 -3 -2 64.884 11.8227 22
 26 -3 -2 65.3865 12.6308 12
 25 -3 -2 61.8094 10.1054 11
 25 3 -2 68.6064 10.5554 4
 25 3 -2 89.1463 10.5116 6
 25 -3 -2 82.0827 15.1045 24
 25 -3 -2 65.7132 12.3747 22
 25 -3 -2 77.5769 13.2215 12
 24 -3 -2 406.644 19.9226 11
 24 3 -2 419.412 19.7175 6
 24 3 -2 384.354 19.8029 4
 24 -3 -2 367.847 22.2501 24
 24 3 -2 404.26 22.4643 13
 23 -3 -2 356.68 18.1417 18
 23 3 -2 348.156 19.1739 4
 23 -3 -2 379.571 18.9259 11
 23 -3 -2 393.86 22.1755 24
 23 3 -2 405.567 19.3523 6
 23 3 -2 376.946 21.8066 13
 22 -3 -2 333.403 17.9807 11
 22 3 -2 300.089 17.0735 23
 22 3 -2 290.303 18.0282 4
 22 -3 -2 382.906 21.7896 24
 22 3 -2 324.507 18.5369 6
 22 3 -2 352.618 21.6135 13
 21 -3 -2 784.316 31.2711 11
 21 3 -2 721.472 31.5811 4
 21 3 -2 715.453 31.3975 6
 21 3 -2 726.662 33.0913 13
 21 3 -2 709.229 30.9362 23
 20 -3 -2 106.457 11.8243 11
 20 -3 -2 127.765 14.883 23
 20 3 -2 114.673 11.7935 6
 20 3 -2 103.549 14.0135 19
 20 3 -2 128.494 11.1225 23
 20 3 -2 122.786 15.5051 13
 20 3 -2 106.079 11.9404 4
 19 -3 -2 789.672 32.9661 23
 19 3 -2 770.88 31.9948 6
 19 3 -2 723.988 32.941 13
 19 3 -2 787.206 31.9756 4
 19 3 -2 776.186 32.3258 19
 19 -3 -2 664.946 31.7326 4
 19 3 -2 750.17 31.6916 23
 18 3 -2 66.5957 10.8239 6
 18 3 -2 47.2918 12.5066 19
 18 3 -2 68.7676 12.7535 13
 18 -3 -2 68.6097 13.0481 23
 18 3 -2 68.5188 10.6545 4
 18 3 -2 67.7091 10.0237 23
 18 -3 -2 59.0974 11.8464 4
 17 3 -2 497.098 22.2114 6
 17 3 -2 495.525 22.6342 4
 17 3 -2 507.141 23.1289 19
 17 -3 -2 476.763 20.5897 3
 17 -3 -2 528.464 22.9276 4
 17 -3 -2 475.594 20.5766 7
 17 3 -2 509.86 23.5348 13
 17 3 -2 509.803 22.2944 23
 17 -3 -2 523.652 23.6252 23
 16 -3 -2 372.284 15.7924 3
 16 -3 -2 343.599 17.5889 4
 16 3 -2 331.3 17.1072 6
 16 3 -2 374.392 17.9486 4
 16 3 -2 354.559 18.4029 19
 16 -3 -2 362.985 19.0134 23
 15 3 -2 586.921 25.2185 19
 15 -3 -2 566.849 23.5357 3
 15 -3 -2 560.452 24.961 4
 15 3 -2 580.654 24.5457 6
 15 3 -2 581.616 24.8132 4
 15 -3 -2 593.351 25.5154 23
 14 3 -2 303.06 14.9811 19
 14 -3 -2 271.04 13.0061 3
 -14 3 2 243.879 12.8495 16
 14 -3 -2 282.236 14.9159 4
 14 3 -2 286.257 14.0163 6
 14 3 -2 273.788 14.7402 27
 14 -3 -2 282.44 15.06 23
 13 3 -2 23.1469 7.52008 6
 13 3 -2 36.2287 8.49717 27
 13 -3 -2 18.2408 8.43872 4
 13 -3 -2 25.9678 6.11394 3
 -13 3 2 21.5775 6.00295 16
 13 -3 -2 33.2464 8.99574 23
 12 -3 -2 825.779 29.5428 23
 -12 3 2 793.605 28.4128 16
 12 3 -2 836.24 29.4207 27
 12 3 -2 806.396 28.8934 6
 12 -3 -2 789.662 29.3683 4
 12 3 -2 704.826 28.3518 2
 11 3 -2 143.752 9.65617 27
 -11 3 2 30.0174 12.2823 1
 11 -3 -2 148.959 9.64793 23
 11 -3 -2 135.881 9.62242 4
 -11 3 2 138.372 7.79836 16
 11 3 -2 126.12 8.81262 6
 11 3 -2 111.297 8.55191 2
 -11 -3 2 52.3299 9.87098 1
 -10 3 2 1184.18 37.0828 16
 10 3 -2 1201.93 37.7985 25
 -10 -3 2 986.068 38.2456 1
 10 3 -2 1197.56 37.4153 6
 10 3 -2 1231.75 37.771 27
 10 -3 -2 1213.2 37.6204 4
 10 3 -2 963.706 37.2503 2
 -9 -3 2 0.40477 9.45441 1
 -9 3 2 0.32279 10.5202 1
 -8 -3 2 6.75335 8.96972 1
 -8 3 2 1.79134 9.40606 1
 8 -3 -2 17.6904 7.49393 2
 -7 3 2 159.209 14.2692 1
 7 3 -2 42.546 12.1901 1
 6 3 -2 245.893 16.7321 1
 6 -3 -2 459.574 16.0875 2
 5 3 -2 880.37 37.5028 1
 -5 3 2 914.296 37.8562 1
 4 -3 -2 227.956 10.6123 2
 -4 3 2 245.767 12.077 1
 -3 3 2 38.9144 6.85623 1
 3 3 -2 17.4791 6.98434 1
 -2 3 2 19.9741 6.85687 1
 2 -3 -2 108.321 6.75742 2
 -1 3 2 12.5248 5.71414 1
 1 -3 -2 13.5768 5.77021 2
 0 -3 -2 5007.21 193.273 2
 0 3 -2 4985.32 193.398 2
 0 3 2 4965.88 193.251 1
 1 3 2 2154.92 80.9197 1
 -1 -3 -2 2201.11 80.9442 2
 -1 3 -2 2132.65 81.215 2
 2 3 2 556.466 18.6201 1
 -2 3 -2 355.427 18.0876 2
 -3 3 -2 15.5862 5.91664 2
 -4 3 -2 196.44 10.068 2
 -5 3 -2 140.113 8.75661 2
 -5 -3 -2 154.138 6.83671 2
 -6 3 -2 565.607 22.7091 2
 -7 3 -2 326.98 14.4097 2
 8 -3 2 188.682 9.87176 10
 8 -3 2 181.373 10.38 18
 -8 3 -2 177.545 10.027 2
 9 -3 2 17.5815 6.90067 12
 9 -3 2 19.827 6.8671 18
 -9 3 -2 14.6235 6.69084 2
 9 -3 2 24.0181 7.55695 5
 -10 3 -2 46.9614 7.03204 2
 10 -3 2 38.5294 6.82762 24
 10 3 2 35.9928 6.67682 6
 10 3 2 38.5191 6.85442 18
 10 -3 2 56.2731 8.17364 18
 10 -3 2 79.4508 8.6512 5
 10 -3 2 58.2178 7.65875 12
 11 -3 2 201.222 11.0215 24
 11 -3 2 213.82 11.7956 18
 11 -3 2 231.855 12.4974 5
 11 3 2 203.349 11.3277 18
 -11 3 -2 219.266 11.7129 2
 11 3 2 212.426 11.1088 6
 11 -3 2 214.38 11.8681 12
 12 -3 2 755.314 30.8773 18
 12 3 2 739.082 30.5485 18
 12 -3 2 803.903 31.1969 5
 12 3 2 790.279 30.6639 6
 12 -3 2 740.606 30.6082 24
 12 -3 2 759.618 30.8787 12
 13 -3 2 75.6167 10.0653 5
 13 3 2 73.2848 8.44029 6
 13 3 2 66.3197 8.36981 18
 13 -3 2 80.6447 9.47782 18
 13 -3 2 56.5809 8.39362 24
 13 -3 2 71.1462 9.31024 12
 14 -3 2 222.333 13.5461 18
 14 -3 2 232.985 14.0661 5
 14 3 2 219.021 12.9054 6
 14 3 2 227.364 12.7901 18
 14 -3 2 233.635 13.0964 24
 14 -3 2 240.852 13.3228 12
 15 3 2 20.8786 9.0737 18
 15 -3 2 32.9731 9.5111 18
 15 -3 2 23.077 7.88786 24
 15 -3 2 24.2053 10.6388 5
 15 -3 2 41.1582 9.39716 12
 16 -3 2 36.0569 9.80392 12
 16 -3 2 43.2076 9.21739 10
 16 3 2 32.8446 9.58964 18
 16 -3 2 40.7692 10.5538 18
 16 -3 2 32.1612 10.7612 5
 16 -3 2 38.0167 8.38306 24
 17 -3 2 32.9318 10.703 12
 17 -3 2 33.8548 11.5387 5
 17 -3 2 24.0772 9.81703 10
 17 3 2 24.1322 10.5511 18
 17 -3 2 26.5454 11.0774 18
 17 -3 2 16.4964 9.31035 24
 18 -3 2 306.899 15.5111 10
 18 -3 2 293.35 17.1413 18
 18 3 2 295.284 16.5058 5
 18 -3 2 310.618 17.6486 5
 18 -3 2 281.706 15.6133 24
 18 3 2 290.36 16.5304 18
 18 -3 2 291.688 16.4637 12
 19 -3 2 679.547 29.2543 10
 19 -3 2 731.869 29.9323 18
 19 3 2 689.084 29.8082 5
 19 -3 2 687.361 30.3891 5
 19 -3 2 655.367 28.8432 24
 19 3 2 680.913 29.7457 18
 19 -3 2 663.87 29.5021 12
 20 -3 2 3889.65 148.378 10
 20 3 2 3892.72 148.766 5
 20 -3 2 4090.41 148.93 5
 20 -3 2 3812.02 148.343 24
 20 3 2 3989.89 148.772 18
 20 -3 2 4003.26 148.82 18
 20 -3 2 3945.47 148.789 12
 21 -3 2 297.2 15.9967 10
 21 3 2 298.064 16.8229 18
 21 -3 2 240.759 16.6535 18
 21 3 2 291.991 17.3153 5
 21 -3 2 275.316 17.7624 5
 21 -3 2 258.769 14.929 24
 21 -3 2 282.36 16.7328 12
 22 -3 2 279.499 15.6616 10
 22 3 2 270.284 16.5894 5
 22 -3 2 285.134 16.8314 5
 22 -3 2 251.98 14.9457 24
 22 3 2 288.55 16.6381 18
 22 -3 2 271.234 16.7578 18
 22 -3 2 302.915 16.7557 12
 23 -3 2 26.8239 10.3929 12
 23 3 2 39.631 11.2329 18
 23 -3 2 29.2077 11.8883 5
 23 3 2 40.0359 11.5313 5
 23 -3 2 39.8265 11.0849 18
 23 -3 2 14.1919 7.94744 24
 23 -3 2 31.7914 9.64326 10
 24 -3 2 37.1864 10.4435 12
 24 -3 2 35.2222 9.19976 10
 24 3 2 41.1769 10.0229 18
 24 -3 2 36.8907 10.6821 18
 24 3 2 29.3146 11.0936 5
 24 -3 2 42.0481 12.0076 5
 25 -3 2 61.345 8.36652 10
 25 -3 2 59.1499 10.0577 18
 25 -3 2 48.1676 9.70965 12
 25 3 2 71.0369 10.5638 5
 25 -3 2 78.0244 10.7902 5
 25 3 2 47.9279 9.71017 18
 26 3 2 34.3592 8.82341 18
 26 -3 2 14.3235 8.46807 18
 26 3 2 24.2784 9.15214 5
 26 -3 2 30.4025 6.95375 10
 26 -3 2 24.4383 9.23042 5
 27 3 2 4.62448 7.5126 5
 27 -3 2 15.5709 7.49328 18
 27 3 2 20.2826 7.3342 18
 27 -3 2 14.7951 5.56944 10
 28 3 2 13.5074 6.30615 5
 28 -3 2 26.1493 6.51377 30
 28 3 2 17.4599 5.77155 18
 28 -3 2 23.1071 6.12089 18
 30 4 -2 278.326 12.0049 18
 30 -4 -2 223.966 12.1575 24
 29 -4 -2 -6.75908 6.74188 12
 29 4 -2 -1.96931 6.52326 5
 29 4 -2 -8.2894 7.07804 18
 29 4 -2 6.33961 7.45534 24
 29 -4 -2 0.13244 7.1603 22
 29 -4 -2 16.1459 8.19661 24
 28 -4 -2 82.9884 8.88222 12
 28 -4 -2 80.5506 9.24289 22
 28 4 -2 82.0765 9.5373 18
 28 4 -2 66.8315 8.71986 5
 28 -4 -2 77.0534 10.8742 24
 27 4 -2 7.44478 7.56272 4
 27 -4 -2 -3.93982 11.3753 24
 27 -4 -2 5.11442 9.24345 22
 27 -4 -2 2.86618 9.36985 12
 26 4 -2 2.11515 9.10865 6
 26 -4 -2 8.45122 8.96815 11
 26 4 -2 13.5116 8.76048 4
 26 -4 -2 21.081 11.8509 24
 26 -4 -2 4.00273 10.6506 12
 25 4 -2 -8.97664 9.57805 4
 25 4 -2 5.44892 9.57425 6
 25 -4 -2 3.05154 9.24473 11
 25 -4 -2 9.10824 13.455 24
 25 4 -2 13.4205 14.4236 13
 25 -4 -2 9.55902 11.9715 12
 24 -4 -2 224.837 14.9233 11
 24 -4 -2 235.413 16.0138 12
 24 4 -2 240.13 15.1421 6
 24 4 -2 237.89 17.6216 13
 24 4 -2 211.041 14.1439 4
 24 -4 -2 233.595 17.0829 24
 23 4 -2 13.5924 9.98375 4
 23 4 -2 -0.46173 10.6207 6
 23 -4 -2 -0.41596 9.88739 11
 23 -4 -2 -11.699 13.4239 24
 23 -4 -2 -9.50046 13.0439 22
 23 4 -2 19.386 14.8219 13
 23 -4 -2 -9.86759 12.436 12
 22 4 -2 1690.56 65.5947 4
 22 4 -2 1638.55 64.9998 23
 22 -4 -2 1636.12 66.9725 24
 22 4 -2 1702.05 65.9112 6
 22 4 -2 1782.08 66.9527 13
 21 -4 -2 13.2803 13.6963 24
 21 4 -2 14.9145 10.8613 4
 21 4 -2 -10.0427 11.7528 6
 21 4 -2 -8.1522 9.54851 23
 21 4 -2 16.2722 15.2108 13
 20 4 -2 3620.37 135.821 19
 20 4 -2 3491.32 135.356 4
 20 4 -2 3676.08 135.627 6
 20 -4 -2 3700.26 135.75 4
 20 -4 -2 3446.34 136.017 24
 20 4 -2 3494.8 134.975 23
 20 4 -2 3655.25 136.003 13
 19 4 -2 106.446 12.0725 6
 19 4 -2 96.5119 13.4432 19
 19 -4 -2 99.5349 12.7626 4
 19 4 -2 98.9076 11.6271 4
 19 4 -2 88.8983 10.7766 23
 19 -4 -2 84.6281 11.3902 11
 19 -4 -2 100.677 13.6023 24
 19 4 -2 77.0905 14.2074 13
 18 4 -2 860.68 35.7298 19
 18 4 -2 885.979 34.6291 23
 18 -4 -2 800.005 33.4918 7
 18 4 -2 895.201 36.1703 13
 18 -4 -2 809.938 35.205 4
 18 4 -2 854.475 35.1333 6
 18 -4 -2 875.635 35.868 23
 18 4 -2 821.035 35.001 4
 17 -4 -2 74.1931 11.1921 4
 17 -4 -2 65.9755 8.10039 7
 17 4 -2 62.7804 12.2907 19
 17 -4 -2 69.0513 8.11063 3
 17 -4 -2 63.2281 11.6079 23
 17 4 -2 73.3597 10.686 4
 17 4 -2 81.0246 9.30178 23
 17 4 -2 72.8754 10.4906 6
 16 -4 -2 434.201 19.8606 4
 16 -4 -2 387.177 19.9384 23
 16 4 -2 399.227 20.2995 19
 16 -4 -2 397.21 18.0352 3
 16 4 -2 420.692 19.646 4
 16 4 -2 417.336 19.032 6
 16 -4 -2 395.117 17.8194 7
 15 -4 -2 58.7716 10.3375 4
 15 4 -2 52.4479 9.05784 6
 15 -4 -2 57.2458 7.43467 3
 15 -4 -2 45.037 10.9048 23
 14 -4 -2 189.953 10.6921 3
 14 -4 -2 186.904 12.874 4
 14 4 -2 184.924 12.273 27
 -14 4 2 189.366 10.2875 16
 14 -4 -2 172.534 12.7097 23
 14 4 -2 191.933 11.9299 6
 13 4 -2 85.762 8.86399 6
 13 -4 -2 88.6736 9.51579 4
 -13 4 2 91.3304 7.3605 16
 13 4 -2 62.5028 9.69291 27
 13 -4 -2 86.8895 10.5097 23
 13 -4 -2 70.6101 7.43532 3
 12 -4 -2 898.283 35.8857 3
 12 4 -2 934.053 36.334 6
 12 4 -2 959.334 36.6336 27
 12 -4 -2 941.369 36.6082 4
 -12 4 2 874.67 35.823 16
 12 -4 -2 930.308 36.6777 23
 -11 4 2 140.856 9.21907 16
 11 -4 -2 155.475 10.635 23
 11 -4 -2 155.055 10.2246 4
 11 4 -2 126.867 10.4657 25
 11 4 -2 134.607 9.68102 6
 11 4 -2 140.928 10.2472 27
 11 4 -2 136.594 8.62405 2
 -10 4 2 63.443 7.63241 16
 10 4 -2 79.5231 8.74264 27
 10 -4 -2 69.7987 8.70448 4
 -10 4 2 69.8583 7.17263 20
 10 4 -2 109.724 7.45271 2
 10 4 -2 84.0078 8.19858 15
 10 4 -2 71.1556 8.72598 25
 10 -4 -2 59.2602 8.48534 23
 10 4 -2 67.261 7.94184 6
 -9 4 2 39.8963 6.72505 33
 -9 4 2 37.2055 6.2862 16
 9 4 -2 41.9382 8.29288 25
 9 4 -2 37.7356 7.46966 27
 9 -4 -2 34.2036 7.38966 4
 9 4 -2 40.4451 7.082 15
 9 4 -2 44.5826 7.18353 6
 8 4 -2 2062.8 44.4401 25
 -8 4 2 2074.36 43.643 16
 8 4 -2 2111.99 44.1647 27
 7 -4 -2 564.757 15.6898 2
 7 4 -2 122.733 15.0912 1
 6 4 -2 407.255 17.384 1
 6 -4 -2 380.782 16.9811 2
 -5 4 2 247.723 13.2227 1
 5 4 -2 202.487 11.0895 1
 5 -4 -2 187.841 10.678 2
 -4 4 2 617.093 19.9419 1
 4 -4 -2 478.86 18.254 2
 3 -4 -2 143.04 8.49235 2
 3 4 -2 98.2095 9.25887 1
 -2 4 2 6675.12 255.767 1
 2 4 -2 6697.36 255.762 2
 2 -4 -2 6528.65 255.657 2
 -1 4 2 420.083 16.7579 1
 1 4 -2 421.27 16.7966 2
 1 -4 -2 406.31 16.4312 2
 0 4 2 28142.8 1019.27 1
 0 -4 -2 26934.3 1019.21 2
 1 4 2 110.452 6.86548 1
 -1 -4 -2 89.3671 6.1984 2
 2 4 2 85.4875 6.16166 1
 -2 -4 -2 84.4467 5.66147 2
 -2 4 -2 88.2747 7.76668 2
 -3 4 -2 -0.36951 6.23834 2
 -3 -4 -2 6.61883 4.10136 2
 -4 4 -2 66.7029 6.86975 2
 -5 4 -2 11.829 6.68437 2
 -6 4 -2 11.4745 6.85479 2
 6 -4 2 86.3891 7.74887 5
 7 -4 2 605.79 24.1864 10
 -7 4 -2 570.32 24.6364 2
 7 -4 2 636.59 24.5382 18
 7 -4 2 627.664 24.7053 5
 7 -4 2 591.849 24.6744 12
 8 -4 2 1620.89 61.8905 10
 -8 4 -2 1571.55 62.1804 2
 8 -4 2 1637.03 62.1996 5
 8 -4 2 1678.77 62.0926 18
 8 -4 2 1642.53 62.096 24
 8 -4 2 1646.44 62.1365 12
 9 -4 2 234.034 12.7211 5
 -9 4 -2 227.766 12.3586 2
 9 -4 2 248.142 12.0839 24
 9 -4 2 252.628 12.3266 18
 9 4 2 223.121 11.1009 6
 9 -4 2 244.752 12.5826 12
 -10 4 -2 207.798 11.472 2
 10 -4 2 205.193 12.0437 5
 10 4 2 198.844 10.5997 6
 10 -4 2 224.496 11.5648 18
 10 -4 2 200.409 11.2848 24
 10 4 2 175.131 10.338 18
 10 -4 2 202.398 12.0273 12
 11 -4 2 6.23108 8.17391 12
 11 -4 2 10.6256 8.37939 5
 11 4 2 7.77726 6.26644 6
 11 4 2 7.09289 6.66115 18
 11 -4 2 -1.82226 7.56225 18
 11 -4 2 1.43197 7.53654 24
 12 -4 2 128.689 10.7823 5
 12 4 2 121.814 9.23556 18
 12 -4 2 148.186 10.1182 18
 12 -4 2 132.319 9.76386 24
 12 4 2 125.794 9.14734 6
 12 -4 2 139.343 10.6482 12
 13 -4 2 -4.42211 8.79804 12
 13 -4 2 1.44771 8.01837 18
 13 4 2 -11.1759 7.02365 18
 13 -4 2 13.1975 9.51737 5
 13 4 2 -0.15233 7.28159 6
 13 -4 2 12.7748 7.54462 24
 14 -4 2 18.6971 9.86525 12
 14 4 2 11.3765 8.05039 6
 14 4 2 22.8199 7.70434 18
 14 -4 2 26.4443 9.11261 18
 14 -4 2 16.5729 9.88862 5
 14 -4 2 10.451 8.51336 24
 15 -4 2 171.871 12.9242 12
 15 -4 2 164.116 12.9852 5
 15 4 2 165.994 11.5593 18
 15 -4 2 169.771 12.2175 18
 15 -4 2 162.065 11.8898 24
 15 4 2 158.576 11.5026 6
 16 -4 2 33.2125 11.1995 12
 16 -4 2 33.1922 10.6073 18
 16 4 2 29.2984 9.61234 18
 16 4 2 34.093 8.84466 6
 16 -4 2 33.1479 11.0448 5
 16 -4 2 16.8687 9.65272 24
 17 -4 2 160.37 13.3162 12
 17 -4 2 136.859 11.7606 24
 17 4 2 149.212 11.9992 18
 17 -4 2 143.105 12.7164 18
 17 -4 2 140.63 13.1139 5
 18 -4 2 2052.27 77.2258 18
 18 -4 2 1838.62 76.8637 24
 18 -4 2 2119.64 77.4778 5
 18 4 2 1958.47 76.8806 18
 18 -4 2 2090.53 77.6052 12
 19 -4 2 161.863 14.3542 12
 19 4 2 136.287 12.8433 5
 19 4 2 159.03 12.628 18
 19 -4 2 149.481 13.5823 18
 19 -4 2 135.586 12.2722 24
 19 -4 2 155.502 14.5567 5
 20 -4 2 2078.58 79.1484 10
 20 4 2 2012.32 79.1515 18
 20 4 2 2130.98 79.4012 5
 20 -4 2 2076.5 79.5875 5
 20 -4 2 2011.69 79.0057 24
 20 -4 2 2046.56 79.3688 18
 20 -4 2 2049.13 79.5882 12
 21 -4 2 21.792 10.1013 10
 21 -4 2 15.62 9.08561 24
 21 -4 2 13.2314 12.1731 12
 21 4 2 18.9976 11.1225 18
 21 -4 2 -7.55814 11.5856 18
 21 -4 2 12.7567 12.1031 5
 21 4 2 5.30682 11.1999 5
 22 -4 2 678.053 28.509 10
 22 4 2 672.185 28.5898 18
 22 4 2 688.425 28.8182 5
 22 -4 2 667.624 29.5918 5
 22 -4 2 606.278 28.0632 24
 22 -4 2 682.255 28.8232 18
 22 -4 2 656.475 29.3836 12
 23 -4 2 55.4699 9.85297 10
 23 4 2 43.6411 10.487 18
 23 4 2 63.0579 10.8674 5
 23 -4 2 58.8267 11.7588 12
 23 -4 2 53.27 11.5968 5
 23 -4 2 38.6431 8.94812 24
 23 -4 2 56.1418 10.9882 18
 24 -4 2 224.612 14.6076 24
 24 4 2 307.891 15.8703 18
 24 -4 2 342.041 16.8434 5
 24 4 2 314.183 16.3564 5
 24 -4 2 315.435 16.1008 18
 24 -4 2 316.887 15.5403 10
 25 -4 2 86.9983 9.1318 10
 25 4 2 80.3842 10.2485 5
 25 -4 2 77.6908 9.7669 18
 25 -4 2 82.0036 10.2101 5
 25 4 2 87.163 9.56788 18
 26 -4 2 32.8699 7.30043 10
 26 4 2 22.5893 7.55584 18
 26 4 2 14.4956 8.40395 5
 27 4 2 28.7811 7.23918 5
 27 -4 2 37.234 5.8669 10
 27 4 2 24.9231 6.16295 18
 27 -4 2 26.3558 6.75792 18
 28 -4 2 37.8959 6.25319 30
 29 5 -2 -1.53908 6.23924 5
 29 -5 -2 12.5808 6.61239 22
 29 5 -2 -1.27317 6.49943 24
 29 -5 -2 3.8613 7.09152 24
 28 -5 -2 14.0811 7.306 12
 28 -5 -2 -12.8471 8.7495 24
 27 -5 -2 15.1598 8.29603 12
 27 5 -2 19.2124 8.16173 6
 27 -5 -2 11.997 9.92427 24
 26 -5 -2 108.859 10.671 12
 26 5 -2 85.3086 10.3079 6
 26 -5 -2 89.0076 10.1037 11
 26 5 -2 99.0527 9.33272 4
 26 -5 -2 101.288 13.2405 24
 26 -5 -2 125.758 11.8564 22
 25 -5 -2 -12.5528 10.5275 22
 25 5 -2 1.06401 8.8879 4
 25 5 -2 -4.55024 10.5789 6
 25 -5 -2 14.4454 11.7058 24
 25 -5 -2 23.5925 10.0494 12
 24 -5 -2 176.622 14.2763 12
 24 -5 -2 160.753 15.9809 24
 24 5 -2 151.729 11.8494 4
 24 5 -2 176.746 13.5484 6
 24 -5 -2 166.588 14.0265 22
 23 -5 -2 12.9451 12.1321 22
 23 5 -2 8.1366 11.4444 6
 23 5 -2 12.2122 13.9914 13
 23 -5 -2 -7.80273 13.4117 24
 23 -5 -2 1.34939 11.8132 12
 23 5 -2 18.0276 8.89163 4
 22 -5 -2 1183.32 46.0353 11
 22 5 -2 1120.16 45.7339 4
 22 -5 -2 1120.53 46.8453 22
 22 5 -2 1190.83 47.2189 13
 22 -5 -2 1159.57 47.3454 24
 22 5 -2 1093.19 46.5408 6
 22 -5 -2 1140.53 46.2844 12
 21 -5 -2 141.21 14.0222 11
 21 5 -2 157.863 14.6326 6
 21 -5 -2 169.027 15.3774 24
 21 5 -2 153.446 16.4595 13
 21 5 -2 143.979 13.4169 4
 21 -5 -2 136.677 13.6935 12
 20 -5 -2 1725.5 67.2464 11
 20 5 -2 1751.15 68.4905 13
 20 5 -2 1715.64 67.7574 6
 20 -5 -2 1686.41 67.3865 12
 20 -5 -2 1856.29 68.3344 24
 20 5 -2 1691.8 66.5902 23
 20 5 -2 1723.86 67.2801 4
 19 -5 -2 155.923 13.0207 11
 19 -5 -2 163.28 13.6991 12
 19 5 -2 152.956 13.9061 6
 19 -5 -2 130.952 10.1756 7
 19 -5 -2 144.291 15.2638 24
 19 5 -2 151.004 12.7825 4
 19 5 -2 138.791 11.2696 23
 19 5 -2 180.361 16.2007 13
 18 5 -2 1421.47 59.9913 4
 18 5 -2 1567.8 59.5308 23
 18 -5 -2 1520.4 60.8853 24
 18 -5 -2 1570.73 59.0709 7
 18 5 -2 1585.3 60.349 6
 17 5 -2 93.537 10.7263 6
 17 -5 -2 89.0146 8.75222 7
 17 -5 -2 90.2278 12.6751 23
 17 5 -2 72.7687 10.8033 27
 17 -5 -2 76.7699 12.0668 4
 17 5 -2 89.7758 11.3256 4
 17 -5 -2 79.6455 8.2957 3
 17 -5 -2 96.3119 12.7385 24
 17 5 -2 94.2398 9.4034 23
 16 -5 -2 1259.4 49.1189 7
 16 -5 -2 1269.41 49.1752 3
 16 5 -2 1305.96 50.0479 6
 16 -5 -2 1198.76 50.4061 24
 16 -5 -2 1225.3 50.2497 4
 16 -5 -2 1401.43 50.4847 23
 16 -5 -2 1241.21 48.7787 21
 15 5 -2 135.097 11.3235 6
 15 5 -2 140.2 12.7523 19
 15 -5 -2 131.587 11.7119 4
 15 -5 -2 128.778 9.38447 3
 15 -5 -2 127.05 9.37157 7
 15 -5 -2 121.649 11.802 24
 15 -5 -2 135.128 12.6475 23
 14 5 -2 864.495 33.8302 19
 14 -5 -2 823.474 32.6942 3
 14 5 -2 807.317 33.3833 6
 14 -5 -2 865.771 33.7199 4
 14 -5 -2 772.242 33.6066 24
 14 -5 -2 871.901 33.9161 23
 14 -5 -2 777.847 32.6703 7
 14 5 -2 794.885 33.5449 27
 13 5 -2 253.738 14.3181 27
 13 -5 -2 251.805 13.006 3
 13 -5 -2 244.12 14.0084 24
 13 -5 -2 262.092 14.196 4
 13 -5 -2 240.432 14.5302 23
 13 5 -2 267.946 14.1435 6
 12 5 -2 208.502 12.4239 27
 12 -5 -2 195.641 11.4735 3
 12 -5 -2 201.221 12.4601 4
 12 5 -2 230.532 12.3764 6
 12 5 -2 208.723 12.6708 25
 12 -5 -2 187.062 11.8306 24
 -12 5 2 189.071 10.9122 16
 12 -5 -2 196.393 12.7457 23
 -11 5 2 255.472 13.3449 16
 11 5 -2 282.149 14.794 25
 11 -5 -2 269.085 13.3203 3
 11 5 -2 287.794 14.4484 15
 11 5 -2 280.685 13.9048 6
 11 -5 -2 241.464 13.744 24
 11 -5 -2 270.16 14.518 4
 11 5 -2 279.365 14.2092 27
 11 -5 -2 280.063 14.2943 23
 10 -5 -2 11.926 8.47375 4
 10 5 -2 45.7961 9.32315 15
 10 -5 -2 2.41191 8.17228 23
 10 5 -2 84.1489 8.80296 27
 10 5 -2 65.3307 9.58319 25
 10 -5 -2 26.1541 7.75253 24
 -10 5 2 16.3979 6.92405 16
 10 5 -2 45.0188 7.67048 6
 9 5 -2 171.573 11.0099 25
 -9 5 2 143.252 9.62531 20
 -9 5 2 150.678 9.61869 16
 9 -5 -2 157.501 10.3296 23
 9 5 -2 174.106 10.2003 6
 9 5 -2 175.367 11.1101 27
 9 5 -2 182.328 10.3984 15
 9 -5 -2 150.138 10.4896 4
 -8 5 2 605.223 21.3506 20
 8 5 -2 621.773 22.4366 25
 -8 5 2 555.629 21.3934 16
 8 5 -2 627.106 22.1267 27
 8 5 -2 603.116 21.8619 6
 8 -5 -2 579.927 21.7445 4
 8 5 -2 606.814 21.7888 15
 -7 5 2 728.878 27.8035 16
 -7 5 2 778.012 27.8992 33
 7 5 -2 756.976 28.6031 25
 7 5 -2 780.455 28.2376 27
 7 5 -2 733.648 28.0627 6
 7 5 -2 747.42 28.0679 15
 -7 5 2 784.625 27.8336 20
 6 5 -2 22.5895 7.94475 1
 -6 5 2 23.4734 6.04107 33
 -6 5 2 9.88323 5.81106 16
 6 5 -2 20.3671 6.32067 14
 6 5 -2 6.93429 5.90574 2
 -6 5 2 20.0981 6.38753 20
 6 5 -2 20.8498 6.98542 6
 6 -5 -2 20.8497 6.69519 2
 5 5 -2 940.967 36.752 1
 5 -5 -2 924.944 36.6216 2
 5 5 -2 962.746 36.4059 2
 4 -5 -2 1195.18 47.2856 2
 -4 5 2 1318.35 48.3315 1
 4 5 -2 1199.53 47.1536 2
 4 5 -2 1272.47 47.4908 1
 3 -5 -2 237.827 11.9178 2
 3 5 -2 237.576 12.9804 1
 3 5 -2 233.182 11.6502 2
 2 -5 -2 368.515 16.4753 2
 -2 5 2 427.724 17.6782 1
 2 5 -2 364.211 16.8618 2
 1 -5 -2 2123.21 84.9015 2
 -1 5 2 2311.33 85.1524 1
 1 5 -2 2191.84 85.1376 2
 0 5 2 691.923 26.3611 1
 0 -5 -2 671.03 26.1483 2
 0 5 -2 655.035 26.7463 2
 -1 -5 -2 29.428 5.05213 2
 1 5 2 38.2497 5.44927 1
 2 5 2 4362.67 162.161 1
 3 5 2 35.1729 5.80604 1
 -3 5 -2 22.7372 6.10396 2
 4 -5 2 48.9638 6.85441 21
 -4 5 -2 48.7067 6.75768 2
 5 -5 2 26.0407 6.83911 21
 5 -5 2 38.9074 6.98697 30
 -5 5 -2 21.7564 6.72244 2
 6 -5 2 200.258 10.4419 18
 6 -5 2 194.6 10.0735 10
 -6 5 -2 171.584 10.5878 2
 6 -5 2 210.335 10.2551 17
 6 -5 2 195.571 10.7567 24
 7 -5 2 1208.87 46.7853 10
 7 -5 2 1246.42 46.9627 18
 -7 5 -2 1172.44 47.065 2
 7 -5 2 1223.85 47.1901 5
 7 -5 2 1250.33 46.9791 17
 7 -5 2 1233.62 47.1411 24
 -8 5 -2 3581.13 138.241 2
 8 -5 2 3739.01 138.3 5
 8 -5 2 3785.08 138.129 18
 8 -5 2 3677.42 138.223 24
 8 -5 2 3663.93 137.922 10
 9 -5 2 1451.95 56.7476 10
 9 -5 2 1547.31 56.8809 18
 9 -5 2 1534.38 57.2505 12
 9 -5 2 1486.4 57.2169 5
 9 5 2 1446.61 56.4927 6
 9 -5 2 1477.69 57.091 24
 10 5 2 848.399 33.9307 18
 10 -5 2 880.365 34.9974 5
 10 -5 2 923.625 34.825 18
 10 -5 2 862.144 34.766 24
 10 5 2 846.769 34.1437 6
 10 -5 2 917.316 35.1696 12
 11 5 2 168.349 10.1575 18
 11 -5 2 192.461 12.5771 5
 11 -5 2 217.361 11.9108 18
 11 -5 2 198.405 12.0698 24
 11 5 2 196.142 10.443 6
 11 -5 2 213.58 12.7409 12
 12 -5 2 89.0967 10.1046 12
 12 5 2 23.4133 7.2882 6
 12 5 2 36.1775 6.89185 18
 12 -5 2 56.2283 9.05432 18
 12 -5 2 51.473 9.77933 5
 12 -5 2 67.3456 8.95657 24
 13 5 2 274.171 13.751 18
 13 -5 2 288.161 14.7901 18
 13 -5 2 272.027 14.6759 24
 13 -5 2 277.674 15.3394 5
 13 5 2 271.986 13.9131 6
 13 -5 2 284.603 15.2455 12
 14 5 2 811.479 33.181 6
 14 5 2 766.279 32.8888 18
 14 -5 2 859.117 33.9376 5
 14 -5 2 823.77 33.4428 18
 14 -5 2 858.687 33.967 24
 14 -5 2 841.843 34.2108 12
 15 -5 2 193.935 12.6772 10
 15 5 2 196.609 12.0989 18
 15 -5 2 201.646 13.0042 18
 15 5 2 194.629 12.4226 6
 15 -5 2 211.257 13.5947 24
 15 -5 2 217.274 14.2089 5
 15 -5 2 195.445 14.3294 12
 16 -5 2 361.554 18.5941 10
 16 5 2 344.57 17.5854 18
 16 -5 2 376.363 18.5712 18
 16 -5 2 389.404 19.6669 5
 16 5 2 364.365 18.1304 6
 16 -5 2 365.563 18.6588 24
 16 -5 2 406.793 19.7122 12
 17 -5 2 882.481 35.7139 10
 17 5 2 854.278 35.2555 18
 17 -5 2 880.1 36.3912 5
 17 -5 2 882.229 35.7587 18
 17 -5 2 860.186 35.9262 24
 17 -5 2 857.175 36.5326 12
 18 -5 2 624.931 27.8463 10
 18 5 2 586.589 27.3293 18
 18 -5 2 670.976 27.8076 18
 18 -5 2 628.88 28.8438 5
 18 -5 2 609.818 27.5395 24
 18 -5 2 691.262 28.764 12
 19 -5 2 251.279 15.41 18
 19 -5 2 284.546 16.0882 10
 19 5 2 263.101 15.3144 18
 19 -5 2 268.154 16.9908 5
 19 -5 2 266.096 15.9891 24
 19 -5 2 279.3 17.5611 12
 20 5 2 55.6927 11.4492 5
 20 -5 2 37.9606 10.4209 18
 20 -5 2 86.5531 13.5089 12
 20 -5 2 73.5645 13.3702 5
 20 -5 2 25.2723 10.3315 24
 20 5 2 26.0478 10.7401 18
 21 5 2 417.249 19.5069 18
 21 5 2 402.127 20.2391 5
 21 -5 2 410.524 21.1023 5
 21 -5 2 391.654 20.2176 18
 21 -5 2 405.61 20.8932 12
 21 -5 2 368.413 19.4837 24
 22 -5 2 51.2904 11.94 5
 22 5 2 56.7082 9.84053 18
 22 -5 2 63.8667 11.1043 18
 22 -5 2 58.2013 9.95593 24
 22 5 2 45.7868 10.5995 5
 23 -5 2 6.7718 9.52844 10
 23 5 2 -2.30874 9.01026 18
 23 -5 2 10.459 9.12492 18
 23 5 2 -3.00023 10.0346 5
 23 -5 2 3.78741 10.8701 5
 23 -5 2 -4.0053 8.72577 24
 24 -5 2 44.4608 9.11523 10
 24 -5 2 47.7777 9.40666 18
 24 5 2 32.4212 8.4746 18
 24 5 2 44.9283 9.84571 5
 24 -5 2 33.9283 8.17236 24
 25 -5 2 22.7326 8.01677 10
 25 5 2 9.14224 7.36926 18
 25 -5 2 8.19678 8.00812 18
 25 -5 2 8.63125 6.72586 24
 25 5 2 21.4842 8.60562 5
 26 -5 2 67.594 9.08458 30
 26 -5 2 92.0068 7.97674 10
 26 -5 2 86.7209 7.82109 18
 26 5 2 82.0286 7.47515 18
 26 5 2 83.7539 8.77729 5
 27 5 2 -4.27699 6.0494 5
 27 -5 2 -2.06188 5.71849 10
 27 -5 2 8.8491 6.75642 30
 27 -5 2 -12.2427 5.23913 18
 29 -6 -2 143.744 8.72447 24
 28 6 -2 8.0316 7.16411 18
 28 -6 -2 -3.85986 7.57345 24
 28 -6 -2 4.09342 7.12643 22
 27 -6 -2 98.8506 8.92028 12
 27 6 -2 93.6236 9.15644 6
 27 -6 -2 93.1734 10.6633 24
 27 -6 -2 81.7607 9.68417 22
 26 -6 -2 7.00344 10.2409 22
 26 -6 -2 -6.30173 8.54498 12
 26 6 -2 -1.98236 8.33317 6
 26 -6 -2 14.2199 11.046 24
 25 -6 -2 24.3627 9.53065 12
 25 6 -2 13.7689 8.30193 4
 25 -6 -2 14.2454 9.34044 11
 25 -6 -2 18.193 11.2892 24
 25 6 -2 14.6344 10.375 6
 25 -6 -2 17.8573 10.7626 22
 24 -6 -2 27.7362 10.0067 12
 24 6 -2 24.321 9.03063 4
 24 -6 -2 44.0437 10.051 11
 24 6 -2 26.5997 10.7369 6
 24 -6 -2 8.60599 12.3593 24
 24 -6 -2 40.0716 11.2952 22
 23 -6 -2 11.7893 10.6027 12
 23 6 -2 -4.37571 11.1972 6
 23 -6 -2 0.20418 10.7102 11
 23 -6 -2 16.6044 13.3135 24
 23 -6 -2 3.20227 11.138 22
 23 6 -2 -1.76345 9.49916 4
 22 -6 -2 11.1455 11.1512 11
 22 6 -2 0.71876 12.7273 6
 22 -6 -2 10.623 12.5879 24
 22 -6 -2 4.94502 12.4235 22
 22 6 -2 8.72603 9.56075 4
 22 -6 -2 0.43419 10.4833 12
 21 -6 -2 -18.2961 11.6716 11
 21 6 -2 -15.4207 12.8031 6
 21 6 -2 -3.68623 10.1315 4
 21 -6 -2 -5.46833 11.7572 22
 21 -6 -2 0.78397 12.5612 24
 21 -6 -2 5.27436 10.379 12
 20 -6 -2 12.9211 10.6245 11
 20 6 -2 15.9211 11.9436 6
 20 -6 -2 7.64686 10.9196 12
 20 6 -2 17.417 12.8508 19
 20 -6 -2 10.0995 13.6032 24
 20 -6 -2 6.30504 7.67427 7
 20 6 -2 13.2318 9.77769 4
 20 -6 -2 12.274 12.7276 22
 19 -6 -2 12.6477 10.9655 11
 19 6 -2 -0.23555 11.6852 19
 19 -6 -2 11.8884 12.5291 24
 19 -6 -2 14.6659 7.41364 7
 19 6 -2 1.98946 10.2704 4
 19 6 -2 16.3991 11.7589 6
 19 -6 -2 -0.64126 10.6291 12
 18 6 -2 17.7923 11.0847 6
 18 -6 -2 17.3629 7.91648 7
 18 6 -2 10.3468 12.8616 19
 18 -6 -2 15.0392 6.8444 21
 18 6 -2 12.1122 11.1186 27
 18 6 -2 17.8822 10.1806 4
 18 -6 -2 24.4104 12.5468 24
 18 -6 -2 11.0413 10.947 11
 18 -6 -2 11.5196 10.1818 12
 17 6 -2 1227.22 50.8583 19
 17 -6 -2 1314.79 49.4522 7
 17 6 -2 1293.6 50.3726 4
 17 -6 -2 1339.97 49.6547 3
 17 6 -2 1255.67 50.6038 6
 17 6 -2 1166.59 50.7571 27
 17 -6 -2 1317.54 51.0695 24
 17 -6 -2 1244.55 50.1933 12
 17 -6 -2 1242.2 49.109 21
 16 -6 -2 135.943 10.7448 7
 16 -6 -2 158.03 10.5038 3
 16 6 -2 140.401 13.3957 19
 16 -6 -2 160.68 13.5078 24
 16 6 -2 152.759 12.4999 6
 16 -6 -2 144.07 9.81752 21
 16 -6 -2 150.748 12.0249 12
 15 6 -2 30.762 9.67878 6
 15 6 -2 15.8471 11.0077 19
 15 -6 -2 11.5761 8.6678 12
 15 -6 -2 28.4952 8.08467 3
 15 -6 -2 22.816 8.48519 7
 15 -6 -2 14.1146 10.5054 24
 15 -6 -2 29.2537 7.40695 21
 14 6 -2 13.9805 9.66749 6
 14 -6 -2 12.9894 9.73635 24
 14 6 -2 21.4444 9.52723 19
 14 -6 -2 29.3663 8.4196 7
 14 -6 -2 25.2251 8.11788 3
 14 -6 -2 15.9743 10.1756 23
 13 -6 -2 176.031 10.6773 3
 13 -6 -2 164.768 11.2113 7
 13 6 -2 152.96 11.5323 27
 13 6 -2 167.168 11.4263 6
 13 -6 -2 166.472 11.8556 24
 13 -6 -2 161.707 12.4566 23
 12 -6 -2 83.4983 8.45702 3
 12 6 -2 73.9241 9.3454 6
 12 6 -2 62.0502 9.4821 15
 12 6 -2 80.7268 9.39557 27
 12 -6 -2 76.8457 9.65679 24
 12 -6 -2 79.0129 9.68595 23
 11 -6 -2 1096.95 41.5322 3
 11 6 -2 1074.54 41.9072 15
 11 6 -2 1018.76 42.0744 27
 11 6 -2 1074.52 41.8865 6
 11 6 -2 1019.75 42.116 25
 11 -6 -2 1064.18 41.6702 24
 11 -6 -2 1072.03 41.8523 23
 10 6 -2 160.211 11.2878 27
 -10 6 2 173.591 10.6013 16
 10 6 -2 172.794 10.6384 6
 10 6 -2 169.014 10.6 15
 10 6 -2 159.958 11.6474 25
 10 -6 -2 152.591 10.2038 24
 10 -6 -2 172.465 10.8252 23
 9 6 -2 1044.47 40.3191 25
 9 -6 -2 1033.44 39.6662 23
 9 6 -2 981.649 39.8759 6
 9 6 -2 1053.07 40.1451 27
 9 6 -2 1019.91 40.0454 15
 9 6 -2 987.951 39.0445 2
 -9 6 2 1017.15 39.662 16
 -8 6 2 898.117 29.5788 16
 8 6 -2 926.653 29.9312 6
 8 6 -2 952.778 30.1029 15
 8 6 -2 938.721 30.0551 27
 8 6 -2 941.219 30.4623 25
 8 6 -2 946.009 29.0835 2
 7 6 -2 801.179 31.8964 25
 -7 6 2 813.898 31.1904 16
 -7 6 2 848.01 31.1403 20
 7 6 -2 841.788 31.627 15
 7 6 -2 840.52 31.3714 6
 7 6 -2 826.047 31.4613 27
 7 6 -2 814.686 30.5875 2
 -6 6 2 132.4 9.53091 20
 6 6 -2 117.114 9.84336 1
 6 6 -2 157.246 8.49984 2
 6 6 -2 157.563 10.042 27
 6 6 -2 146.713 9.95229 6
 6 6 -2 138.937 10.2868 15
 6 6 -2 138.523 9.4999 14
 -5 6 2 3710.94 141.497 20
 5 6 -2 3634.78 141.546 27
 5 6 -2 3776.6 141.696 15
 5 6 -2 3758.22 141.485 1
 5 6 -2 3794.29 141.646 6
 5 6 -2 3922.8 141.304 2
 5 6 -2 3881.75 141.769 14
 -4 6 2 1035.92 38.7612 20
 -4 6 2 978.274 38.5277 16
 4 -6 -2 1005.12 38.749 2
 -4 6 2 1005.86 38.6912 33
 4 6 -2 1034.69 38.9183 14
 4 6 -2 991.474 38.8111 27
 4 6 -2 1036.7 38.984 6
 4 6 -2 1022 38.9809 15
 4 6 -2 1003.35 38.529 2
 4 6 -2 896.377 38.6516 1
 -3 6 2 967.112 33.9616 1
 3 -6 -2 803.848 32.347 2
 3 6 -2 756.696 32.6767 6
 -3 6 2 766.518 32.2914 16
 3 6 -2 860.638 32.5982 27
 -3 6 2 748.993 32.3024 33
 3 6 -2 878.895 32.7066 15
 3 6 -2 918.88 32.477 2
 3 6 -2 1008.76 33.5136 1
 -3 -6 2 787.407 32.6737 26
 3 6 -2 777.412 32.6349 14
 -2 6 2 1503.28 59.4849 20
 2 -6 -2 1462.69 59.2001 2
 -2 -6 2 1528.28 59.6676 26
 2 6 -2 1562.91 59.4585 2
 2 6 -2 1683.06 60.6328 1
 2 6 -2 1501.6 59.7028 6
 2 6 -2 1512.92 59.7067 14
 -1 6 2 6362.22 249.42 20
 -1 -6 2 6466.01 249.626 26
 1 6 -2 6752.91 249.502 2
 1 6 -2 6405.33 250.278 1
 0 -6 2 596.93 24.8379 17
 0 6 -2 592.923 24.6705 2
 0 6 2 615.795 24.3827 1
 0 -6 2 658.17 25.0589 26
 0 -6 2 607.066 25.1585 24
 1 -6 2 3227.75 120.327 26
 1 -6 2 3000.77 120.244 17
 -1 6 -2 3099.17 120.201 2
 1 6 2 3320.76 119.776 1
 1 -6 2 3107.15 120.307 24
 1 -6 2 3463.5 120.318 21
 2 -6 2 5.47069 6.51669 21
 -2 6 -2 34.28 7.20239 2
 2 -6 2 26.9745 7.51882 26
 2 -6 2 13.8891 7.78836 24
 2 -6 2 48.4731 7.27241 30
 2 6 2 3.56652 4.67844 1
 -2 6 -2 39.2347 6.35455 15
 2 -6 2 32.2354 7.14895 17
 3 -6 2 2069.02 81.5009 30
 3 -6 2 2054.74 81.5973 17
 3 -6 2 2180.77 81.6053 21
 -3 6 -2 2063.38 81.5673 2
 -3 6 -2 1998.96 81.4161 15
 3 -6 2 2015.49 81.6368 24
 4 -6 2 1092.49 43.6599 17
 4 -6 2 1093.75 43.3931 18
 -4 6 -2 1116.78 43.5776 15
 4 -6 2 1111.22 43.863 24
 4 -6 2 1165.27 43.7604 30
 4 -6 2 1215.8 43.7808 21
 5 -6 2 73.5099 7.81544 21
 5 -6 2 85.1462 7.88039 30
 -5 6 -2 87.725 8.26877 2
 5 -6 2 60.8141 6.5137 10
 5 -6 2 65.8592 7.13212 18
 -5 6 -2 72.4408 7.20302 15
 5 -6 2 83.0333 8.00546 17
 5 -6 2 77.5087 8.80038 24
 6 -6 2 11.6909 7.41833 21
 6 -6 2 35.1287 7.73604 17
 -6 6 -2 32.8463 7.66545 2
 6 -6 2 5.31057 5.90384 10
 6 -6 2 21.2511 7.41336 18
 6 -6 2 52.4214 7.93888 30
 6 -6 2 57.5025 8.26913 24
 7 -6 2 353.474 15.8479 17
 7 -6 2 342.237 15.3028 18
 7 -6 2 329.646 14.9871 10
 7 -6 2 336.531 16.2071 24
 8 -6 2 36.6309 7.48956 17
 8 -6 2 22.0146 6.49855 10
 8 -6 2 20.4002 6.73277 18
 8 -6 2 19.3432 8.53775 24
 9 -6 2 210.559 12.0853 10
 9 -6 2 220.581 12.4442 18
 9 -6 2 246.93 12.5038 17
 9 -6 2 243.081 13.0212 24
 9 -6 2 219.485 12.9267 21
 10 -6 2 125.417 9.83751 10
 10 -6 2 129.518 9.70676 18
 10 -6 2 154.809 9.77012 17
 10 -6 2 145.146 10.8129 24
 10 6 2 138.148 8.5489 6
 11 -6 2 55.0693 7.96243 10
 11 6 2 36.6527 6.83077 6
 11 -6 2 63.6218 8.5969 18
 11 -6 2 57.9755 9.83012 5
 11 -6 2 44.6213 9.08173 24
 12 -6 2 27.9715 10.3258 12
 12 -6 2 25.4181 8.28111 10
 12 6 2 29.1288 6.90164 6
 12 6 2 24.9969 6.57205 18
 12 -6 2 31.4024 10.3105 5
 12 -6 2 26.0023 8.72839 18
 12 -6 2 21.2637 9.54608 24
 13 -6 2 172.805 11.7773 10
 13 -6 2 196.548 13.4706 5
 13 -6 2 187.958 11.668 18
 13 -6 2 183.211 12.8656 24
 13 6 2 169.319 10.6512 6
 13 -6 2 179.957 13.5295 12
 13 6 2 163.721 10.2463 18
 14 -6 2 134.808 11.3451 10
 14 6 2 121.243 9.34768 18
 14 6 2 116.448 9.97274 6
 14 -6 2 140.38 13.0111 12
 14 -6 2 130.617 10.9137 18
 14 -6 2 144.066 12.7072 5
 14 -6 2 121.095 11.5804 24
 15 -6 2 82.6128 12.0459 12
 15 -6 2 26.5521 10.2409 10
 15 6 2 -16.0247 7.81328 18
 15 -6 2 72.1815 11.7143 5
 15 -6 2 31.3855 9.34024 18
 15 -6 2 59.7346 11.0633 24
 15 6 2 25.1147 8.45199 6
 16 -6 2 104.062 13.6283 12
 16 -6 2 108.164 11.0184 10
 16 6 2 98.9477 10.1512 6
 16 6 2 104.422 9.63569 18
 16 -6 2 101.143 11.3117 18
 16 -6 2 100.671 11.8228 24
 16 -6 2 106.575 12.3616 5
 17 -6 2 3.05865 12.2892 12
 17 -6 2 3.5227 10.8643 10
 17 6 2 5.93798 8.86748 6
 17 6 2 6.36363 8.11547 18
 17 -6 2 2.5974 9.59208 18
 17 -6 2 12.4006 8.55968 17
 17 -6 2 12.2535 11.8794 5
 17 -6 2 2.91141 10.7753 24
 18 -6 2 100.76 13.3646 12
 18 -6 2 83.5875 11.9685 10
 18 -6 2 83.3663 9.44577 17
 18 6 2 95.8259 9.92547 18
 18 -6 2 115.408 13.1508 5
 18 -6 2 97.3247 10.5116 18
 18 -6 2 83.6529 11.9574 24
 19 -6 2 19.9142 11.7611 10
 19 6 2 8.2846 8.83766 18
 19 -6 2 2.24234 10.1813 18
 19 -6 2 14.0807 8.00963 17
 19 -6 2 18.9443 11.4554 5
 19 -6 2 32.4362 10.6024 24
 20 6 2 35.5122 10.6648 5
 20 -6 2 43.421 10.8566 10
 20 6 2 47.0439 8.9296 18
 20 -6 2 54.7482 10.5528 18
 20 -6 2 47.9405 11.7597 5
 20 -6 2 51.9387 11.5249 24
 21 6 2 12.3906 10.2624 5
 21 -6 2 30.409 11.0589 10
 21 6 2 30.8462 8.73852 18
 21 -6 2 30.7111 10.1367 18
 21 -6 2 28.8685 10.3273 24
 22 -6 2 37.1493 9.81968 18
 22 6 2 58.6286 10.3463 5
 22 -6 2 34.8769 10.3923 10
 22 6 2 42.8752 8.40695 18
 22 -6 2 38.4151 9.85116 24
 23 -6 2 10.1969 8.57542 18
 23 6 2 10.6753 7.72083 18
 23 6 2 13.1002 8.87784 5
 23 -6 2 11.0803 8.88214 24
 24 6 2 0.14092 6.89387 18
 24 -6 2 0.30368 7.77154 18
 24 -6 2 1.72517 7.81787 24
 24 6 2 2.187 8.23207 5
 25 6 2 11.3682 7.62083 5
 25 6 2 -1.09392 6.01162 18
 25 -6 2 11.3878 6.42236 18
 25 -6 2 -0.81382 8.14698 30
 25 -6 2 5.10932 6.36117 24
 26 6 2 3.6722 6.52481 5
 26 6 2 2.27698 4.80898 18
 26 -6 2 -9.85949 7.12708 30
 26 -6 2 2.9189 6.60215 10
 27 -6 2 5.20426 5.06686 10
 27 -6 2 2.03228 5.54921 30
 28 7 -2 20.3698 5.99603 18
 28 -7 -2 25.3447 6.58989 24
 27 7 -2 -3.51889 7.45887 18
 27 7 -2 -1.28986 6.87373 6
 27 -7 -2 -13.4052 8.12294 24
 27 -7 -2 -3.73905 7.43802 22
 26 7 -2 8.5568 8.26638 6
 26 -7 -2 10.037 9.25412 24
 26 -7 -2 12.672 8.83663 22
 26 7 -2 14.4888 10.3016 13
 25 -7 -2 25.4043 8.60914 12
 25 -7 -2 7.75056 8.75808 11
 25 7 -2 1.70984 9.46606 6
 25 -7 -2 14.2583 10.2806 22
 25 -7 -2 -0.2025 10.5777 24
 25 7 -2 1.40679 11.4364 13
 24 -7 -2 16.456 9.27324 12
 24 -7 -2 9.73577 9.97395 11
 24 7 -2 19.6482 11.0591 6
 24 7 -2 2.90577 8.05501 4
 24 -7 -2 6.15059 10.4822 22
 24 -7 -2 9.96872 11.2394 24
 24 7 -2 21.375 12.2658 13
 23 -7 -2 15.9132 9.22956 12
 23 -7 -2 25.2452 10.1744 11
 23 7 -2 23.0643 11.9967 6
 23 -7 -2 15.9068 11.5891 22
 23 -7 -2 19.4481 12.6685 24
 23 7 -2 51.2409 13.104 13
 23 7 -2 30.3438 8.93138 4
 22 -7 -2 14.2224 9.44664 12
 22 7 -2 12.5881 8.51528 4
 22 -7 -2 30.6437 10.4998 11
 22 7 -2 9.47327 12.0903 6
 22 -7 -2 17.4637 11.7197 22
 22 -7 -2 22.3159 11.7236 24
 21 7 -2 161.413 12.444 4
 21 -7 -2 148.874 12.5201 11
 21 7 -2 159.517 14.9368 6
 21 -7 -2 154.878 14.6138 22
 21 -7 -2 149.891 15.5564 24
 21 -7 -2 169.999 12.5836 12
 20 -7 -2 92.3492 11.0766 12
 20 -7 -2 99.7929 11.5835 11
 20 7 -2 100.717 14.2547 6
 20 7 -2 99.4582 13.6608 19
 20 -7 -2 101.956 14.4232 24
 20 7 -2 114.048 11.7316 4
 20 -7 -2 102.111 13.2516 22
 19 -7 -2 -0.20704 9.37573 12
 19 -7 -2 -1.25225 10.1091 11
 19 7 -2 3.46179 12.919 6
 19 7 -2 2.56921 12.2673 19
 19 -7 -2 4.29121 7.13998 21
 19 -7 -2 -1.01352 11.6944 24
 19 -7 -2 -2.30686 11.4734 22
 19 7 -2 0.88158 9.92178 4
 19 -7 -2 6.77242 7.66605 7
 18 -7 -2 254.281 15.1849 11
 18 7 -2 257.852 15.0894 4
 18 7 -2 225.234 16.3227 27
 18 -7 -2 259.887 14.3651 7
 18 -7 -2 261.672 17.4697 24
 18 7 -2 260.311 17.2086 6
 18 7 -2 278.677 16.0052 19
 18 -7 -2 239.789 16.0448 22
 18 -7 -2 235.553 13.1607 21
 18 -7 -2 244.822 14.6135 12
 17 -7 -2 252.754 14.5769 7
 17 7 -2 299.762 17.0932 27
 17 7 -2 256.143 17.3202 6
 17 -7 -2 284.477 17.4118 24
 17 -7 -2 278.148 16.1417 22
 17 -7 -2 260.734 15.5647 11
 17 -7 -2 264.092 13.9158 21
 17 7 -2 288.632 17.0702 19
 16 7 -2 -6.09405 11.1213 6
 16 -7 -2 2.0798 9.70109 11
 16 7 -2 3.49547 11.1698 19
 16 -7 -2 2.48267 9.29635 7
 16 -7 -2 1.63841 8.47616 3
 16 -7 -2 -10.0512 12.0101 24
 16 -7 -2 8.71906 7.49495 21
 15 -7 -2 2720.71 101.118 3
 15 -7 -2 2689.59 101.148 7
 15 -7 -2 2624.55 100.853 21
 15 7 -2 2590.14 101.631 6
 15 7 -2 2641.07 101.664 19
 15 -7 -2 2748.59 101.818 24
 14 7 -2 42.9746 10.5996 6
 14 -7 -2 38.8643 9.03781 7
 14 -7 -2 36.1876 8.13507 3
 14 7 -2 38.5556 10.4435 19
 14 -7 -2 27.7258 10.5169 24
 13 -7 -2 112.721 10.7513 7
 13 7 -2 99.3826 11.3921 27
 13 7 -2 99.3243 10.6236 19
 13 -7 -2 97.2087 9.2115 3
 13 -7 -2 91.4302 10.53 24
 13 7 -2 120.681 10.7645 6
 12 -7 -2 13.3475 8.70119 7
 12 7 -2 13.0795 9.61486 27
 12 -7 -2 -4.04241 7.50109 3
 12 -7 -2 0.53272 8.78437 24
 12 7 -2 9.90447 9.78001 15
 12 7 -2 -0.18707 9.20071 6
 11 -7 -2 24.7027 8.69541 7
 11 7 -2 21.6142 9.40694 27
 11 7 -2 16.792 9.57223 15
 11 -7 -2 27.0294 8.53199 24
 11 7 -2 24.7142 8.84042 6
 10 7 -2 647.338 27.8395 27
 10 7 -2 658.518 27.597 6
 10 7 -2 671.571 27.4863 15
 9 -7 -2 12.0881 7.34052 3
 9 7 -2 20.4622 8.61264 27
 9 7 -2 9.41081 8.62873 6
 9 7 -2 12.5395 8.0442 15
 8 7 -2 28.0908 8.62547 25
 8 7 -2 23.3176 8.09647 15
 8 7 -2 40.8534 8.27876 27
 8 -7 -2 36.4045 7.25129 3
 8 7 -2 36.5217 8.00441 6
 7 7 -2 50.7518 9.77369 25
 7 -7 -2 58.6821 8.02529 3
 7 7 -2 65.4145 6.46124 2
 7 7 -2 72.2718 8.66191 27
 7 7 -2 65.8722 9.33243 15
 7 7 -2 63.2151 8.27931 6
 6 7 -2 597.218 24.8239 15
 6 7 -2 629.186 23.9242 2
 6 7 -2 641.63 24.9014 27
 6 7 -2 628.913 24.8517 6
 6 7 -2 583.654 24.8119 14
 -5 7 2 288.071 13.6429 20
 5 7 -2 270.146 14.0609 6
 -5 -7 2 269.99 12.5121 8
 5 7 -2 283.779 14.1813 15
 5 7 -2 249.363 13.5931 27
 5 7 -2 281.523 13.5114 14
 5 7 -2 263.596 12.4418 2
 -5 7 2 278.132 13.2701 16
 4 7 -2 1599.4 61.7452 14
 -4 7 2 1610 61.2981 16
 4 7 -2 1598.92 61.1988 2
 4 7 -2 1554.26 61.6782 6
 4 7 -2 1640.49 61.5543 27
 4 7 -2 1677.37 61.7923 15
 -3 7 2 1231.25 48.5262 20
 -3 -7 2 1181.1 48.592 30
 3 7 -2 1275.63 48.2816 2
 -3 -7 2 1223.52 48.7165 26
 3 7 -2 1230.18 48.7439 15
 3 7 -2 1294.24 48.8122 14
 -3 7 2 1241.42 48.2786 16
 3 7 -2 1212.35 48.4963 27
 -2 7 2 459.495 18.4077 1
 -2 7 2 374.284 17.0327 20
 -2 7 2 385.147 16.6211 16
 -2 -7 2 387.027 17.3881 26
 2 7 -2 390.311 16.7529 2
 -2 -7 2 369.343 17.0996 30
 2 7 -2 384.019 17.0449 27
 2 7 -2 416.386 17.2476 15
 2 7 -2 359.716 17.167 14
 -1 7 2 1453.34 57.6154 20
 1 7 -2 1592.28 57.988 15
 1 7 -2 1465.34 57.6033 2
 -1 -7 2 1500.45 57.5094 18
 -1 -7 2 1481.38 57.8426 30
 -1 -7 2 1470.62 57.8379 26
 1 7 -2 1506 57.9748 14
 1 7 -2 1466.02 57.7088 27
 -1 7 2 1719.02 57.9251 1
 0 7 2 157.902 9.61075 20
 0 -7 2 154.088 9.37903 18
 0 -7 2 164.674 10.3195 26
 0 -7 2 163.266 10.0853 30
 0 7 -2 168.72 9.8022 15
 0 7 2 159.253 8.76756 33
 0 7 -2 160.244 9.64449 27
 0 7 -2 165.303 9.82549 2
 0 7 2 169.69 9.48456 1
 0 -7 2 172.284 9.50777 21
 1 -7 2 96.2844 8.55957 21
 1 7 2 91.7472 8.0891 20
 1 -7 2 154.879 8.6955 18
 1 7 2 99.5036 7.39843 33
 1 7 2 96.2216 7.26786 1
 1 -7 2 138.628 9.38059 30
 1 -7 2 137.567 9.25016 26
 -1 7 -2 119.688 8.20131 27
 -1 7 -2 123.669 8.97967 2
 -1 7 -2 144.491 8.9013 15
 2 7 2 389.31 18.2039 20
 2 -7 2 429.213 19.2287 17
 2 -7 2 456.504 18.4644 18
 -2 7 -2 417.798 19.0493 2
 2 -7 2 487.645 18.9222 30
 2 -7 2 442.556 19.2134 26
 2 -7 2 435.468 18.9376 21
 -2 7 -2 415.4 18.3403 27
 -2 7 -2 471.082 19.1958 15
 3 -7 2 31.6341 7.60335 21
 3 -7 2 26.4913 7.49322 30
 3 7 2 12.4211 6.02842 20
 -3 7 -2 33.594 7.55858 2
 3 -7 2 19.2937 6.60851 18
 3 -7 2 38.7874 8.67127 24
 -3 7 -2 27.5841 6.07241 27
 -3 7 -2 23.3219 7.24734 15
 3 -7 2 24.9236 7.21571 26
 3 -7 2 12.7851 7.68863 17
 4 -7 2 240.856 12.0037 30
 4 -7 2 230.028 11.2239 18
 -4 7 -2 183.558 11.8442 2
 -4 7 -2 215.179 10.6428 27
 -4 7 -2 195.494 11.3166 15
 4 -7 2 217.151 12.3662 24
 4 7 2 186.892 10.4103 20
 4 -7 2 222.184 12.3735 17
 4 -7 2 228.763 11.9882 21
 5 -7 2 50.5665 8.04589 21
 5 7 2 38.6822 5.96976 20
 5 -7 2 51.8748 5.83988 10
 5 -7 2 51.4014 7.38933 18
 5 -7 2 45.2164 8.42422 24
 5 -7 2 43.1022 7.54562 30
 -5 7 -2 33.3801 7.60593 15
 -5 7 -2 40.6623 5.82642 27
 5 -7 2 47.4161 8.60041 17
 6 -7 2 133.053 10.5106 17
 6 -7 2 140.039 8.81472 18
 6 -7 2 148.485 10.3548 24
 6 -7 2 122.752 9.63847 30
 -6 7 -2 125.148 9.49844 15
 6 -7 2 130.095 8.28966 10
 6 -7 2 133.559 9.94188 21
 7 -7 2 554.48 22.8737 18
 7 -7 2 546.662 23.2646 17
 7 -7 2 548.281 22.5321 10
 7 -7 2 536.031 23.2674 30
 7 -7 2 546.846 23.6145 24
 7 -7 2 581.19 23.4328 21
 8 -7 2 419.693 18.8561 17
 8 -7 2 401.777 18.0784 10
 8 -7 2 443.817 19.0338 30
 8 -7 2 417.82 18.4934 18
 8 -7 2 430.416 19.5783 24
 9 -7 2 151.51 9.84761 10
 9 -7 2 141.353 10.0224 18
 9 -7 2 144.435 10.7581 30
 9 -7 2 140.938 10.6609 17
 9 -7 2 128.417 11.7241 24
 10 -7 2 142.113 10.9675 17
 10 -7 2 151.469 9.90862 10
 10 -7 2 151.107 10.325 18
 10 -7 2 126.834 12.0242 24
 10 -7 2 154.431 11.3759 21
 11 -7 2 152.248 10.284 10
 11 -7 2 153.622 11.2496 17
 11 7 2 139.096 9.28381 6
 11 -7 2 151.014 10.5625 18
 11 -7 2 156.446 12.5257 24
 12 -7 2 380.508 17.5585 17
 12 -7 2 357.415 16.9758 10
 12 -7 2 360.978 16.9307 18
 12 7 2 322.116 15.9449 6
 12 -7 2 365.167 18.5864 24
 13 -7 2 182.814 11.7827 17
 13 -7 2 117.303 11.3015 10
 13 -7 2 123.344 10.6402 18
 13 -7 2 171.491 13.7198 24
 14 -7 2 53.3328 9.94301 10
 14 -7 2 63.0447 9.38223 18
 14 7 2 46.2494 7.7248 6
 14 -7 2 47.2846 11.2577 24
 14 -7 2 57.3082 9.89051 17
 15 -7 2 446.062 20.8021 10
 15 -7 2 434.44 20.3803 18
 15 -7 2 464.584 20.4137 17
 15 -7 2 460.726 21.7613 24
 15 7 2 403.387 19.643 6
 16 -7 2 19.6991 10.5207 10
 16 7 2 12.0187 7.76789 6
 16 -7 2 17.2872 9.61882 18
 16 -7 2 4.88913 9.06544 17
 16 -7 2 6.22153 11.4502 24
 17 -7 2 61.3296 10.4542 17
 17 -7 2 63.7306 11.3981 10
 17 7 2 80.4973 9.06966 6
 17 7 2 65.3503 8.30311 18
 17 -7 2 72.1572 9.77375 18
 17 -7 2 103.456 12.0929 24
 18 -7 2 110.892 10.6223 17
 18 -7 2 114.901 12.5968 10
 18 7 2 98.2327 9.17474 18
 18 -7 2 109.778 10.8363 18
 18 -7 2 115.47 13.7356 24
 19 -7 2 30.5481 11.4906 10
 19 7 2 26.2681 7.76026 18
 19 -7 2 22.5797 9.30488 18
 19 -7 2 29.4629 11.2183 24
 19 -7 2 21.6396 8.29728 17
 20 -7 2 134.49 12.4599 10
 20 7 2 116.594 9.51917 18
 20 -7 2 139.375 11.0045 18
 20 -7 2 111.159 9.94163 17
 20 7 2 120.657 11.275 5
 20 -7 2 135.632 12.4068 24
 21 -7 2 5.40421 10.6038 10
 21 7 2 -1.08746 7.15337 18
 21 -7 2 7.42909 8.71898 18
 21 -7 2 14.7555 10.1875 24
 21 7 2 4.81999 9.18495 5
 22 -7 2 2.27797 9.33934 10
 22 7 2 9.94957 6.98907 18
 22 7 2 6.86361 8.92001 5
 22 -7 2 -7.02511 7.97593 18
 22 -7 2 4.44799 10.0196 30
 22 -7 2 14.5523 9.0497 24
 23 -7 2 51.9933 9.18449 10
 23 -7 2 49.2358 9.71698 30
 23 7 2 39.1918 8.73468 5
 23 -7 2 38.6934 8.70811 24
 24 7 2 67.1352 8.40643 5
 24 -7 2 84.0367 8.72122 10
 24 -7 2 71.9626 9.15776 30
 24 -7 2 72.8759 8.30487 24
 25 7 2 20.6952 6.53593 5
 25 -7 2 16.6311 6.9032 10
 25 -7 2 22.7496 7.48779 30
 -25 7 -2 22.4624 6.21666 15
 25 -7 2 7.62689 6.27783 24
 26 -7 2 4.11012 6.10371 30
 27 8 -2 -4.86565 5.8451 18
 27 8 -2 3.5331 6.15859 6
 27 -8 -2 -0.64497 6.61345 24
 26 8 -2 103.13 9.17196 6
 26 -8 -2 110.47 9.79589 24
 26 -8 -2 109.051 9.46563 22
 25 8 -2 6.61182 8.63559 6
 25 -8 -2 10.8376 9.3678 24
 25 8 -2 -4.31675 10.0641 13
 25 -8 -2 14.3002 8.70077 22
 24 -8 -2 197.745 11.8538 11
 24 8 -2 205.014 13.4304 6
 24 -8 -2 193.689 13.6152 24
 24 -8 -2 202.471 13.5208 22
 24 8 -2 156.239 14.0871 13
 23 -8 -2 75.4395 10.1665 11
 23 8 -2 90.9045 11.8942 6
 23 8 -2 99.6031 13.0745 13
 23 -8 -2 89.5791 12.4259 24
 23 -8 -2 59.9127 10.8654 22
 23 8 -2 70.7589 9.10268 4
 22 8 -2 -11.3604 8.79411 4
 22 -8 -2 -2.50835 9.39234 11
 22 8 -2 0.91379 10.5994 6
 22 -8 -2 -9.94888 12.4076 24
 22 8 -2 13.6201 12.7919 13
 22 -8 -2 0.85351 9.95545 22
 21 -8 -2 155.983 12.5903 11
 21 8 -2 164.195 14.2893 6
 21 8 -2 152.933 14.9657 13
 21 8 -2 146.534 11.9693 4
 21 -8 -2 160.983 14.3814 24
 21 -8 -2 157.134 13.728 22
 20 8 -2 686.036 30.4677 6
 20 -8 -2 713.755 30.2919 22
 20 -8 -2 708.852 29.4328 11
 20 8 -2 631.878 28.9548 4
 20 -8 -2 685.067 30.1776 24
 20 8 -2 683.842 31.3063 13
 20 -8 -2 688.997 27.9103 21
 19 8 -2 6.23851 13.0799 6
 19 -8 -2 -5.53923 9.43341 11
 19 8 -2 9.29674 11.0655 19
 19 8 -2 0.25137 12.1608 27
 19 -8 -2 23.5046 11.9287 24
 19 8 -2 -1.72737 10.2034 4
 19 -8 -2 17.3555 11.551 22
 19 -8 -2 -3.91449 6.78409 21
 18 8 -2 398.115 21.7614 6
 18 -8 -2 435.219 19.9581 7
 18 8 -2 387.631 21.0155 19
 18 8 -2 394.171 20.7121 4
 18 -8 -2 428.562 19.9535 11
 18 8 -2 382.983 21.1809 27
 18 -8 -2 411.574 20.8916 24
 18 -8 -2 426.546 20.6033 22
 18 -8 -2 417.81 18.5464 21
 17 -8 -2 1525.7 59.1094 11
 17 8 -2 1531.95 59.8231 19
 17 8 -2 1559.61 60.2069 6
 17 8 -2 1490.89 60.0402 27
 17 -8 -2 1531.7 58.9641 7
 17 -8 -2 1432.19 59.753 24
 17 -8 -2 1550.38 59.4363 22
 17 -8 -2 1508.03 58.7835 21
 16 -8 -2 3078.74 115.311 11
 16 -8 -2 3165.61 115.402 7
 16 8 -2 3046.84 115.621 19
 16 8 -2 2901.72 115.958 27
 16 8 -2 3015.28 116.052 6
 16 -8 -2 2923.43 115.756 24
 16 -8 -2 3130.67 115.55 22
 16 -8 -2 3052.98 115.092 21
 15 8 -2 30.7444 11.9474 6
 15 -8 -2 28.8272 10.5777 7
 15 -8 -2 32.828 9.68507 11
 15 8 -2 13.0477 11.0345 19
 15 -8 -2 5.0037 8.12735 3
 15 -8 -2 16.8821 9.97916 24
 15 -8 -2 32.7769 9.85826 22
 15 -8 -2 24.1707 8.92856 21
 14 -8 -2 1634.45 64.2462 11
 14 -8 -2 1679.81 64.6536 7
 14 -8 -2 1713.42 64.4653 3
 14 8 -2 1723.87 65.1459 6
 14 8 -2 1633.29 64.8189 19
 14 -8 -2 1635.45 64.895 24
 14 -8 -2 1671.7 64.5136 22
 14 -8 -2 1670.58 64.3597 21
 13 8 -2 -0.7861 10.3392 19
 13 8 -2 -2.33942 10.4354 6
 13 -8 -2 14.7636 9.86853 7
 13 -8 -2 14.4694 8.14916 3
 13 8 -2 8.06346 10.962 27
 13 8 -2 26.3366 10.9694 15
 13 8 -2 6.05155 11.12 25
 13 -8 -2 8.95671 9.32785 24
 13 -8 -2 21.1818 8.65508 22
 12 -8 -2 2.84568 9.26612 7
 12 8 -2 1.71899 10.3305 27
 12 8 -2 17.7502 10.496 25
 12 8 -2 -7.71378 10.0851 15
 12 -8 -2 0.93365 8.85822 24
 12 -8 -2 -5.81719 8.18941 22
 12 8 -2 -5.50182 10.1985 6
 11 -8 -2 4.11916 7.80395 3
 11 8 -2 10.068 10.4389 27
 11 8 -2 6.71823 10.0585 15
 11 -8 -2 17.8214 8.26166 24
 11 8 -2 8.65365 9.96186 25
 11 8 -2 -3.90302 8.72979 6
 10 -8 -2 683.435 28.141 7
 10 -8 -2 684.254 27.7927 3
 10 8 -2 655.754 28.2036 27
 10 8 -2 647.676 28.1292 15
 10 8 -2 677.354 28.3393 6
 9 -8 -2 76.0069 9.51048 7
 9 8 -2 84.7568 10.2323 15
 9 -8 -2 67.3137 8.75362 3
 9 8 -2 63.9521 10.6583 27
 9 8 -2 89.1495 9.80991 6
 8 8 -2 961.35 36.5851 27
 8 -8 -2 920.291 36.0225 3
 8 8 -2 898.117 36.5433 15
 -8 8 2 830.93 35.2505 15
 8 -8 -2 959.601 36.4402 7
 7 8 -2 162.612 11.5676 15
 7 8 -2 167.944 11.9694 27
 7 -8 -2 160.719 10.8617 3
 7 -8 -2 171.697 11.4483 7
 6 -8 -2 1355.97 53.7393 7
 6 -8 -2 1341.15 53.5643 3
 6 8 -2 1469.49 53.9548 27
 6 8 -2 1402.91 54.0304 15
 5 -8 -2 779.018 31.3732 3
 5 8 -2 742.288 30.7831 2
 -5 -8 2 792.79 30.9091 8
 5 -8 -2 808.742 31.4897 7
 5 8 -2 806.261 31.9195 27
 5 8 -2 800.546 32.185 15
 4 -8 -2 53.0835 8.34047 7
 4 8 -2 63.634 7.44376 2
 4 8 -2 81.0257 9.20174 15
 4 -8 -2 31.5378 7.60118 3
 4 8 -2 79.3049 8.49915 27
 4 8 -2 77.6684 8.7328 14
 3 -8 -2 76.8091 8.32134 7
 -3 8 2 98.521 10.9569 1
 3 8 -2 74.1569 7.71894 2
 3 -8 -2 68.5574 7.70588 3
 3 8 -2 80.0123 8.71503 27
 3 8 -2 86.4375 9.0129 14
 3 8 -2 83.6409 8.78325 15
 -2 8 2 355.271 15.7033 20
 -2 -8 2 354.042 15.9703 30
 2 -8 -2 328.912 15.3296 3
 2 8 -2 292.512 15.1064 2
 -2 -8 2 331.611 16.0509 26
 2 8 -2 309.977 15.924 6
 2 8 -2 309.734 15.7929 27
 2 8 -2 346.808 16.0487 15
 2 8 -2 352.664 16.0372 14
 2 -8 -2 344.067 15.3428 7
 -2 8 2 376.922 16.7161 1
 -1 -8 2 17.6692 6.3382 21
 1 -8 -2 10.9519 6.80311 3
 1 -8 -2 19.4257 6.36477 7
 -1 8 2 4.4457 7.27731 20
 1 8 -2 15.7849 7.1123 2
 -1 -8 2 13.8267 7.88458 26
 1 8 -2 26.2223 8.48939 6
 1 8 -2 16.5996 7.92271 15
 1 8 -2 15.7488 7.79873 27
 1 8 -2 9.8936 7.58087 14
 -1 -8 2 12.0978 7.48691 30
 0 8 -2 295.739 14.8632 2
 0 8 2 298.721 15.0282 20
 0 8 -2 318.087 15.5013 6
 0 -8 2 303.308 14.7174 30
 0 -8 2 327.493 15.358 26
 0 8 -2 314.546 15.1954 15
 0 8 -2 340.149 15.5219 14
 0 -8 -2 318.911 14.4019 7
 0 8 -2 314.513 14.9638 27
 0 -8 2 343.457 14.8589 21
 1 8 2 134.407 9.02587 20
 1 -8 2 125.619 9.31267 30
 1 8 2 136.989 8.18211 27
 -1 8 -2 111.081 9.20052 27
 -1 8 -2 132.52 9.33962 15
 1 -8 2 131.978 9.75164 26
 1 -8 2 139.137 11.1438 24
 1 -8 2 137.62 9.25148 21
 -2 8 -2 474.067 20.4559 15
 2 8 2 477.298 19.6497 20
 2 -8 2 476.043 20.2142 30
 2 -8 2 464.777 20.3085 26
 2 8 2 464.433 19.3714 27
 -2 8 -2 457.122 20.0278 27
 2 -8 2 476.88 20.3739 21
 3 -8 2 16.2677 7.92318 21
 3 8 2 -11.7036 6.50866 20
 3 -8 2 20.1748 7.97504 30
 -3 8 -2 39.624 8.75092 15
 -3 8 -2 31.9237 7.45014 27
 3 8 2 0.78159 5.39755 27
 3 -8 2 39.154 7.84523 26
 4 -8 2 6021.72 223.025 17
 4 -8 2 6016.5 222.852 30
 -4 8 -2 5824.47 222.644 27
 4 -8 2 5954.45 222.996 26
 -4 8 -2 5920.66 223.021 15
 4 8 2 5960.35 222.403 20
 4 -8 2 6141.04 222.951 21
 5 -8 2 381.771 16.9973 30
 5 8 2 359.318 15.6724 20
 5 -8 2 353.615 17.3771 17
 -5 8 -2 345.483 16.2863 27
 -5 8 -2 394.714 17.1421 15
 5 -8 2 365.017 17.2981 21
 6 -8 2 2546.24 98.2752 30
 6 -8 2 2625.77 98.4645 17
 -6 8 -2 2459.78 97.8809 27
 -6 8 -2 2622.76 98.5248 15
 6 -8 2 2812.99 98.5822 21
 7 -8 2 607.354 25.1294 10
 7 -8 2 623.254 26.5927 17
 7 -8 2 639.649 26.2536 30
 -7 8 -2 595.724 25.4342 27
 -7 8 -2 627.594 26.0794 15
 7 -8 2 603.354 26.8442 24
 7 -8 2 702.22 26.623 21
 8 -8 2 32.8141 9.70027 21
 8 -8 2 37.2356 9.22545 17
 8 -8 2 57.5834 10.2 24
 8 -8 2 43.9049 9.1492 30
 -8 8 -2 53.9482 8.49196 15
 9 -8 2 -7.12625 9.92729 17
 9 -8 2 -2.1184 8.35925 30
 9 -8 2 -4.93594 10.0877 24
 9 -8 2 -3.93407 7.34193 10
 -9 8 -2 -1.89657 8.55408 15
 10 -8 2 68.9862 8.51148 10
 10 -8 2 68.8936 10.8714 17
 10 -8 2 63.5195 9.775 30
 10 -8 2 70.0057 11.5164 24
 11 -8 2 14.3365 9.96961 17
 11 -8 2 0.15839 8.31528 10
 11 -8 2 19.5807 11.3939 24
 11 -8 2 7.90796 9.13764 30
 12 -8 2 75.9939 9.82139 10
 12 -8 2 86.2519 11.4068 30
 12 -8 2 92.3601 12.2788 24
 12 -8 2 118.083 11.4987 17
 13 -8 2 407.852 19.1909 17
 13 -8 2 404.665 18.7783 10
 13 -8 2 397.398 19.3257 30
 13 8 2 376.163 17.5778 6
 13 -8 2 386.709 20.1912 24
 14 -8 2 543.729 24.0225 10
 14 -8 2 612.328 25.327 30
 14 -8 2 635.079 24.7773 17
 14 -8 2 625.74 26.2391 24
 15 -8 2 1236.27 46.9733 10
 15 -8 2 1260.26 47.7141 30
 15 -8 2 1231.26 47.5259 17
 15 -8 2 1215.72 48.2079 24
 15 8 2 1060.2 46.5302 6
 16 -8 2 24.0918 10.3077 10
 16 8 2 0.18153 7.70062 6
 16 -8 2 20.2375 11.1434 30
 16 -8 2 18.8368 10.0693 17
 16 -8 2 32.298 12.6765 24
 17 -8 2 743.332 30.9762 30
 17 -8 2 732.825 30.2788 10
 17 -8 2 732.512 30.2241 17
 17 -8 2 700.813 31.5122 24
 17 8 2 672.137 29.451 6
 18 -8 2 147.522 13.3256 30
 18 -8 2 155.434 13.0446 10
 18 -8 2 147.89 11.7742 17
 18 -8 2 179.586 14.2919 24
 19 -8 2 167.61 12.786 10
 19 -8 2 149.623 12.9714 30
 19 -8 2 162.758 13.358 24
 19 -8 2 138.716 11.2652 17
 20 -8 2 -11.7488 10.1821 30
 20 -8 2 4.96503 9.51944 10
 20 -8 2 -10.9482 8.46939 17
 20 -8 2 -10.7843 10.8701 24
 20 8 2 4.37954 8.56331 5
 21 8 2 102.346 9.93432 5
 21 -8 2 133.986 10.7608 10
 21 -8 2 79.7085 8.9498 17
 21 -8 2 94.0817 10.7699 30
 21 -8 2 112.478 11.6929 24
 22 -8 2 -2.35184 8.82247 30
 22 -8 2 -2.41818 8.85069 10
 -22 8 -2 -1.29721 8.29122 15
 22 -8 2 -3.8053 9.45627 24
 22 8 2 -12.0424 7.87208 5
 23 -8 2 26.901 8.51548 30
 23 -8 2 25.0724 7.99134 10
 -23 8 -2 8.80757 7.82597 15
 23 8 2 18.8029 7.3411 5
 23 -8 2 14.3197 8.27741 24
 24 8 2 6.89932 5.9792 5
 24 -8 2 15.3664 7.17195 10
 -24 8 -2 6.19127 6.54793 15
 24 -8 2 13.0502 7.14707 30
 24 -8 2 2.69303 6.8204 24
 25 -8 2 22.4701 5.80293 30
 25 -8 2 30.3482 6.15256 10
 -25 8 -2 6.94631 5.74769 15
 26 9 -2 30.3854 6.65733 6
 26 -9 -2 38.1028 6.86799 24
 -25 9 2 2.33018 5.36578 15
 25 -9 -2 4.35597 7.73608 24
 25 9 -2 0.30821 7.49722 6
 25 9 -2 -6.01682 8.32041 13
 -24 9 2 2.1518 6.35734 15
 24 9 -2 1.05934 9.06795 6
 24 -9 -2 3.09434 8.75636 24
 24 9 -2 2.48355 9.77825 13
 24 -9 -2 9.26888 8.44909 22
 23 9 -2 5.0929 9.74055 6
 23 -9 -2 1.91421 9.38501 24
 23 9 -2 3.16843 10.5806 13
 23 -9 -2 -10.2671 9.17608 22
 22 -9 -2 183.803 12.0442 11
 22 9 -2 150.881 11.2256 4
 22 9 -2 178.067 13.3212 6
 22 -9 -2 183.547 13.6345 24
 22 9 -2 188.299 14.1012 13
 22 -9 -2 189.478 12.7997 22
 21 -9 -2 11.4998 9.38933 11
 21 9 -2 27.4524 12.2509 6
 21 9 -2 10.1481 12.8952 13
 21 -9 -2 21.9986 10.744 24
 21 9 -2 23.6864 8.87228 4
 21 -9 -2 15.2218 10.4007 22
 20 9 -2 76.1636 13.1784 6
 20 -9 -2 70.5799 10.2526 11
 20 9 -2 69.2119 9.69491 4
 20 9 -2 57.669 12.9613 13
 20 -9 -2 66.1142 12.0991 24
 20 -9 -2 80.8671 11.4333 22
 20 -9 -2 57.6989 8.22956 21
 19 9 -2 5.66269 13.436 6
 19 -9 -2 30.5582 9.60568 11
 19 9 -2 15.037 10.634 27
 19 9 -2 19.5851 9.69088 4
 19 -9 -2 35.7809 11.5622 24
 19 -9 -2 23.7693 10.2555 22
 19 -9 -2 16.9452 7.65727 21
 18 9 -2 112.922 13.5229 6
 18 -9 -2 88.1036 10.4527 11
 18 9 -2 95.4669 12.0511 19
 18 9 -2 101.206 12.5616 27
 18 -9 -2 91.1346 12.8118 24
 18 -9 -2 74.9607 11.6651 22
 18 9 -2 92.0692 11.3615 4
 18 -9 -2 85.2541 10.1777 21
 17 9 -2 39.9415 13.1695 6
 17 -9 -2 35.0326 9.73144 11
 17 9 -2 23.3359 10.8716 19
 17 9 -2 25.2483 12.6716 27
 17 -9 -2 23.5561 11.217 7
 17 -9 -2 20.4279 11.2647 24
 17 -9 -2 25.1233 10.1776 22
 17 -9 -2 32.8545 9.36793 21
 16 -9 -2 5913.13 219.847 11
 16 9 -2 5849.64 220.17 19
 16 -9 -2 6041.22 220.058 7
 16 -9 -2 5681.68 220.351 24
 16 9 -2 5689.56 220.801 27
 16 9 -2 6069.27 220.69 6
 16 -9 -2 5842.04 220.017 22
 16 -9 -2 5891.72 219.846 21
 15 9 -2 19.88 12.4993 6
 15 9 -2 -8.24906 10.5387 19
 15 -9 -2 1.60071 10.3939 7
 15 -9 -2 7.49449 9.52512 21
 15 -9 -2 -5.17817 8.30082 11
 15 -9 -2 -5.35956 10.524 24
 15 -9 -2 -13.4885 8.94939 22
 14 9 -2 1011.81 43.5574 6
 14 -9 -2 1162.69 43.4354 7
 14 9 -2 1042.89 43.3459 19
 14 -9 -2 1064.48 42.8512 22
 14 -9 -2 1077.7 43.4926 24
 14 -9 -2 1082.28 42.7811 11
 14 -9 -2 1118.7 43.158 21
 13 -9 -2 182.858 11.1871 11
 13 9 -2 179.448 13.0849 19
 13 -9 -2 172.156 13.1829 7
 13 -9 -2 180.749 12.6255 21
 13 9 -2 168.931 14.4406 15
 13 9 -2 157.662 14.6943 25
 13 -9 -2 163.237 12.3628 24
 12 -9 -2 268.134 13.421 11
 12 9 -2 291.529 15.5505 19
 12 -9 -2 268.042 14.5444 3
 12 9 -2 272.157 17.091 27
 12 9 -2 268.667 15.9771 15
 12 9 -2 249.056 16.3561 25
 12 -9 -2 263.722 14.4935 24
 12 -9 -2 292.254 15.3428 21
 11 -9 -2 16.8765 10.0663 7
 -11 9 2 7.7347 6.69531 15
 11 -9 -2 3.74526 8.06952 3
 11 9 -2 10.9557 11.1261 27
 11 9 -2 31.0124 10.0718 15
 11 9 -2 16.3827 10.5876 25
 10 -9 -2 337.636 16.3478 3
 10 -9 -2 340.04 17.7969 7
 10 9 -2 328.768 17.8647 15
 -10 9 2 346.105 15.8382 15
 10 9 -2 344.005 17.8075 27
 10 9 -2 343.454 18.7737 25
 9 9 -2 7.76186 11.2273 25
 9 -9 -2 2.12486 9.89511 7
 9 -9 -2 3.68947 7.65105 3
 9 9 -2 14.3674 10.3127 15
 -9 9 2 15.0324 6.35441 15
 9 9 -2 0.83157 10.6727 27
 8 -9 -2 1250.23 48.3766 7
 8 -9 -2 1241.62 48.2377 3
 8 9 -2 1237.73 48.9245 15
 8 9 -2 1270.13 48.8626 27
 -8 9 2 1192.54 47.6633 15
 7 9 -2 8.18022 9.24262 15
 7 -9 -2 -3.32063 9.08309 7
 -7 9 2 -2.23744 5.7205 15
 7 -9 -2 2.45868 7.74945 3
 7 9 -2 3.09074 9.37706 27
 6 -9 -2 285.144 14.7776 3
 6 -9 -2 277.852 15.1025 7
 6 9 -2 312.325 15.7843 27
 6 9 -2 300.513 15.4518 6
 6 9 -2 308.387 16.6611 15
 5 -9 -2 136.349 9.72591 3
 5 9 -2 121.791 10.4442 27
 -5 -9 2 121.546 8.87797 8
 5 -9 -2 115.606 10.2738 7
 5 9 -2 135.616 11.5645 15
 5 9 -2 138.445 10.9134 6
 4 -9 -2 560.976 22.7471 7
 4 9 -2 499.312 23.0741 27
 4 -9 -2 527.569 22.3393 3
 4 9 -2 493.599 23.0539 6
 4 9 -2 564.391 23.7812 15
 3 -9 -2 94.9612 9.13217 7
 3 9 -2 113.995 11.4033 15
 3 -9 -2 95.6341 8.96278 3
 3 9 -2 112.002 9.98146 27
 3 9 -2 112.429 10.3016 6
 2 -9 -2 23.0863 7.79593 7
 2 -9 -2 28.8269 7.49366 3
 2 9 -2 21.552 8.77168 27
 2 9 -2 40.1005 9.34627 15
 -1 -9 2 27.1756 8.26216 26
 1 9 -2 19.7357 9.06064 15
 1 -9 -2 11.9372 7.03582 7
 1 -9 -2 16.6073 6.62234 3
 1 9 -2 14.3097 8.28935 27
 1 9 -2 11.4049 9.06627 6
 0 -9 -2 321.194 14.9866 7
 0 9 -2 325.047 16.4866 27
 0 9 2 344.59 15.5158 27
 0 9 -2 322.177 16.7044 15
 0 -9 2 358.037 16.5281 26
 0 9 -2 343.774 16.8051 6
 0 -9 2 352.451 15.8646 21
 1 -9 2 16.872 7.8149 21
 1 -9 2 33.7514 7.72304 30
 1 9 2 14.2313 6.3149 27
 -1 9 -2 19.615 8.30655 27
 1 -9 2 19.8312 7.71007 26
 -1 9 -2 26.5443 8.72442 6
 -1 9 -2 14.3175 7.79675 15
 2 -9 2 170.871 10.9046 30
 -2 9 -2 186.288 12.2505 6
 -2 9 -2 163.574 11.4107 15
 2 9 2 158.456 9.96163 27
 2 -9 2 151.32 12.0525 17
 2 -9 2 197.143 11.836 26
 2 -9 2 162.986 13.2564 24
 -2 9 -2 165.697 11.1656 27
 2 -9 2 193.911 11.3369 21
 3 -9 2 31.4857 8.60613 21
 -3 9 -2 19.04 7.9223 27
 3 -9 2 3.36245 7.75803 30
 3 -9 2 15.668 8.5993 26
 3 9 2 9.58879 6.22649 27
 -3 9 -2 12.7218 7.96103 15
 3 -9 2 17.165 9.98038 24
 4 -9 2 245.063 12.961 30
 -4 9 -2 238.837 12.7594 27
 4 9 2 221.834 11.5927 27
 -4 9 -2 253.229 13.7422 15
 4 -9 2 242.86 13.8622 26
 4 -9 2 263.112 14.7032 24
 4 -9 2 235.118 13.744 21
 5 -9 2 17.3855 8.97636 21
 5 -9 2 24.8358 9.69542 17
 5 -9 2 29.209 8.15086 30
 -5 9 -2 38.1571 7.66741 27
 5 -9 2 15.899 8.93273 26
 -5 9 -2 21.2959 8.8783 15
 -6 9 -2 226.875 13.6772 15
 6 -9 2 225.576 14.3797 17
 6 -9 2 216.296 12.7609 30
 6 -9 2 223.228 13.5502 26
 -6 9 -2 210.104 12.1458 27
 6 -9 2 179.171 13.572 21
 7 -9 2 64.6024 10.4058 21
 7 -9 2 61.4273 8.80777 30
 7 -9 2 60.0533 10.596 17
 -7 9 -2 51.0012 8.03338 27
 -7 9 -2 64.6311 9.51801 15
 8 -9 2 734.093 30.3213 17
 8 -9 2 713.025 29.4201 30
 -8 9 -2 717.817 30.0439 15
 -8 9 -2 660.972 28.9521 27
 8 -9 2 759.24 30.487 21
 9 -9 2 103.782 11.9803 21
 9 -9 2 109.079 11.3593 17
 9 -9 2 105.098 10.5304 30
 9 -9 2 88.4426 8.55303 10
 -9 9 -2 107.312 11.0946 15
 10 -9 2 198.042 13.8487 17
 10 -9 2 158.9 10.8393 10
 -10 9 -2 155.612 12.8607 15
 10 -9 2 163.76 14.0504 24
 10 -9 2 176.946 12.2281 30
 11 -9 2 23.9112 10.2115 30
 11 -9 2 18.7371 8.16077 10
 11 -9 2 21.2465 10.447 17
 -11 9 -2 19.2668 10.6001 15
 11 -9 2 39.6275 11.8288 24
 12 -9 2 147.312 11.6485 10
 12 -9 2 206.646 14.506 17
 12 -9 2 192.719 13.0255 30
 -12 9 -2 171.056 13.4421 15
 12 -9 2 171.97 15.4014 24
 13 -9 2 305.879 15.8767 10
 -13 9 -2 297.778 17.556 15
 13 -9 2 313.718 16.7224 30
 13 -9 2 320.86 17.1777 17
 13 -9 2 300.025 18.7927 24
 14 -9 2 3293.03 125.296 17
 14 -9 2 3355.03 125.43 30
 -14 9 -2 3192.34 125.596 15
 14 -9 2 3391.95 125.802 24
 15 -9 2 -10.0239 9.42095 10
 15 -9 2 -1.95975 10.8595 17
 15 -9 2 12.8052 10.5409 30
 -15 9 -2 13.8601 10.6026 15
 15 -9 2 20.8137 12.8994 24
 16 -9 2 918.366 36.7078 30
 -16 9 -2 895.758 36.7854 15
 16 -9 2 875.136 36.6105 17
 16 -9 2 833.96 36.0061 10
 16 -9 2 917.948 37.4143 24
 -17 9 -2 6.34274 10.3633 15
 17 -9 2 38.028 10.4698 17
 17 -9 2 10.28 9.51826 10
 17 -9 2 3.85918 9.58062 30
 17 -9 2 12.4101 12.6066 24
 18 -9 2 75.9787 10.223 10
 18 -9 2 70.4466 11.9419 24
 18 -9 2 67.0759 10.8752 17
 18 -9 2 80.0857 10.7414 30
 -18 9 -2 73.6964 11.2738 15
 19 -9 2 -7.09343 9.03434 10
 19 -9 2 -1.4575 8.81168 17
 19 -9 2 5.59362 9.84399 30
 19 -9 2 -3.73215 11.4161 24
 19 9 2 -13.9994 7.93077 5
 -19 9 -2 -8.28457 9.58065 15
 20 -9 2 15.3246 8.43063 17
 20 -9 2 41.0658 9.6855 10
 -20 9 -2 51.6342 9.31145 15
 20 9 2 28.7451 7.93711 5
 20 -9 2 40.54 9.44804 30
 20 -9 2 38.1175 10.9821 24
 21 -9 2 8.7626 8.16649 10
 -21 9 -2 0.75945 8.3158 15
 21 -9 2 10.9179 7.06924 17
 21 -9 2 -1.68273 9.83884 24
 21 -9 2 2.74991 8.22496 30
 22 -9 2 4.55049 7.89064 10
 22 -9 2 1.53522 7.81073 30
 -22 9 -2 4.43932 7.31661 15
 22 -9 2 5.8172 8.48851 24
 23 -9 2 3.90305 6.64899 10
 -23 9 -2 2.2409 6.93949 15
 23 -9 2 5.29744 6.66888 30
 23 -9 2 17.5742 7.59944 24
 -24 9 -2 45.9844 6.59945 15
 24 -9 2 67.4647 6.96416 24
 24 -9 2 83.1752 6.92437 10
 24 -9 2 73.8362 7.48543 26
 25 -10 -2 88.6683 7.78452 24
 25 10 -2 128.098 8.37794 6
 25 10 -2 109.025 8.53184 13
 24 10 -2 12.3775 7.66215 6
 -24 10 2 10.4275 5.09138 15
 24 -10 -2 16.5004 7.53223 24
 24 10 -2 3.71434 8.19868 13
 23 10 -2 0.69515 8.77571 6
 23 10 -2 3.9311 9.00865 13
 -23 10 2 21.5765 6.20353 15
 23 -10 -2 11.6324 8.37034 24
 -22 10 2 33.8559 7.17301 15
 22 -10 -2 72.0336 9.77904 24
 22 10 -2 62.9804 10.2977 13
 22 10 -2 41.4152 9.75563 6
 21 10 -2 14.1092 11.0671 6
 -21 10 2 2.71022 7.22282 15
 21 -10 -2 6.23623 9.76036 24
 21 10 -2 -0.41794 11.2394 13
 21 10 -2 -3.82287 7.67589 4
 21 -10 -2 3.86602 8.53672 22
 20 -10 -2 18.0478 7.60864 21
 20 10 -2 18.9197 11.6497 6
 20 -10 -2 14.1679 8.54957 11
 -20 10 2 9.27799 7.84572 15
 20 -10 -2 1.03537 10.3997 24
 20 10 -2 8.47983 8.67211 4
 20 10 -2 -0.44811 12.2775 13
 20 -10 -2 -9.84514 9.01146 22
 19 -10 -2 113.712 10.1337 11
 -19 10 2 88.8187 9.74729 15
 19 10 -2 102.577 12.2435 27
 19 10 -2 120.023 10.5069 4
 19 -10 -2 98.5512 11.2747 24
 19 -10 -2 100.995 10.6686 22
 19 -10 -2 119.176 10.0679 21
 18 -10 -2 264.452 14.625 11
 -18 10 2 246.338 14.9117 15
 18 10 -2 307.402 17.4112 27
 18 10 -2 307.61 15.6235 4
 18 -10 -2 259.365 16.2724 24
 18 -10 -2 282.199 15.4347 22
 18 -10 -2 269.945 15.2306 21
 17 -10 -2 396.86 17.8999 11
 17 10 -2 376.087 18.567 19
 -17 10 2 349.176 18.1284 15
 17 10 -2 376.613 20.3536 27
 17 -10 -2 364.263 19.3593 24
 17 -10 -2 388.986 18.5918 22
 17 -10 -2 379.22 18.263 21
 16 -10 -2 422.375 19.7726 11
 16 10 -2 462.736 20.4022 19
 -16 10 2 389.022 19.7389 15
 16 10 -2 481.281 22.0586 27
 16 -10 -2 398.888 20.814 24
 16 -10 -2 417.005 20.5484 21
 15 10 -2 9.87928 9.24736 19
 -15 10 2 5.16927 7.85355 15
 15 -10 -2 10.8555 11.1196 7
 15 -10 -2 -2.31697 7.87161 11
 15 -10 -2 6.34144 10.4691 24
 15 -10 -2 6.43441 10.3153 21
 14 -10 -2 29.1966 7.84481 11
 14 10 -2 23.7835 9.52995 19
 14 -10 -2 45.5126 11.8149 7
 -14 10 2 34.0004 8.43727 15
 14 -10 -2 21.1107 10.1605 24
 14 -10 -2 40.6656 10.7603 21
 13 10 -2 141.831 11.5897 19
 -13 10 2 132.496 10.4082 15
 13 10 -2 144.739 14.063 25
 13 10 -2 136.788 14.5504 15
 13 -10 -2 137.751 12.4295 21
 -12 10 2 65.3563 8.94005 15
 12 10 -2 71.101 10.1931 19
 12 -10 -2 64.4057 9.91787 3
 12 10 -2 68.6476 13.3707 27
 12 10 -2 69.4684 12.1552 25
 12 10 -2 69.0236 13.4409 15
 12 -10 -2 66.8318 11.0696 21
 11 10 -2 -6.479 8.51815 19
 11 10 -2 3.1167 11.6481 27
 11 -10 -2 -13.9027 8.81577 3
 11 10 -2 16.9532 10.3133 25
 11 10 -2 -5.44884 11.7665 15
 -11 10 2 4.7228 7.42221 15
 11 -10 -2 20.7345 11.5226 7
 11 10 -2 14.0505 10.8673 6
 10 -10 -2 105.797 12.2906 7
 10 10 -2 108.432 13.081 27
 -10 10 2 104.043 9.33224 15
 10 -10 -2 112.279 10.2617 3
 10 10 -2 132.929 13.5309 15
 10 10 -2 126.489 13.1679 25
 10 10 -2 119.839 12.4905 6
 9 -10 -2 31.0861 8.72057 3
 9 10 -2 41.4289 11.9919 25
 -9 10 2 44.0396 7.51078 15
 9 -10 -2 46.1399 11.0977 7
 9 10 -2 54.5739 11.3659 27
 9 10 -2 50.8819 11.4054 15
 9 10 -2 36.4207 11.087 6
 8 -10 -2 65.5609 10.7536 7
 8 10 -2 70.1303 12.0452 25
 -8 10 2 52.0207 7.22477 15
 8 -10 -2 66.3618 8.63794 3
 8 10 -2 45.508 10.8982 27
 8 10 -2 68.4442 11.6182 15
 8 10 -2 68.8128 10.3714 6
 7 -10 -2 894.504 36.1858 3
 7 10 -2 964.153 37.8609 25
 7 10 -2 878.045 36.6489 6
 7 -10 -2 871.081 36.5877 7
 -7 10 2 891.704 35.5274 15
 7 10 -2 900.737 37.0124 27
 7 10 -2 898.141 37.1575 15
 6 -10 -2 271.082 13.636 3
 6 10 -2 234.443 14.9702 27
 6 -10 -2 248.05 14.249 7
 6 10 -2 229.596 15.3016 15
 6 10 -2 250.964 14.7878 6
 5 -10 -2 998.84 38.6977 7
 5 -10 -2 1000.03 38.5862 3
 -5 -10 2 946.321 38.0205 8
 5 10 -2 917.187 39.0145 6
 5 10 -2 1005.74 39.6896 15
 5 10 -2 923.556 39.3691 14
 5 10 -2 994.242 39.4054 27
 4 -10 -2 383.938 17.8899 3
 4 10 -2 401.186 19.8542 15
 4 -10 -2 397.001 18.2295 7
 4 10 -2 383.71 18.7578 6
 4 10 -2 404.374 19.0624 27
 4 10 -2 365.161 18.9747 14
 3 -10 -2 13.3919 8.28002 7
 3 -10 -2 10.1702 7.64725 3
 3 10 -2 37.6675 11.8035 15
 3 10 -2 36.3137 9.80648 6
 3 10 -2 25.0281 9.83173 14
 3 10 -2 16.7994 9.68056 27
 2 -10 -2 231.958 12.7808 7
 2 10 -2 259.59 14.4867 15
 2 10 -2 251.411 14.1114 27
 2 -10 -2 239.723 12.551 3
 2 10 -2 250.06 13.9984 6
 -2 10 2 231.258 13.513 27
 1 10 -2 11.716 10.1867 15
 1 -10 -2 20.8874 7.10892 7
 1 -10 -2 20.5504 6.6866 3
 -1 10 2 22.5876 7.77959 27
 1 10 -2 19.4271 8.96813 27
 -1 -10 2 19.4065 8.53459 26
 1 10 -2 29.0794 9.76324 6
 0 10 -2 276.97 15.3331 15
 0 10 -2 234.549 14.3837 6
 0 -10 -2 235.298 12.1991 7
 0 10 2 256.401 13.3403 27
 0 10 -2 229.262 14.1405 27
 0 -10 2 251.461 14.0307 26
 0 -10 2 255.798 13.284 21
 -1 10 -2 344.974 17.5805 15
 1 -10 2 343.663 16.9061 26
 -1 10 -2 341.964 16.8501 27
 1 10 2 318.681 15.7875 27
 -1 10 -2 332.883 17.715 6
 1 -10 2 358.323 16.3142 21
 2 -10 2 85.9901 9.88902 21
 -2 10 -2 108.496 10.2438 6
 -2 10 -2 99.7375 9.75012 27
 2 -10 2 99.3246 10.0235 26
 2 10 2 74.6924 8.2163 27
 -2 10 -2 92.5476 9.88082 15
 3 -10 2 76.6554 10.4375 21
 -3 10 -2 104.354 10.176 6
 3 -10 2 78.1161 11.9103 17
 -3 10 -2 83.1097 11.1372 15
 -3 10 -2 90.498 9.82732 27
 3 10 2 67.4408 8.21747 27
 3 -10 2 90.342 9.68211 26
 3 -10 2 83.967 12.7347 24
 4 -10 2 49.8304 9.80447 21
 -4 10 -2 49.7447 9.6106 6
 4 -10 2 40.4891 9.50165 26
 -4 10 -2 60.7658 10.6731 15
 -4 10 -2 32.6133 9.03873 27
 4 10 2 30.3919 7.43122 27
 4 -10 2 64.8344 11.592 24
 5 -10 2 1300.83 49.1988 26
 -5 10 -2 1217.58 48.8809 27
 -5 10 -2 1280.8 49.4612 15
 5 -10 2 1224.46 50.0673 24
 5 -10 2 1223.54 49.289 21
 6 -10 2 27.5648 10.8087 21
 6 -10 2 30.0206 9.43075 26
 -6 10 -2 21.7691 9.35992 15
 -6 10 -2 30.3702 8.12333 27
 6 -10 2 23.0549 11.9645 24
 7 -10 2 212.812 15.2529 17
 -7 10 -2 207.218 14.005 15
 7 -10 2 219.099 13.726 26
 -7 10 -2 199.958 12.8349 27
 7 -10 2 250.065 14.7574 21
 8 -10 2 70.0354 12.0781 21
 -8 10 -2 80.5743 11.2553 15
 8 -10 2 71.5575 10.7004 26
 8 -10 2 83.1153 11.7474 17
 -8 10 -2 70.4678 9.48614 27
 9 -10 2 38.577 11.6298 21
 9 -10 2 30.4997 11.3105 17
 9 -10 2 42.819 10.4866 26
 -9 10 -2 14.1876 8.6458 27
 -9 10 -2 35.3452 10.5342 15
 10 -10 2 47.5838 12.2406 17
 -10 10 -2 54.7847 11.4682 15
 10 -10 2 73.3249 9.57178 30
 11 -10 2 18.1356 12.5745 17
 11 -10 2 30.8633 7.87986 10
 -11 10 -2 13.7533 10.687 15
 11 -10 2 26.0949 9.12635 30
 12 -10 2 53.316 8.47409 10
 12 -10 2 60.1038 10.2932 30
 12 -10 2 67.4358 12.6933 17
 -12 10 -2 69.2329 12.0498 15
 13 -10 2 15.5647 8.34393 10
 13 -10 2 25.0886 9.57707 30
 13 -10 2 12.5092 12.8181 17
 -13 10 -2 28.9453 11.5509 15
 13 -10 2 13.9641 12.9403 24
 14 -10 2 823.465 34.4583 10
 14 -10 2 871.466 35.1033 30
 14 -10 2 868.769 35.8302 17
 -14 10 -2 851.119 36.1045 15
 14 -10 2 861.075 36.73 24
 15 -10 2 51.0142 9.28155 10
 -15 10 -2 36.735 11.9607 15
 15 -10 2 62.0464 13.7948 24
 15 -10 2 45.9509 10.2848 30
 15 -10 2 47.1841 11.2958 17
 16 -10 2 1153.08 45.654 10
 16 -10 2 1160.87 46.3708 17
 -16 10 -2 1177.9 46.9962 15
 16 -10 2 1241.83 47.1724 24
 16 -10 2 1092.12 45.9151 30
 17 -10 2 30.7439 9.47429 30
 17 -10 2 23.2073 8.77283 10
 17 -10 2 14.3761 10.7346 17
 -17 10 -2 22.1542 11.0442 15
 17 -10 2 25.8003 13.2852 24
 18 -10 2 307.197 15.1362 10
 18 -10 2 300.301 14.3192 8
 18 -10 2 296.744 16.2052 17
 -18 10 -2 286.865 16.8926 15
 18 -10 2 284.016 15.6914 30
 18 -10 2 322.362 17.4788 24
 19 -10 2 61.1543 8.76331 10
 19 -10 2 64.0449 8.86671 30
 -19 10 -2 42.2806 10.1081 15
 19 -10 2 67.1038 9.49972 17
 19 -10 2 73.972 11.8623 24
 20 -10 2 20.9304 7.73146 17
 20 -10 2 25.6553 8.06547 10
 -20 10 -2 13.5253 8.99561 15
 20 -10 2 5.4849 9.39069 24
 -21 10 -2 2.56996 7.99772 15
 21 -10 2 2.0008 7.07665 10
 21 -10 2 1.15909 6.42708 17
 21 -10 2 -3.60383 8.4264 26
 21 -10 2 -8.61196 8.89077 24
 22 -10 2 22.8142 6.63801 10
 -22 10 -2 14.0994 6.93928 15
 22 -10 2 23.9934 7.89303 24
 22 -10 2 26.0169 7.61063 26
 23 -10 2 2.33357 5.44168 10
 23 -10 2 5.29058 6.31524 26
 -23 10 -2 6.20955 5.92578 15
 23 -10 2 0.97432 6.19374 24
 24 -11 -2 9.13126 6.59747 17
 23 -11 -2 -0.29641 7.8616 17
 23 -11 -2 1.13622 6.53936 24
 23 11 -2 0.41509 7.47028 13
 22 -11 -2 11.5158 7.28493 24
 22 11 -2 7.7054 8.54512 13
 21 -11 -2 10.7054 6.05049 21
 -21 11 2 13.3873 6.46913 15
 21 -11 -2 1.46703 8.16127 24
 21 11 -2 0.72205 9.52285 13
 20 -11 -2 79.852 7.94606 21
 -20 11 2 53.2319 7.94938 15
 20 -11 -2 56.3667 9.43655 24
 19 11 -2 38.9881 11.0686 27
 19 -11 -2 54.2286 8.63704 21
 -19 11 2 49.3945 8.32805 15
 19 11 -2 69.2073 11.5129 13
 19 -11 -2 67.9163 9.70392 24
 19 11 -2 65.6931 8.93746 4
 18 -11 -2 102.492 9.10248 11
 -18 11 2 93.4304 9.22525 15
 18 11 -2 104.37 11.6203 27
 18 11 -2 116.269 10.5122 4
 18 -11 -2 111.742 10.9895 24
 18 -11 -2 115.028 10.3634 21
 17 11 -2 15.7753 11.9287 6
 -17 11 2 0.75374 8.20116 15
 17 11 -2 7.66578 11.6149 27
 17 -11 -2 -16.9567 9.6676 24
 17 -11 -2 9.10829 9.68886 21
 16 11 -2 67.2708 12.2517 6
 16 11 -2 64.0671 12.5332 27
 16 11 -2 52.0228 8.7873 19
 -16 11 2 57.1727 8.75129 15
 16 -11 -2 41.456 10.2411 24
 16 -11 -2 55.8201 9.90709 21
 15 11 -2 74.3951 12.5798 6
 15 11 -2 91.4506 13.3953 27
 15 11 -2 69.7401 9.25911 19
 -15 11 2 54.1373 8.5719 15
 15 -11 -2 77.2453 11.2931 21
 14 11 -2 10.9064 11.9169 6
 14 11 -2 7.0938 8.36392 19
 -14 11 2 -19.1701 8.40341 15
 14 -11 -2 -0.83432 11.4816 21
 13 11 -2 86.8976 12.6046 6
 13 11 -2 66.8348 9.3107 19
 -13 11 2 51.0889 8.96001 15
 13 11 -2 91.4048 13.9761 15
 13 -11 -2 73.0355 11.9587 21
 -12 11 2 18.19 7.88838 15
 12 -11 -2 25.9886 12.1472 7
 12 11 -2 28.6989 12.656 15
 12 11 -2 29.6599 12.6334 25
 12 11 -2 13.1691 11.2834 6
 11 11 -2 64.0417 13.3402 27
 11 11 -2 39.4947 13.4497 15
 11 11 -2 42.7799 12.8586 25
 11 -11 -2 63.9774 12.0533 7
 -11 11 2 39.1984 7.7859 15
 11 11 -2 50.2825 11.799 6
 10 -11 -2 20.7195 11.4049 7
 10 11 -2 18.7978 12.0304 25
 10 11 -2 37.8903 12.7033 15
 10 11 -2 14.8955 12.3375 27
 10 11 -2 12.7704 10.575 6
 10 -11 -2 19.7545 11.2316 21
 -10 11 2 13.5315 7.62065 15
 9 11 -2 37.5962 12.4723 27
 -9 11 2 30.715 7.54872 15
 9 -11 -2 41.5534 9.29925 3
 9 -11 -2 28.5421 11.033 7
 9 11 -2 40.4236 12.6666 25
 9 11 -2 32.8983 11.3508 15
 9 11 -2 33.3391 11.4413 6
 9 -11 -2 34.4712 12.2332 21
 8 -11 -2 7.83301 11.2207 7
 -8 11 2 15.6639 7.22356 15
 8 11 -2 -3.11525 12.2043 27
 8 -11 -2 2.36708 9.05751 3
 8 11 -2 12.4081 12.6766 25
 8 11 -2 22.6967 10.1903 6
 8 -11 -2 -0.61278 10.9715 21
 8 11 -2 10.7341 12.7521 15
 7 11 -2 188.165 15.2208 27
 7 -11 -2 198.075 13.3862 7
 7 11 -2 193.386 15.3838 15
 7 11 -2 212.265 14.3435 6
 7 11 -2 210.65 16.606 25
 7 -11 -2 191.125 12.5925 3
 6 -11 -2 143.625 11.7608 7
 6 11 -2 130.065 14.4637 25
 6 -11 -2 157.328 10.9911 3
 6 11 -2 131.934 13.3981 27
 6 11 -2 141.685 14.2901 15
 6 11 -2 162.09 13.0078 6
 5 11 -2 2251.07 81.5821 6
 5 11 -2 2025.09 81.9571 15
 5 -11 -2 2095.22 81.0272 3
 5 -11 -2 2094.93 81.1372 7
 5 11 -2 2148.25 81.8693 27
 -4 -11 2 65.0637 8.73449 8
 4 11 -2 48.7429 10.3226 6
 4 -11 -2 70.9944 9.1477 3
 4 -11 -2 49.7769 9.59305 7
 4 11 -2 71.0647 13.3873 15
 4 11 -2 57.2202 11.383 14
 4 11 -2 61.1693 11.9361 27
 3 -11 -2 857.7 37.2621 3
 -3 11 2 965.834 37.9351 27
 3 -11 -2 918.11 37.5351 7
 3 11 -2 1008.08 38.8161 27
 3 11 -2 950.618 38.3712 6
 3 11 -2 1025.44 39.4238 15
 3 11 -2 899.144 38.3285 14
 2 11 -2 102.365 13.0435 15
 2 11 -2 79.1212 11.9259 27
 2 -11 -2 84.3658 8.90655 3
 -2 11 2 94.2239 9.82422 27
 2 11 -2 80.4318 10.9546 6
 2 -11 -2 83.8963 9.29699 7
 2 11 -2 74.467 11.6739 14
 1 -11 -2 206.011 12.473 7
 -1 11 2 213.187 12.7561 27
 1 11 -2 229.617 14.4259 27
 1 11 -2 185.222 14.2252 14
 1 11 -2 270.054 16.1 15
 1 11 -2 250.502 14.3902 6
 0 11 -2 103.796 11.9643 6
 0 11 2 118.909 9.94842 27
 0 11 -2 118.165 11.5432 27
 0 11 -2 120.904 12.9438 15
 0 11 -2 101.64 12.0286 14
 1 11 2 713.46 32.0792 27
 -1 11 -2 837.596 33.9104 15
 1 -11 2 790.832 32.722 26
 -1 11 -2 771.632 33.1722 27
 -1 11 -2 844.357 33.1965 6
 -1 11 -2 860.91 34.0603 14
 2 -11 2 40.4989 9.75621 21
 2 -11 2 45.6829 9.55534 26
 -2 11 -2 40.7281 10.3541 6
 -2 11 -2 60.3254 10.9121 15
 2 11 2 22.29 7.66203 27
 -2 11 -2 32.2308 10.5583 27
 -2 11 -2 39.1712 10.3297 14
 -3 11 -2 1574.84 62.247 15
 -3 11 -2 1680.67 61.8155 6
 -3 11 -2 1534.36 61.545 27
 3 11 2 1559.52 61.0228 27
 3 -11 2 1537.08 61.3776 26
 3 -11 2 1631.68 61.7135 21
 4 -11 2 31.9772 9.92676 21
 4 -11 2 39.5822 11.8194 17
 4 -11 2 32.4055 10.4425 26
 -4 11 -2 47.5042 11.298 15
 4 11 2 41.894 7.54376 27
 -4 11 -2 54.2189 10.4895 27
 -4 11 -2 52.6659 11.258 6
 5 -11 2 348.661 20.1434 17
 5 -11 2 357.186 18.9483 26
 -5 11 -2 376.497 19.6667 15
 -5 11 -2 381.702 18.748 27
 5 11 2 367.689 17.2915 27
 -5 11 -2 418.971 19.3032 6
 5 -11 2 403.679 21.3134 24
 5 -11 2 421.764 19.8483 21
 -6 11 -2 276.453 16.4939 15
 -6 11 -2 277.14 15.679 6
 -6 11 -2 241.091 14.5988 27
 6 -11 2 258.353 14.7813 26
 6 -11 2 249.733 18.0685 24
 6 -11 2 271.608 16.2262 21
 7 -11 2 -2.4451 12.1391 21
 -7 11 -2 8.89866 10.54 15
 -7 11 -2 -3.53676 9.37414 27
 7 -11 2 18.325 14.0363 24
 7 -11 2 -11.6663 9.88978 26
 -8 11 -2 -5.61245 10.9855 15
 8 -11 2 -2.64573 9.58991 26
 -8 11 -2 6.43695 8.84394 27
 8 -11 2 21.2887 14.4169 24
 -9 11 -2 30.6284 12.0336 15
 -9 11 -2 21.8083 8.77604 27
 9 -11 2 25.0659 12.679 17
 9 -11 2 20.3847 10.2296 26
 9 -11 2 15.5218 13.6 24
 10 -11 2 0.9074 10.2254 26
 -10 11 -2 -0.99695 10.9398 15
 -10 11 -2 -1.14101 8.29364 27
 10 -11 2 27.4954 11.9996 17
 11 -11 2 102.825 11.7031 26
 11 -11 2 108.244 13.5485 17
 -11 11 -2 117.738 13.0905 15
 12 -11 2 46.5314 11.0651 26
 12 -11 2 54.8616 12.6696 17
 -12 11 -2 54.3079 12.5875 15
 -13 11 -2 23.5996 11.8867 15
 13 -11 2 22.7188 10.3455 26
 13 -11 2 6.204 11.5795 17
 14 -11 2 261.283 15.8939 26
 14 -11 2 252.404 16.2173 17
 -14 11 -2 272.284 16.8041 15
 -15 11 -2 154.133 13.2697 15
 15 -11 2 133.637 10.0251 10
 15 -11 2 139.98 15.0607 24
 15 -11 2 161.582 13.4525 17
 15 -11 2 139.504 12.3337 26
 16 -11 2 210.048 12.3942 10
 16 -11 2 232.684 14.4893 17
 -16 11 -2 237.611 15.3267 15
 16 -11 2 226.905 14.1582 26
 16 -11 2 248.047 16.5451 24
 -17 11 -2 40.0217 10.1856 15
 17 -11 2 34.3538 10.1046 26
 17 -11 2 14.2911 7.59796 10
 17 -11 2 35.821 11.909 24
 17 -11 2 36.6314 9.91441 17
 18 -11 2 62.5465 8.0875 10
 -18 11 -2 92.6633 10.6844 15
 18 -11 2 86.1784 9.93698 17
 18 -11 2 82.7148 7.96184 8
 18 -11 2 84.3104 9.7229 26
 18 -11 2 90.4163 11.9733 24
 -19 11 -2 7.08435 8.32281 15
 19 -11 2 -3.13907 6.58838 10
 19 -11 2 -0.62002 6.77161 29
 19 -11 2 -18.7372 7.96609 17
 19 -11 2 3.53121 8.50956 26
 19 -11 2 4.28445 9.95611 24
 20 -11 2 -3.9743 6.37961 17
 20 -11 2 4.27045 6.33595 10
 20 -11 2 2.86507 7.83932 26
 -20 11 -2 10.0515 8.0462 15
 20 -11 2 0.16673 8.79437 24
 21 -11 2 35.6783 6.04336 10
 21 -11 2 28.5217 7.32122 26
 21 -11 2 50.3804 8.21092 24
 -21 11 -2 26.2417 7.16253 15
 22 -11 2 -1.89322 5.72032 26
 -22 11 -2 4.95457 5.83286 15
 22 -11 2 -3.28505 6.31725 24
 23 12 -2 6.71703 5.35652 6
 23 -12 -2 -5.31869 5.99193 17
 22 -12 -2 -4.76179 7.13454 17
 22 12 -2 2.29628 6.65819 6
 22 12 -2 7.78313 6.57156 13
 21 -12 -2 4.66759 5.40245 21
 21 12 -2 20.0941 7.99514 6
 21 -12 -2 7.73462 8.3641 17
 21 12 -2 4.36906 7.54721 13
 20 -12 -2 103.979 8.15889 21
 20 12 -2 122.983 10.7487 6
 20 -12 -2 96.898 10.5068 17
 20 12 -2 110.499 10.2165 13
 19 -12 -2 23.129 7.72326 21
 19 12 -2 13.1052 10.4173 6
 19 -12 -2 -3.71957 9.58215 17
 19 12 -2 11.5621 9.65553 13
 18 -12 -2 12.9267 8.63184 21
 18 12 -2 -4.69716 10.651 6
 18 12 -2 -4.96076 10.2885 27
 18 12 -2 9.18965 7.78108 4
 18 -12 -2 5.94778 10.3644 17
 -17 12 2 65.2853 8.32324 15
 17 -12 -2 86.7472 11.5546 17
 17 12 -2 83.1432 11.5335 6
 17 12 -2 91.4412 11.7481 27
 17 12 -2 70.2899 9.43924 4
 17 -12 -2 95.6485 10.3274 21
 16 12 -2 562.784 23.8856 6
 16 12 -2 489.005 23.3431 27
 16 -12 -2 545.547 22.9602 21
 15 12 -2 71.9604 12.6452 27
 15 12 -2 95.9516 12.2193 6
 -15 12 2 87.589 8.96902 15
 15 -12 -2 80.352 11.2383 21
 -14 12 2 238.816 14.1611 15
 14 12 -2 305.769 17.2466 6
 14 -12 -2 310.223 16.5915 21
 13 12 -2 174.178 13.8812 6
 13 -12 -2 168.216 13.7966 17
 -13 12 2 169.339 11.2426 15
 12 12 -2 19.4458 11.1122 6
 -12 12 2 12.0477 7.73942 15
 12 12 -2 14.4536 13.1226 15
 12 12 -2 22.3885 12.6515 25
 12 -12 -2 22.2501 10.4492 17
 11 -12 -2 102.801 11.7161 17
 11 12 -2 72.629 13.4607 25
 11 12 -2 90.9205 14.0965 27
 -11 12 2 75.8094 8.88403 15
 11 12 -2 99.6749 14.3347 15
 11 -12 -2 87.9579 13.0939 21
 11 12 -2 71.1399 12.1483 6
 10 -12 -2 184.259 13.7275 17
 10 12 -2 225.585 16.353 15
 10 12 -2 206.309 14.8375 6
 10 12 -2 232.413 17.182 27
 10 12 -2 211.626 16.0548 25
 10 -12 -2 195.695 15.0475 21
 9 -12 -2 -2.26194 9.82942 17
 9 12 -2 -9.46696 11.9106 25
 9 12 -2 6.86736 12.8211 27
 9 12 -2 3.42518 13.0058 15
 9 -12 -2 6.4702 11.5558 21
 9 12 -2 -3.50907 10.8334 6
 8 12 -2 401.393 19.3581 15
 8 12 -2 287.233 19.5447 27
 8 12 -2 349.918 20.6991 25
 8 12 -2 368.498 18.5088 6
 8 -12 -2 254.624 18.4014 21
 7 12 -2 656.463 31.1159 27
 7 12 -2 683.265 31.1707 15
 7 12 -2 704.78 30.0803 6
 7 12 -2 661.907 31.3916 25
 7 -12 -2 745.824 30.2237 21
 6 12 -2 929.082 39.6323 25
 6 12 -2 797.465 38.6239 27
 6 12 -2 1007.97 39.8491 15
 6 12 -2 1041.06 38.1359 6
 6 -12 -2 808.05 38.0316 21
 -5 12 2 828.832 35.2239 27
 5 12 -2 831.78 36.3644 27
 5 12 -2 916.459 37.2413 15
 5 12 -2 840.018 35.5775 6
 5 12 -2 849.153 36.6819 25
 5 -12 -2 850.981 35.2048 21
 4 12 -2 9.82478 10.1981 6
 -4 -12 2 -7.52271 8.35741 8
 -4 12 2 -4.66762 9.84898 27
 4 12 -2 3.09101 12.6019 27
 4 12 -2 9.91621 13.6236 15
 4 -12 -2 -4.59036 11.1445 21
 3 12 -2 606.243 28.1533 15
 -3 -12 2 587.335 25.1302 8
 3 12 -2 599.634 26.1992 6
 3 12 -2 551.538 26.9191 27
 -3 12 2 618.577 25.9904 27
 3 12 -2 595.64 26.7216 14
 3 -12 -2 556.097 26.0113 21
 2 -12 -2 635.183 27.7096 21
 -2 12 2 614.514 27.8037 27
 2 12 -2 699.881 29.0137 27
 2 12 -2 680.235 28.7678 6
 2 12 -2 619.107 29.1945 15
 2 12 -2 715.553 29.1599 14
 -1 12 2 319.908 15.7877 27
 1 12 -2 272.532 17.3498 27
 1 12 -2 299.393 16.2182 6
 1 12 -2 317.536 18.9832 15
 1 12 -2 287.665 17.4358 14
 1 -12 -2 267.301 15.182 21
 0 12 -2 35.8295 11.7304 27
 0 12 -2 38.2131 13.9124 15
 0 12 -2 54.7679 11.0389 6
 0 12 -2 47.8465 11.4709 14
 0 12 2 19.3193 9.81089 27
 -1 12 -2 45.3866 11.1056 27
 1 12 2 26.1583 9.27044 27
 -1 12 -2 26.6994 13.6604 15
 -1 12 -2 50.374 10.943 6
 -1 12 -2 54.2108 10.8231 14
 -2 12 -2 2.50016 12.3046 15
 2 12 2 4.91599 8.78642 27
 -2 12 -2 -1.98054 11.0529 27
 -2 12 -2 19.8352 10.0874 6
 -2 12 -2 2.03117 10.3285 14
 -3 12 -2 592.966 26.0368 27
 3 12 2 551.319 24.8964 27
 -3 12 -2 585.286 26.3048 6
 -3 12 -2 608.48 26.9708 15
 -3 12 -2 594.082 27.2803 14
 -4 12 -2 5613.59 205.613 15
 -4 12 -2 5318.34 205.091 27
 -4 12 -2 5499.86 205.271 6
 4 12 2 5377.83 204.618 27
 4 -12 2 5411.13 204.967 26
 -4 12 -2 5692.44 205.729 14
 -5 12 -2 51.6471 12.0648 15
 -5 12 -2 41.4426 11.0512 27
 5 12 2 13.0682 7.69657 27
 -5 12 -2 29.9356 12.0027 6
 5 -12 2 26.011 10.0726 26
 -5 12 -2 48.8767 12.5153 14
 6 -12 2 2190.13 84.8149 17
 -6 12 -2 2175.96 84.3531 6
 -6 12 -2 2181.41 84.0988 27
 6 -12 2 2163.52 84.1465 26
 -6 12 -2 2280.03 85.0279 15
 -7 12 -2 45.0074 13.1912 15
 7 -12 2 39.1978 10.0148 26
 -7 12 -2 50.8723 9.80712 27
 7 -12 2 46.4335 14.2223 24
 -7 12 -2 33.4756 10.82 6
 -8 12 -2 40.8808 10.5499 6
 8 -12 2 44.3588 10.2392 26
 -8 12 -2 30.351 10.0051 27
 -8 12 -2 43.9206 13.1838 15
 8 -12 2 50.4277 14.9936 24
 -9 12 -2 109.323 12.1871 6
 9 -12 2 95.3842 11.7049 26
 -9 12 -2 101.046 10.9371 27
 -9 12 -2 103.856 12.4831 15
 9 -12 2 105.018 16.2749 24
 10 -12 2 211.002 16.3973 24
 10 -12 2 170.266 15.4632 17
 -10 12 -2 157.702 12.1361 27
 -10 12 -2 213.399 15.1906 15
 10 -12 2 173.997 13.2489 26
 -10 12 -2 165.643 13.9877 6
 11 -12 2 134.742 13.9363 17
 -11 12 -2 157.519 13.8587 15
 11 -12 2 130.454 12.5626 26
 -11 12 -2 157.775 12.4395 6
 11 -12 2 137.813 15.9861 24
 12 -12 2 42.914 10.6913 26
 -12 12 -2 69.5927 12.5822 15
 -12 12 -2 47.4544 10.4726 6
 12 -12 2 59.5842 12.3389 17
 13 -12 2 11.1036 11.7281 17
 -13 12 -2 30.2478 11.0618 15
 13 -12 2 25.4696 10.0451 26
 14 -12 2 93.7482 11.2003 26
 -14 12 -2 115.354 12.6157 15
 -15 12 -2 10.6507 10.232 15
 15 -12 2 8.05473 10.3957 17
 15 -12 2 31.2112 9.63828 26
 16 -12 2 22.2003 9.69661 17
 16 -12 2 10.2671 8.7253 26
 -16 12 -2 25.1899 8.33882 6
 -16 12 -2 34.5497 10.4497 15
 17 -12 2 37.5321 9.17633 17
 -17 12 -2 23.8916 7.66329 6
 17 -12 2 31.6111 7.62148 8
 17 -12 2 43.1874 11.0371 24
 -17 12 -2 33.2885 9.73882 15
 17 -12 2 21.3373 8.26323 26
 18 -12 2 22.7388 6.23168 8
 18 -12 2 35.627 7.92787 26
 18 -12 2 20.8313 7.99771 17
 -18 12 -2 19.7257 8.77205 15
 -18 12 -2 14.6063 6.52322 6
 18 -12 2 15.2211 10.0475 24
 19 -12 2 13.5227 5.95002 29
 -19 12 -2 8.42968 7.70983 15
 19 -12 2 12.7014 6.87687 26
 19 -12 2 0.16001 8.49009 24
 20 -12 2 9.987 5.38241 26
 -20 12 -2 -1.66294 6.5147 15
 20 -12 2 6.40208 7.48477 24
 -21 12 -2 -1.98097 5.25454 15
 -21 13 2 8.47869 6.1628 27
 21 13 -2 18.3582 5.97575 6
 21 -13 -2 17.4355 6.26523 17
 20 -13 -2 131.19 9.13485 17
 -20 13 2 104.696 9.26961 27
 20 13 -2 109.439 8.56126 13
 20 13 -2 123.999 9.03512 6
 20 -13 -2 116.805 7.64888 21
 19 -13 -2 40.6682 6.9037 21
 19 -13 -2 44.9312 8.28434 17
 19 13 -2 34.9832 8.83152 6
 19 13 -2 47.7252 8.01521 13
 18 -13 -2 44.266 8.16488 21
 18 13 -2 38.8601 9.08166 6
 18 -13 -2 19.7278 8.9924 17
 18 13 -2 34.5033 8.92606 27
 18 13 -2 34.4225 9.03534 13
 17 -13 -2 41.3576 8.63523 21
 17 13 -2 45.5496 9.18479 6
 17 -13 -2 46.0237 9.75794 17
 17 13 -2 35.1502 9.36273 27
 16 13 -2 717.376 30.4198 6
 16 -13 -2 708.427 30.1112 17
 16 13 -2 678.715 30.0883 27
 16 -13 -2 758.585 30.062 21
 15 13 -2 21.2969 10.4033 6
 15 -13 -2 24.181 9.96874 17
 15 13 -2 29.1614 11.5242 27
 15 -13 -2 20.6174 10.6643 21
 14 13 -2 29.3039 10.8957 6
 14 13 -2 40.7177 11.3016 27
 14 -13 -2 30.449 10.374 17
 14 -13 -2 29.5597 11.2044 21
 13 13 -2 14.4682 9.97454 6
 13 -13 -2 -5.9007 10.152 17
 12 13 -2 12.9696 10.2485 6
 12 -13 -2 11.2489 10.394 17
 12 13 -2 22.9126 12.9299 15
 12 -13 -2 22.2847 11.7869 21
 11 13 -2 5.66463 9.80282 6
 11 -13 -2 14.0595 10.1402 17
 11 13 -2 25.0715 13.0153 27
 11 13 -2 8.22403 12.1834 25
 11 13 -2 22.4761 12.2006 15
 11 -13 -2 18.1094 11.1209 21
 10 13 -2 55.674 12.6321 27
 10 -13 -2 37.9635 9.9166 17
 10 13 -2 34.1079 12.2671 25
 10 13 -2 64.4583 13.5536 15
 10 -13 -2 42.4629 12.1197 21
 10 13 -2 39.5242 10.0484 6
 -9 13 2 41.1476 11.8824 27
 9 13 -2 36.1899 11.6104 25
 9 13 -2 65.6519 13.7963 15
 9 13 -2 49.5865 13.8634 27
 9 13 -2 40.0744 11.5309 6
 9 -13 -2 48.933 11.5469 21
 8 13 -2 1061.39 43.4325 25
 8 13 -2 1038.03 43.3092 27
 -8 13 2 1021.71 42.8694 27
 8 13 -2 1076.75 43.9147 15
 8 13 -2 1054.02 42.659 6
 8 -13 -2 1043.33 42.7486 21
 -7 13 2 180.272 14.3519 27
 7 13 -2 197.165 16.5469 27
 7 13 -2 199.27 14.58 6
 7 13 -2 179.684 16.6318 15
 7 13 -2 236.349 16.4029 25
 7 -13 -2 217.962 14.8385 21
 6 -13 -2 1727.16 69.7841 21
 -6 13 2 1720.49 70.0871 27
 6 13 -2 1817.25 71.0206 27
 6 13 -2 2018.59 71.3529 15
 6 13 -2 1845.65 70.0034 6
 6 13 -2 1745.31 70.7236 25
 -5 13 2 177.047 13.8102 27
 5 13 -2 168.881 16.0877 27
 5 13 -2 171.341 15.7203 25
 5 13 -2 145.486 15.3506 15
 5 13 -2 182.969 13.3325 6
 5 -13 -2 169.271 13.5101 21
 4 13 -2 3680.43 136.846 25
 -4 13 2 3587.13 136.091 27
 4 13 -2 3566.04 136.436 27
 4 13 -2 3668.49 136.991 15
 4 13 -2 3580.04 136.004 6
 4 -13 -2 3531.9 135.851 21
 3 13 -2 25.0517 13.1458 27
 -3 -13 2 7.73433 8.37511 8
 -3 13 2 21.6379 10.6498 27
 3 13 -2 29.8774 10.7672 6
 3 13 -2 27.1005 13.5696 15
 3 -13 -2 12.9077 9.55653 21
 -2 -13 2 580.225 25.7485 8
 2 13 -2 593.367 29.0409 15
 -2 13 2 615.267 26.5305 27
 2 13 -2 596.868 27.7136 27
 2 13 -2 606.873 26.5904 6
 2 13 -2 595.952 27.4553 14
 2 -13 -2 597.363 25.9956 21
 -1 13 2 67.7602 10.8936 27
 1 13 -2 78.6623 12.9088 27
 1 13 -2 48.4808 15.2247 15
 1 13 -2 75.5732 11.7759 14
 1 13 -2 72.0039 11.4561 6
 1 -13 -2 85.2555 9.43189 21
 0 13 -2 105.716 13.5641 27
 0 13 -2 169.177 16.3249 15
 0 13 2 101.738 11.2274 27
 0 13 -2 135.875 13.2554 14
 0 13 -2 133.38 12.9758 6
 0 -13 -2 70.6497 9.62554 21
 -1 13 -2 264.434 15.7937 6
 1 13 2 277.806 15.1943 27
 -1 13 -2 283.704 16.1992 27
 -1 13 -2 252.659 17.9353 15
 -1 13 -2 261.371 16.8617 14
 -2 13 -2 3409.09 118.785 15
 2 13 2 2933.63 117.169 27
 -2 13 -2 3039.76 117.798 27
 -2 13 -2 3267.15 117.721 6
 -2 13 -2 2934.86 118.249 14
 -3 13 -2 79.3205 14.7017 15
 -3 13 -2 52.44 12.3835 27
 3 13 2 52.1696 9.09305 27
 -3 13 -2 73.0536 11.4733 6
 -3 13 -2 58.8433 12.1729 14
 4 13 2 3168.3 122.65 27
 -4 13 -2 3136.11 124.037 15
 -4 13 -2 3331.52 123.364 27
 -4 13 -2 3237.14 123.191 6
 -4 13 -2 3417.79 124.028 14
 -5 13 -2 40.9791 10.6326 6
 -5 13 -2 36.1169 11.2977 27
 -5 13 -2 38.5735 12.7784 15
 5 13 2 30.4538 8.27645 27
 -5 13 -2 34.4426 12.8812 14
 -6 13 -2 1997.91 79.5368 27
 -6 13 -2 2023.82 79.4976 6
 -6 13 -2 2133.01 80.2778 15
 -6 13 -2 2133.28 80.2511 14
 -7 13 -2 77.8639 13.3829 15
 -7 13 -2 84.7022 11.5156 27
 -7 13 -2 83.6635 11.3065 6
 -7 13 -2 99.0312 12.5505 14
 -8 13 -2 344 18.258 6
 -8 13 -2 338.574 17.9369 27
 -8 13 -2 414.563 20.3972 14
 -8 13 -2 358.826 19.8823 15
 -9 13 -2 70.3822 11.9362 15
 -9 13 -2 51.6415 10.4326 27
 -9 13 -2 60.6772 10.3356 6
 -9 13 -2 53.6369 11.4444 14
 -10 13 -2 17.2866 8.87449 27
 -10 13 -2 8.51996 10.1632 15
 -10 13 -2 7.85848 9.19331 6
 -11 13 -2 8.53886 11.3065 15
 11 -13 2 8.22595 12.1571 17
 -11 13 -2 12.6259 9.23412 6
 12 -13 2 23.5518 10.7342 17
 -12 13 -2 -4.59277 11.6259 15
 -12 13 -2 2.7793 8.46946 6
 -13 13 -2 37.509 8.64402 6
 13 -13 2 37.75 10.8705 17
 -13 13 -2 29.0768 10.3856 15
 13 -13 2 53.6478 13.1686 24
 -14 13 -2 590.118 26.1271 15
 14 -13 2 618.942 25.9709 17
 -14 13 -2 560.067 24.67 6
 15 -13 2 17.314 7.88524 8
 -15 13 -2 6.8949 7.34278 6
 16 -13 2 49.948 7.58061 8
 -16 13 -2 43.0725 9.008 15
 -17 13 -2 -5.25872 7.94616 15
 17 -13 2 0.57262 6.25463 8
 18 -13 2 40.7354 6.14139 29
 18 -13 2 25.2409 5.46437 8
 -18 13 -2 34.0961 7.40565 15
 -19 13 -2 20.1701 6.25815 15
 -19 13 -2 3.69636 6.02258 14
 19 14 -2 3.08639 5.43571 6
 -19 14 2 0.24764 5.79731 27
 18 -14 -2 21.0935 6.2735 21
 18 -14 -2 17.1381 6.65689 17
 18 14 -2 29.4141 7.21718 6
 18 14 -2 14.6381 6.31716 13
 -18 14 2 14.8901 7.4142 27
 17 -14 -2 16.842 7.31334 21
 17 14 -2 15.2002 7.7389 6
 17 14 -2 8.06372 7.51733 27
 17 -14 -2 6.35389 7.28466 17
 -17 14 2 -0.15585 8.09645 27
 17 14 -2 10.8156 7.36005 13
 16 -14 -2 30.7789 8.45757 21
 16 14 -2 24.2497 8.32377 6
 16 14 -2 19.9961 8.36266 27
 16 -14 -2 20.7573 8.00966 17
 15 -14 -2 107.654 10.4594 21
 15 14 -2 113.118 10.3192 6
 15 -14 -2 122.796 9.80543 17
 15 14 -2 99.4331 10.3403 27
 14 14 -2 61.3845 9.75126 6
 14 14 -2 72.7286 10.9759 27
 14 -14 -2 79.5286 9.11391 17
 13 14 -2 9.17899 9.44757 6
 13 -14 -2 13.5446 8.51386 17
 -13 14 2 0.60227 10.6974 27
 13 -14 -2 16.773 10.0109 21
 12 14 -2 57.739 10.11 6
 -12 14 2 50.085 10.7185 27
 12 -14 -2 70.6639 10.1967 21
 11 14 -2 17.0856 9.70976 6
 -11 14 2 5.76985 9.92348 27
 11 14 -2 15.487 12.1333 15
 11 -14 -2 12.2348 10.9083 21
 10 14 -2 58.3526 10.1506 6
 -10 14 2 30.6785 10.3682 27
 10 14 -2 32.8568 10.6717 25
 10 14 -2 42.0286 13.012 27
 10 14 -2 25.4598 11.4412 15
 10 -14 -2 28.0364 10.917 21
 -9 14 2 74.2819 10.8164 27
 9 14 -2 68.3755 12.0952 27
 9 14 -2 87.2346 12.0112 25
 9 14 -2 59.9623 11.8549 15
 9 -14 -2 102.979 11.3712 21
 9 14 -2 85.4829 11.1061 6
 -8 14 2 274.679 16.6178 27
 8 14 -2 261.47 17.6939 27
 8 14 -2 296.735 17.1418 15
 8 14 -2 275.692 15.8461 6
 8 14 -2 248.487 16.7829 25
 8 -14 -2 269.48 15.9047 21
 -7 14 2 552.231 24.9096 27
 7 14 -2 546.034 26.0644 15
 7 14 -2 555.07 24.7123 6
 7 14 -2 532.707 25.3081 25
 7 -14 -2 570.368 24.7538 21
 7 14 -2 511.613 25.7786 27
 6 14 -2 963.689 39.485 25
 -6 14 2 960.436 38.6931 27
 6 14 -2 895.28 39.1029 27
 6 14 -2 927.699 39.6666 15
 6 14 -2 938.51 38.2984 6
 6 -14 -2 911.974 38.2395 21
 -5 14 2 69.8773 11.6856 27
 5 14 -2 75.3693 12.703 27
 5 14 -2 81.9942 14.6768 25
 5 14 -2 105.842 13.9263 15
 5 14 -2 67.5882 11.5716 6
 5 -14 -2 60.7746 12.0022 21
 -4 14 2 848.566 35.7266 27
 4 14 -2 820.263 36.5381 27
 4 14 -2 833.089 37.0612 15
 4 14 -2 903.682 35.4985 6
 4 14 -2 829.984 37.0022 25
 4 -14 -2 879.966 35.2224 21
 3 14 -2 8.30355 13.3554 15
 -3 14 2 5.78078 10.2826 27
 3 14 -2 -1.2277 12.47 27
 3 14 -2 15.8994 14.2489 25
 3 14 -2 3.00616 9.76887 6
 3 -14 -2 2.67972 9.85522 21
 -2 -14 2 345.712 17.2725 8
 -2 14 2 350.447 18.5727 27
 2 14 -2 385.996 20.0268 27
 2 14 -2 379.508 21.2853 15
 2 14 -2 369.112 18.4393 6
 2 -14 -2 336.354 17.5258 21
 -1 -14 2 217.861 14.2927 8
 1 14 -2 255.633 14.3908 6
 -1 14 2 238.878 14.6831 27
 1 14 -2 282.553 16.8502 27
 1 14 -2 239.41 17.5769 15
 1 14 -2 267.933 16.7056 14
 1 -14 -2 220.968 13.7916 21
 0 -14 2 5.54786 9.38085 8
 0 14 2 16.8997 10.227 27
 0 14 -2 27.9754 12.2396 27
 0 14 -2 33.1632 14.3265 15
 0 14 -2 34.7601 11.2538 14
 0 14 -2 19.2192 10.0355 6
 -1 14 -2 83.9312 12.3613 27
 -1 14 -2 84.0917 10.6685 6
 1 14 2 99.726 10.5921 27
 -1 14 -2 74.0203 14.5135 15
 -1 14 -2 69.4464 11.6925 14
 2 14 2 88.016 11.2293 27
 -2 14 -2 150.941 13.6572 27
 -2 14 -2 143.974 15.4032 15
 -2 14 -2 148.879 13.3239 14
 -2 14 -2 106.375 11.92 6
 -3 14 -2 515.836 24.0261 27
 3 14 2 536.943 23.074 27
 -3 14 -2 512.927 23.6687 6
 -3 14 -2 564.47 24.8671 14
 -3 14 -2 514.282 25.5698 15
 -4 14 -2 199.963 17.0639 15
 -4 14 -2 201.296 15.0083 27
 4 14 2 169.587 11.9358 27
 -4 14 -2 237.161 13.8743 6
 -4 14 -2 213.094 14.6656 14
 -5 14 -2 314.344 17.3658 27
 -5 14 -2 311.159 16.712 6
 -5 14 -2 304.602 19.8131 15
 -5 14 -2 348.249 18.5752 14
 -6 14 -2 14.5887 12.5746 15
 -6 14 -2 27.5545 10.2056 27
 -6 14 -2 33.0005 9.70361 6
 -6 14 -2 22.6586 11.5681 14
 -7 14 -2 27.5874 13.5193 15
 -7 14 -2 7.05632 9.57371 27
 -7 14 -2 15.9629 8.72496 6
 -7 14 -2 4.18599 11.2145 14
 -8 14 -2 29.2335 9.2877 27
 -8 14 -2 53.5847 12.1292 15
 -8 14 -2 38.2404 9.05633 6
 -8 14 -2 33.5997 10.1137 14
 -9 14 -2 135.386 13.7396 15
 -9 14 -2 82.7361 9.85528 27
 -9 14 -2 94.4684 9.64757 6
 -9 14 -2 110.054 12.4233 14
 -10 14 -2 27.2681 8.51091 27
 -10 14 -2 32.4483 11.8983 15
 -10 14 -2 40.0322 8.39872 6
 -10 14 -2 44.2197 10.3519 14
 -11 14 -2 31.8122 11.1487 15
 -11 14 -2 38.4507 7.71742 6
 -11 14 -2 35.743 10.1771 14
 -12 14 -2 35.8343 10.0334 15
 -12 14 -2 41.4738 9.79978 14
 13 -14 2 25.1415 8.21529 8
 -13 14 -2 11.3799 9.04416 15
 -13 14 -2 19.0804 9.0224 14
 14 -14 2 21.5929 7.85178 8
 -14 14 -2 10.5823 8.39392 15
 -14 14 -2 27.3944 8.57744 14
 15 -14 2 6.74843 6.84299 8
 -15 14 -2 9.41775 8.21286 15
 -15 14 -2 -0.68121 7.57715 14
 -16 14 -2 84.6065 8.68469 15
 16 -14 2 87.2289 7.37326 8
 -16 14 -2 105.159 8.5887 14
 -17 14 -2 -6.96147 6.49334 15
 17 -14 2 -11.3192 5.59876 29
 -17 14 -2 2.57943 5.88693 14
 17 -15 -2 41.2876 5.86531 21
 16 -15 -2 2.30512 6.65266 21
 16 15 -2 6.18432 6.03131 6
 16 15 -2 11.7597 6.35065 27
 15 15 -2 -4.43587 6.4604 6
 15 15 -2 3.31401 7.38059 27
 14 15 -2 -8.69364 7.41686 6
 -14 15 2 5.52994 8.00127 27
 14 15 -2 -2.49202 7.88595 27
 13 -15 -2 35.2445 8.37135 21
 13 15 -2 30.5299 8.05476 6
 13 15 -2 38.9465 9.06564 27
 -13 15 2 27.9861 9.03533 27
 12 15 -2 18.8634 8.15584 6
 -12 15 2 18.1022 8.75259 27
 12 -15 -2 18.4313 8.8725 21
 11 15 -2 15.7701 8.48614 6
 -11 15 2 23.8478 9.00613 27
 10 15 -2 -0.34796 8.32424 6
 -10 15 2 10.4858 9.51117 27
 10 15 -2 6.07817 10.7744 27
 10 15 -2 3.71252 10.878 15
 10 -15 -2 14.4425 9.84108 21
 9 15 -2 83.9553 9.56671 6
 -9 15 2 56.7902 10.2365 27
 9 15 -2 80.5826 10.9787 27
 9 15 -2 69.121 10.3784 25
 9 15 -2 71.846 11.9425 15
 9 -15 -2 86.1193 10.3395 21
 8 15 -2 10.245 8.72833 6
 -8 15 2 11.7112 10.1408 27
 8 15 -2 19.9315 11.5531 27
 8 15 -2 14.2704 11.7778 15
 8 15 -2 10.5871 9.84725 25
 8 -15 -2 7.93715 9.42775 21
 -7 15 2 0.40118 9.4036 27
 7 15 -2 -8.78802 11.7436 27
 7 15 -2 -4.01839 10.3212 25
 7 15 -2 3.97701 10.995 15
 7 15 -2 3.349 8.46369 6
 7 -15 -2 -12.1778 9.14233 21
 6 15 -2 73.7533 12.2115 27
 -6 15 2 46.9679 9.86735 27
 6 15 -2 45.7183 10.5819 25
 6 15 -2 54.2277 12.5838 15
 6 15 -2 50.3519 9.17077 6
 6 -15 -2 63.7999 9.59189 21
 5 15 -2 5.7571 11.5979 27
 -5 15 2 7.46488 10.2603 27
 5 15 -2 9.17869 11.2209 25
 5 15 -2 8.45758 11.4533 15
 5 15 -2 15.3082 8.58333 6
 5 -15 -2 11.4771 8.94586 21
 4 15 -2 23.4694 11.5811 25
 -4 15 2 20.9004 9.93766 27
 4 15 -2 3.47164 12.1125 27
 4 15 -2 32.7338 12.1165 15
 4 15 -2 12.3133 8.84747 6
 4 -15 -2 26.754 8.9351 21
 3 15 -2 227.033 15.4769 27
 3 15 -2 245.39 16.8873 25
 -3 15 2 224.202 14.0231 27
 3 15 -2 227.08 13.3804 6
 3 15 -2 233.596 16.9989 15
 3 -15 -2 206.061 12.7461 21
 2 15 -2 15.7773 12.6643 15
 -2 15 2 -3.92915 9.26558 27
 2 15 -2 -4.59406 11.7051 27
 2 15 -2 19.2046 13.7454 25
 2 15 -2 6.22866 8.53971 6
 2 -15 -2 0.16511 7.91965 21
 -1 -15 2 170.722 11.7688 8
 -1 15 2 166.974 12.6076 27
 1 15 -2 189.287 11.9628 6
 1 15 -2 170.771 14.5629 27
 1 15 -2 195.364 15.4581 25
 1 15 -2 200.414 16.1425 15
 0 -15 2 51.4843 8.61008 8
 0 15 2 40.9502 9.15156 27
 0 15 -2 61.3684 12.017 27
 0 15 -2 66.3763 12.6155 15
 0 15 -2 49.1928 9.08228 6
 1 -15 2 13.7527 9.1597 8
 1 15 2 -6.89218 8.43901 27
 -1 15 -2 7.74345 11.0917 27
 -1 15 -2 39.9834 13.2101 15
 -1 15 -2 24.1622 8.48978 6
 2 -15 2 5.10089 9.26739 8
 2 15 2 11.7777 7.91154 27
 -2 15 -2 34.5042 13.0578 15
 -2 15 -2 14.1526 9.70136 14
 -2 15 -2 16.7209 8.27163 6
 -2 15 -2 32.0491 11.368 27
 -3 15 -2 25.0245 13.7063 15
 3 -15 2 24.7968 9.62464 8
 -3 15 -2 30.587 10.8682 27
 3 15 2 21.3789 7.51593 27
 -3 15 -2 21.8408 10.2646 14
 -3 15 -2 27.0798 8.23355 6
 4 -15 2 36.2501 10.09 8
 -4 15 -2 52.2698 10.3879 27
 -4 15 -2 45.0177 13.1275 15
 -4 15 -2 42.3967 10.7805 14
 -4 15 -2 39.871 8.15458 6
 -5 15 -2 19.9517 9.77175 27
 -5 15 -2 44.2828 9.5263 14
 -5 15 -2 22.8689 7.80601 6
 -6 15 -2 37.9678 11.6425 15
 -6 15 -2 22.0809 8.48637 27
 -6 15 -2 25.6999 10.2152 14
 -6 15 -2 40.4576 7.79999 6
 -7 15 -2 180.348 12.237 27
 -7 15 -2 215.864 14.767 15
 -7 15 -2 203.075 12.9941 14
 -8 15 -2 -2.03494 8.25002 27
 -8 15 -2 3.03625 10.3213 15
 -8 15 -2 2.70522 8.91344 14
 9 -15 2 273.477 14.4524 8
 -9 15 -2 239.564 13.3484 27
 -9 15 -2 263.63 15.8546 15
 -9 15 -2 263.102 14.5443 14
 10 -15 2 6.2682 8.98545 8
 -10 15 -2 12.4426 9.36494 15
 -10 15 -2 14.377 8.50683 14
 -11 15 -2 156.616 11.8282 15
 -11 15 -2 138.927 10.558 14
 -12 15 -2 12.0097 8.4961 15
 -12 15 -2 1.35649 7.06143 14
 13 -15 2 3.61799 7.04369 8
 -13 15 -2 10.2611 7.88737 15
 -13 15 -2 8.12987 6.53303 14
 14 -15 2 2.66137 6.13761 8
 -14 15 -2 -16.5631 7.36552 15
 -14 15 -2 -0.70858 5.97952 14
 15 -15 2 19.1009 5.75321 29
 15 -15 2 36.2437 5.55165 8
 -15 15 -2 23.0781 6.44627 15
 -15 15 -2 25.2467 5.41603 14
 14 -16 -2 3.35406 5.94751 21
 14 16 -2 11.6177 5.73775 27
 -14 16 2 6.12326 6.03095 27
 13 -16 -2 -1.33734 6.38295 21
 13 16 -2 9.17754 6.60651 27
 -13 16 2 -1.54688 6.49013 27
 12 -16 -2 17.8024 7.09272 21
 12 16 -2 26.4956 5.59212 6
 -12 16 2 18.1679 7.07332 27
 12 16 -2 13.2026 7.46756 27
 11 -16 -2 -1.76749 6.9929 21
 11 16 -2 0.36587 5.93428 6
 -11 16 2 -2.50808 7.43468 27
 10 -16 -2 33.6813 7.85499 21
 10 16 -2 29.5939 6.37212 6
 -10 16 2 15.9256 7.92208 27
 -9 16 2 143.82 10.7732 27
 9 16 -2 152.694 9.28823 6
 9 16 -2 130.783 11.3279 27
 9 -16 -2 163.051 10.3579 21
 8 16 -2 13.4189 6.72807 6
 -8 16 2 8.42917 8.22493 27
 8 16 -2 11.3701 8.76964 27
 8 16 -2 -2.58735 7.95097 25
 8 -16 -2 0.74487 7.57356 21
 7 16 -2 -3.30567 6.71075 6
 7 16 -2 16.5113 8.75637 25
 -7 16 2 -4.7292 8.54747 27
 7 16 -2 5.1727 9.21197 27
 7 16 -2 8.77655 9.61765 15
 7 -16 -2 8.42608 8.05099 21
 6 16 -2 96.2787 8.58065 6
 -6 16 2 99.7596 10.5304 27
 6 16 -2 108.735 11.6339 27
 6 16 -2 104.154 10.7348 25
 6 16 -2 109.394 10.8264 15
 6 -16 -2 104.441 9.71177 21
 -5 16 2 213.933 12.7953 27
 5 16 -2 221.199 13.8781 27
 5 16 -2 214.917 13.6263 15
 5 16 -2 195.38 11.2624 6
 5 16 -2 199.991 13.0484 25
 5 -16 -2 172.583 11.7584 21
 -4 16 2 8.70405 8.584 27
 4 16 -2 12.2581 9.64534 27
 4 16 -2 13.0681 9.68511 25
 4 16 -2 9.06788 9.64778 15
 4 16 -2 18.3851 6.91635 6
 4 -16 -2 9.72156 7.48363 21
 -3 16 2 150.315 11.2541 27
 3 16 -2 166.276 12.4503 27
 3 16 -2 162.857 10.1191 6
 3 16 -2 172.605 13.2555 25
 3 16 -2 171.376 13.2663 15
 3 -16 -2 155.781 9.87739 21
 -2 16 2 100.134 9.40185 27
 2 16 -2 96.6242 11.2156 27
 2 16 -2 91.2773 11.6655 25
 2 16 -2 89.8354 12.0242 15
 2 16 -2 92.6519 8.32574 6
 -1 16 2 29.4176 8.20317 27
 1 16 -2 44.7451 9.96645 27
 1 16 -2 41.3873 10.7861 25
 1 16 -2 39.8792 10.7523 15
 1 16 -2 30.8157 7.24763 6
 0 16 2 30.7559 7.81627 27
 0 16 -2 18.1446 10.1651 27
 0 16 -2 19.3755 11.2035 25
 0 16 -2 42.8053 11.2226 15
 0 -16 2 20.2453 7.49356 8
 -1 16 -2 36.8159 11.7092 25
 -1 16 -2 41.5775 11.4101 15
 1 -16 2 27.4756 7.92721 8
 1 16 2 36.4781 7.6301 27
 -1 16 -2 31.2376 10.2183 27
 2 -16 2 27.3577 8.28353 8
 -2 16 -2 48.6549 11.2749 15
 -2 16 -2 27.8179 9.2421 27
 3 -16 2 301.436 15.8926 8
 -3 16 -2 345.884 16.7735 27
 -3 16 -2 342.582 18.1985 15
 4 -16 2 232.673 12.7853 8
 -4 16 -2 235.46 13.3361 27
 -4 16 -2 239.904 15.1893 15
 5 -16 2 9.0899 8.06584 8
 -5 16 -2 3.37422 7.9797 27
 -5 16 -2 -10.4079 10.2745 15
 -5 16 -2 3.31486 7.62197 14
 -6 16 -2 74.1831 11.1048 15
 6 -16 2 93.5636 9.46766 8
 -6 16 -2 81.6569 8.9888 27
 -6 16 -2 69.5897 8.93801 14
 7 -16 2 1.5763 7.99632 8
 -7 16 -2 7.44874 7.31507 27
 -7 16 -2 23.7905 10.2847 15
 -7 16 -2 11.3435 7.10184 14
 8 -16 2 3.59513 7.96291 8
 -8 16 -2 -12.3616 6.88974 27
 -8 16 -2 -3.76617 6.82105 14
 -9 16 -2 36.0609 9.40884 15
 9 -16 2 32.7657 7.72838 8
 -9 16 -2 33.1488 6.75673 14
 10 -16 2 4.57714 6.99545 8
 -10 16 -2 12.4712 8.46173 15
 -10 16 -2 7.22765 6.01954 14
 11 -16 2 2.51589 6.21441 8
 -11 16 -2 5.01928 7.57942 15
 -11 16 -2 5.19186 5.51932 14
 12 -16 2 38.206 6.4003 29
 -12 16 -2 34.198 6.90444 15
 10 -17 -2 218.14 10.5933 21
 9 -17 -2 9.02433 5.80216 21
 -9 17 2 -6.55492 6.03967 27
 8 -17 -2 -2.9101 5.68759 21
 -8 17 2 3.78318 6.40986 27
 8 17 -2 5.85487 6.90856 27
 7 -17 -2 14.3947 5.72326 21
 7 17 -2 15.0765 7.3261 27
 -7 17 2 15.6599 6.38395 27
 6 -17 -2 70.0755 6.64415 21
 -6 17 2 64.2845 7.45178 27
 6 17 -2 78.0302 8.72954 27
 6 17 -2 77.428 7.66816 25
 5 17 -2 38.6943 8.14806 27
 -5 17 2 35.9529 6.79573 27
 5 17 -2 24.2923 7.30896 25
 -4 17 2 241.096 12.3851 27
 4 17 -2 271.609 13.699 27
 4 17 -2 243.568 12.9278 25
 3 17 -2 -3.55435 8.4478 27
 -3 17 2 -5.4041 6.22351 27
 3 17 -2 0.77811 7.40707 25
 -2 17 2 7.59338 6.00653 27
 2 17 -2 16.3446 8.57966 27
 2 17 -2 23.94 7.76667 25
 -1 17 2 -0.98087 5.4098 27
 1 17 -2 -1.44745 7.93691 27
 1 17 -2 17.2077 7.9743 25
 1 17 -2 13.0966 8.49559 15
 0 17 -2 -11.3616 8.21107 15
 0 17 -2 -6.6604 7.86817 27
 0 17 -2 -2.78315 8.26568 25
 -1 17 -2 -3.93308 8.61891 25
 -1 17 -2 -1.88075 8.48612 15
 -1 17 -2 -2.17395 7.79463 27
 2 -17 2 269.83 13.2024 8
 -2 17 -2 300.794 15.1551 25
 -2 17 -2 283.499 14.3537 27
 -2 17 -2 310.018 15.0303 15
 -3 17 -2 -2.89618 8.75895 25
 -3 17 -2 4.15789 8.24666 15
 3 -17 2 -2.64722 6.1614 8
 -3 17 -2 12.1544 7.14547 27
 4 -17 2 236.037 11.3888 8
 4 -17 2 195.22 10.8618 29
 -4 17 -2 209.95 11.6376 27
 -4 17 -2 238.357 12.6874 15
 -4 17 -2 242.552 13.0207 25
 5 -17 2 37.3703 6.54458 8
 5 -17 2 24.9952 6.40168 29
 -5 17 -2 39.7923 6.98299 27
 -5 17 -2 49.8342 8.42293 25
 -5 17 -2 49.8285 8.08455 15
 6 -17 2 12.9305 6.09728 29
 6 -17 2 27.536 6.21165 8
 -6 17 -2 25.2099 5.79877 27
 -6 17 -2 25.7019 7.59746 15
 7 -17 2 -5.84188 5.81173 29
 7 -17 2 1.4741 5.88488 8
 -7 17 -2 2.99894 7.05516 15
 8 -17 2 8.42369 5.73507 8
 8 -17 2 6.31011 5.41232 29
 -8 17 -2 19.5032 6.81845 15
 30 0 -3 7.21263 6.27718 24
 29 0 -3 -9.488 5.45691 18
 29 0 -3 12.3102 8.25781 24
 29 0 -3 -1.41842 5.65659 22
 29 0 -3 0.53441 7.11267 12
 28 0 -3 -7.52165 6.85988 18
 28 0 -3 1.64258 9.38426 24
 28 0 -3 -5.09376 7.30108 22
 27 0 -3 4.08181 5.92053 11
 27 0 -3 1.7269 7.93985 18
 27 0 -3 -2.57993 9.78749 4
 27 0 -3 2.0794 10.8616 24
 27 0 -3 13.2612 9.25583 22
 26 0 -3 -8.36788 6.82609 11
 26 0 -3 3.09205 10.4679 4
 25 0 -3 9.34168 7.59386 11
 25 0 -3 -3.58664 10.8851 4
 24 0 -3 -8.35988 8.31236 11
 24 0 -3 -5.60091 12.4476 23
 23 0 -3 -1.46166 8.63338 11
 23 0 -3 1.21539 12.8648 23
 22 0 -3 -0.56172 8.71784 11
 22 0 -3 4.47759 13.4508 23
 21 0 -3 4.70042 11.9478 4
 21 0 -3 8.27281 14.1064 23
 21 0 -3 6.99019 12.7921 13
 20 0 -3 -9.44378 11.4466 4
 20 0 -3 2.40636 10.6503 19
 20 0 -3 8.43765 13.2823 23
 20 0 -3 -10.3167 12.3275 13
 19 0 -3 -6.60664 10.8145 19
 19 0 -3 2.87857 13.6328 23
 19 0 -3 3.60962 11.5986 13
 19 0 -3 13.8358 11.1055 4
 18 0 -3 1.84996 10.6028 19
 18 0 -3 0.21436 10.7131 13
 18 0 -3 4.49587 10.7287 4
 17 0 -3 -0.19678 10.2226 19
 17 0 -3 5.86522 9.65523 13
 17 0 -3 5.99557 10.5167 4
 16 0 -3 -6.58397 9.88287 19
 16 0 -3 11.3619 9.46076 13
 16 0 -3 -2.84969 9.63206 4
 15 0 -3 -4.05886 9.39637 19
 15 0 -3 -5.94437 9.54367 4
 15 0 -3 17.2508 8.95205 13
 14 0 -3 -4.40276 8.32703 13
 14 0 -3 -6.27571 8.63739 19
 14 0 -3 8.45126 9.46204 4
 13 0 -3 0.75278 8.22784 13
 -13 0 3 -0.35065 5.69797 16
 13 0 -3 19.6525 9.19276 4
 -12 0 3 8.42513 6.12034 16
 12 0 -3 0.94022 8.40829 4
 12 0 -3 -6.09433 7.39881 13
 -11 0 3 -3.32422 6.31587 16
 -11 0 3 -6.58995 8.60706 1
 11 0 -3 11.2161 8.03579 4
 -10 0 3 -3.43733 5.40152 33
 -10 0 3 -6.77231 5.50652 28
 -10 0 3 -1.01675 8.52134 1
 10 0 -3 -1.48611 7.60334 4
 -10 0 3 3.97813 5.88087 16
 -9 0 3 -2.50929 8.14471 1
 9 0 -3 -3.25344 7.54016 4
 -9 0 3 1.0437 5.75564 16
 -8 0 3 -6.04558 7.61176 1
 -8 0 3 8.51802 6.01043 16
 -7 0 3 -0.79072 5.94329 16
 -7 0 3 -0.27168 8.2485 1
 -6 0 3 7.7465 9.0757 1
 -5 0 3 2.58767 9.35719 1
 -4 0 3 8.27892 9.1562 1
 3 0 -3 -6.29816 10.7111 1
 2 0 -3 -9.44702 9.48502 1
 1 0 -3 4.28063 8.48073 1
 0 0 -3 -10.0876 8.70418 1
 -1 0 -3 2.24484 8.10489 1
 -2 0 -3 1.10089 7.61795 1
 -3 0 -3 -3.62764 6.17316 2
 -3 0 -3 -2.93924 7.36999 1
 -4 0 -3 -4.36576 5.781 2
 -4 0 -3 -7.43589 7.37825 1
 -5 0 -3 5.94929 5.77868 2
 5 0 3 -3.0976 6.2771 31
 5 0 3 -3.34778 6.53991 18
 -5 0 -3 0.32609 7.0657 1
 -6 0 -3 2.68404 5.33008 2
 6 0 3 2.4346 6.58682 18
 -6 0 -3 0.21857 6.9065 1
 6 0 3 -1.23359 6.45662 31
 -7 0 -3 2.82209 5.33547 2
 7 0 3 0.74124 6.46902 31
 7 0 3 6.58256 6.33717 10
 7 0 3 10.0058 6.39449 18
 7 0 3 -0.41458 5.93255 5
 8 0 3 -2.12592 6.32305 10
 8 0 3 -0.78403 5.49144 29
 8 0 3 -6.91716 6.97557 18
 8 0 3 7.52961 6.26743 31
 8 0 3 3.49567 6.76165 5
 9 0 3 8.09236 6.3102 31
 9 0 3 -4.72734 6.60389 10
 9 0 3 0.26925 6.97995 18
 9 0 3 1.68048 5.48102 29
 9 0 3 7.1157 5.98417 32
 9 0 3 -3.92378 7.08033 5
 10 0 3 3.06187 6.50521 32
 10 0 3 2.59498 7.57838 18
 10 0 3 -1.59748 7.59258 5
 10 0 3 -6.37788 6.43298 10
 10 0 3 0.46219 6.19711 31
 11 0 3 5.03343 7.92853 5
 11 0 3 12.0203 8.15027 18
 11 0 3 -3.68784 5.74943 32
 11 0 3 -6.21388 7.07898 10
 11 0 3 -4.61677 6.71995 31
 12 0 3 -2.65561 7.23002 10
 12 0 3 1.85867 7.95185 5
 12 0 3 2.96138 8.55497 18
 12 0 3 0.84438 6.25662 31
 13 0 3 3.09238 7.7803 10
 13 0 3 3.85456 8.66694 18
 13 0 3 4.98499 8.4734 5
 14 0 3 1.67295 9.83663 18
 14 0 3 0.46362 8.01472 10
 14 0 3 -8.15911 9.62659 5
 15 0 3 7.33699 9.39215 5
 15 0 3 -6.93443 7.5427 10
 15 0 3 -8.43512 9.91559 18
 16 0 3 -0.19742 10.2414 5
 16 0 3 1.33448 7.98509 10
 16 0 3 3.4944 10.818 18
 17 0 3 3.41952 8.55517 10
 17 0 3 2.77466 10.73 18
 17 0 3 10.4891 10.7406 5
 18 0 3 -11.4069 8.79463 10
 18 0 3 -9.0802 10.5994 5
 19 0 3 -9.97945 8.51368 10
 19 0 3 -4.06359 11.3747 5
 20 0 3 -6.40147 10.7861 5
 20 0 3 -2.85652 8.10373 10
 21 0 3 -4.65055 8.20309 10
 21 0 3 15.4117 11.3525 5
 22 0 3 -7.58695 10.9071 5
 23 0 3 -5.42239 10.3915 5
 24 0 3 -8.52983 9.07426 5
 25 0 3 -2.72793 8.26256 5
 26 0 3 -7.91216 6.4497 30
 26 0 3 0.64857 7.53996 5
 30 1 -3 -5.78318 6.21699 24
 29 1 -3 10.0599 5.79412 18
 29 -1 -3 1.36197 8.0697 24
 29 1 -3 -3.86058 5.25944 22
 29 -1 -3 -1.11818 5.97532 22
 29 -1 -3 -0.63618 6.94953 12
 29 1 -3 -11.98 8.18903 24
 28 1 -3 19.6317 7.58357 18
 28 1 -3 -5.10084 9.425 24
 28 -1 -3 10.2068 9.2768 24
 28 1 -3 3.2561 6.62489 22
 28 -1 -3 4.37707 7.77652 22
 28 -1 -3 -8.27947 8.58736 12
 27 -1 -3 -3.24857 6.43865 11
 27 1 -3 -1.26388 9.60647 4
 27 -1 -3 -2.31514 7.45705 18
 27 -1 -3 10.8613 10.7962 24
 27 1 -3 -5.3083 8.19285 22
 27 -1 -3 -2.45291 8.88358 22
 26 -1 -3 48.2712 7.94496 11
 26 1 -3 35.3275 10.2375 4
 26 -1 -3 64.5571 11.3411 4
 26 -1 -3 54.4632 12.1297 24
 25 -1 -3 22.4585 8.13707 11
 25 1 -3 13.6133 6.82864 11
 25 1 -3 19.0238 10.9224 4
 24 -1 -3 86.0227 9.85593 11
 24 1 -3 76.4682 8.34476 11
 24 1 -3 83.2811 12.4718 4
 24 1 -3 64.3028 12.9489 23
 23 1 -3 15.07 11.5919 4
 23 -1 -3 -3.65144 9.76575 11
 23 1 -3 3.74237 7.76425 11
 23 1 -3 -0.98568 13.8161 13
 23 1 -3 13.0245 11.9482 23
 23 -1 -3 12.1138 13.5786 23
 22 -1 -3 43.7847 10.1797 11
 22 1 -3 30.925 8.26792 11
 22 -1 -3 47.5033 12.9947 4
 22 1 -3 29.7249 12.6333 23
 22 1 -3 32.9752 13.477 13
 21 -1 -3 -7.47102 11.7004 4
 21 1 -3 0.69497 11.1054 19
 21 1 -3 -16.7508 13.4443 23
 21 1 -3 6.39173 12.1757 13
 20 -1 -3 105.713 12.706 4
 20 1 -3 110.97 13.2779 19
 20 1 -3 95.9483 14.0881 23
 20 1 -3 117.23 14.1798 13
 19 -1 -3 32.089 11.8645 4
 19 1 -3 43.3289 11.7859 19
 19 -1 -3 35.4057 9.8889 19
 19 1 -3 28.711 12.7908 23
 19 1 -3 49.951 11.7946 13
 19 -1 -3 36.8439 11.6481 13
 19 1 -3 25.5305 10.8974 4
 18 -1 -3 12.8779 11.1788 4
 18 1 -3 3.66651 11.3679 19
 18 -1 -3 -1.95105 9.89006 19
 18 1 -3 8.36236 11.9228 23
 18 -1 -3 -4.91501 12.8681 23
 18 1 -3 4.41268 11.528 13
 18 1 -3 1.13185 11.0882 4
 18 -1 -3 6.0706 9.88879 13
 17 -1 -3 163.447 12.6048 19
 17 1 -3 179.385 13.3019 4
 17 -1 -3 191.205 13.497 4
 17 -1 -3 168.177 14.6666 23
 17 1 -3 183.226 13.4254 13
 17 -1 -3 153.592 12.9039 13
 17 1 -3 190.684 14.4395 19
 16 1 -3 89.48 11.8326 19
 16 -1 -3 91.6929 10.7384 19
 16 -1 -3 95.8838 12.5102 23
 16 1 -3 91.5677 11.2588 4
 16 1 -3 87.155 11.3425 13
 16 -1 -3 87.0022 10.1471 13
 16 -1 -3 87.6692 10.7979 4
 15 1 -3 -7.74967 9.22023 19
 15 -1 -3 6.57347 9.04891 19
 15 1 -3 -6.59375 8.94416 13
 15 1 -3 13.78 9.87748 4
 15 -1 -3 0.85307 8.84305 13
 15 -1 -3 7.61506 9.40389 4
 14 -1 -3 261.822 13.7458 19
 14 -1 -3 244.766 13.7909 13
 -14 1 3 261.66 12.6038 16
 14 1 -3 230.962 14.7552 4
 14 -1 -3 262.427 14.348 4
 13 -1 -3 1024.94 40.3004 19
 13 -1 -3 1056.64 40.723 4
 13 1 -3 1016.84 40.8777 4
 -13 1 3 1003.54 39.6719 16
 -12 1 3 1288.28 49.5051 16
 12 1 -3 1323.03 50.35 4
 12 -1 -3 1259.06 50.0731 4
 -12 -1 3 1288.96 49.2839 16
 -11 -1 3 109.968 7.63605 16
 -11 1 3 106.458 7.55308 28
 11 -1 -3 119.175 9.90998 4
 -11 1 3 116.74 7.69876 33
 -11 1 3 111.066 8.13299 16
 -10 -1 3 2933.42 108.919 16
 -10 1 3 2989.05 108.95 28
 -10 1 3 2944 109.037 16
 10 -1 -3 2942.06 109.372 4
 -10 -1 3 2684.06 109.859 1
 -10 1 3 2921.77 108.931 33
 -10 1 3 2819.35 109.586 1
 -9 -1 3 65.8097 6.67607 16
 -9 1 3 67.6331 7.0022 33
 -9 -1 3 63.0613 11.5592 1
 -9 1 3 76.1481 7.29867 16
 -9 1 3 67.3071 6.89881 28
 -9 1 3 54.2972 9.28529 1
 9 -1 -3 73.0893 8.2103 4
 -8 -1 3 57.3843 11.0843 1
 -8 1 3 69.6854 6.95649 16
 -8 1 3 74.1784 8.65333 1
 -7 1 3 291.149 14.0392 1
 -7 1 3 327.765 13.2889 16
 -6 -1 3 458.033 22.8243 1
 -6 1 3 417.142 20.9957 1
 -5 -1 3 12.5485 9.60782 1
 5 1 -3 -3.61105 11.2296 1
 4 1 -3 16.8183 11.1532 1
 3 1 -3 -7.77122 8.61017 1
 -3 1 3 1.54666 9.36306 1
 2 1 -3 94.2547 11.6768 1
 -2 1 3 218.128 12.4497 1
 1 -1 -3 69.0501 11.9395 1
 1 1 -3 173.097 11.1393 1
 0 1 -3 199.095 10.7564 1
 0 -1 -3 44.8167 13.4495 1
 -1 1 -3 177.964 9.69177 1
 -1 -1 -3 21.4142 10.214 1
 -2 1 -3 430.113 15.5665 2
 -2 1 -3 405.624 16.2913 1
 -3 1 -3 118.053 7.78453 2
 -3 1 -3 107.047 9.17321 1
 4 -1 3 137.618 8.77788 31
 4 -1 3 148.992 9.05871 18
 -4 -1 -3 114.124 9.56351 1
 -4 1 -3 118.622 8.70624 2
 -4 1 -3 146.512 9.60219 1
 -4 -1 -3 147.855 7.70985 2
 5 -1 3 248.748 12.3085 18
 5 1 3 275.798 12.1266 32
 5 -1 3 274.889 12.1455 29
 5 -1 3 278.953 12.3849 31
 -5 -1 -3 252.874 11.2474 2
 5 -1 3 262.66 12.0904 30
 -5 1 -3 257.069 12.3015 2
 6 -1 3 266.717 12.8945 31
 6 -1 3 285.527 12.6789 29
 6 1 3 268.306 12.6899 18
 6 -1 3 279.737 12.8886 5
 6 1 3 278.292 12.7117 32
 6 -1 3 262.308 13.3479 18
 6 1 3 265.568 12.8791 31
 -6 1 -3 274.794 12.8515 2
 7 -1 3 1071.56 40.8925 29
 7 -1 3 1070.48 41.2261 18
 7 -1 3 1120.26 41.0149 10
 7 1 3 1064.12 41.0237 18
 7 -1 3 1044.69 40.9509 5
 -7 1 -3 1005.45 40.8871 2
 7 1 3 1056.17 40.9244 31
 7 1 3 1039.02 40.9522 32
 7 -1 3 1081.98 41.0746 31
 8 -1 3 697.697 27.0456 29
 8 -1 3 680.448 27.2836 10
 8 1 3 688.339 27.4404 18
 8 -1 3 702.398 27.5978 18
 8 1 3 666.011 27.0743 5
 8 1 3 680.282 26.951 31
 8 -1 3 681.877 27.3483 5
 8 1 3 666.377 27.0392 32
 8 -1 3 696.839 27.2484 31
 -8 1 -3 656.207 27.0418 2
 9 -1 3 1235.85 46.8238 10
 9 1 3 1243.19 46.6596 10
 9 1 3 1195.76 46.856 18
 9 1 3 1180.88 46.762 5
 9 -1 3 1226.45 46.7935 31
 9 -1 3 1200.93 46.9804 5
 9 1 3 1216.98 46.4876 32
 9 -1 3 1223.66 46.4543 29
 9 1 3 1196.72 46.5283 31
 10 -1 3 568.902 22.3832 10
 10 1 3 553.077 22.0022 10
 10 1 3 510.73 22.7157 18
 10 1 3 521.592 22.4545 5
 10 -1 3 530.522 22.6799 5
 10 1 3 522.014 21.7738 32
 10 -1 3 538.895 22.2669 31
 10 1 3 521.541 21.8394 31
 10 -1 3 547.121 21.8161 29
 11 -1 3 1534.24 57.5531 31
 11 -1 3 1481.1 57.6128 10
 11 1 3 1495.26 57.434 10
 11 1 3 1471.62 57.6793 5
 11 -1 3 1530.16 57.8881 5
 11 1 3 1527.84 57.8443 18
 11 -1 3 1489.73 57.3254 12
 12 -1 3 287.771 14.2883 10
 12 1 3 293.932 13.8529 10
 12 1 3 286.151 14.7216 18
 12 1 3 304.306 14.7042 5
 12 -1 3 282.669 14.6678 5
 12 -1 3 274.19 13.9879 31
 12 -1 3 275.945 13.3869 12
 13 -1 3 980.551 38.4633 10
 13 1 3 979.464 38.1522 10
 13 1 3 966.595 38.7155 18
 13 1 3 946.426 38.6596 5
 13 -1 3 975.438 38.8063 5
 13 -1 3 969.127 38.0509 31
 14 -1 3 40.0195 7.86323 12
 14 -1 3 24.3702 8.35563 10
 14 1 3 28.8478 7.74499 10
 14 1 3 22.7573 9.39264 18
 14 -1 3 23.3139 9.33854 5
 14 1 3 47.1303 9.27991 5
 14 -1 3 34.411 7.45335 31
 15 -1 3 41.3613 8.01856 12
 15 1 3 41.9722 10.1125 5
 15 -1 3 51.9272 9.16292 10
 15 1 3 56.3372 8.36272 10
 15 1 3 51.3476 10.7788 18
 15 -1 3 45.65 10.8736 5
 16 -1 3 9.57157 7.85305 12
 16 -1 3 -0.1748 8.9533 10
 16 1 3 -3.00109 7.48107 10
 16 1 3 -4.43627 10.2797 18
 16 -1 3 -10.29 10.6768 5
 16 1 3 8.71352 10.1832 5
 17 -1 3 244.659 13.4868 10
 17 1 3 214.069 12.4471 10
 17 1 3 230.86 15.1149 18
 17 1 3 236.014 14.9599 5
 17 -1 3 225.808 14.9463 5
 17 -1 3 209.546 12.8768 12
 18 -1 3 43.5007 8.82452 12
 18 -1 3 66.8807 9.85312 10
 18 1 3 60.0234 8.56618 10
 18 1 3 41.9426 10.8979 18
 18 -1 3 51.1494 11.5228 5
 18 1 3 67.4083 11.3208 5
 19 -1 3 51.9003 9.01275 12
 19 -1 3 76.146 10.4818 10
 19 1 3 57.4598 8.60714 10
 19 1 3 76.2215 11.2766 18
 19 -1 3 68.4914 13.1794 18
 19 -1 3 70.9248 12.7034 5
 19 1 3 59.195 11.5923 5
 20 -1 3 352.322 17.0564 10
 20 1 3 319.682 18.5094 18
 20 -1 3 321.211 19.092 18
 20 1 3 340.476 18.1649 5
 20 -1 3 349.007 18.6146 5
 20 -1 3 323.438 16.37 12
 21 -1 3 103.421 12.8184 5
 21 1 3 121.719 12.2418 18
 21 -1 3 115.697 13.4566 18
 21 1 3 143.619 12.6225 5
 21 -1 3 121.27 10.5594 10
 22 1 3 138.618 12.3878 5
 22 -1 3 125.229 10.2292 10
 22 1 3 133.737 12.7865 18
 22 -1 3 105.421 13.073 18
 22 -1 3 147.37 13.0329 5
 23 1 3 28.5133 10.7482 18
 23 -1 3 13.9784 10.7037 18
 23 -1 3 8.52917 10.7361 5
 23 1 3 9.65329 10.3619 5
 24 1 3 5.16674 8.86635 18
 24 -1 3 14.1982 9.62567 18
 24 1 3 9.45732 8.92516 5
 24 -1 3 -4.14974 9.83376 5
 25 1 3 -0.76443 8.39889 18
 25 -1 3 1.41819 8.49497 18
 25 -1 3 -6.70044 8.46176 30
 25 -1 3 -18.3746 8.7549 5
 25 1 3 3.23082 8.14244 5
 26 1 3 2.74957 7.22227 18
 26 -1 3 4.61148 7.22652 18
 26 1 3 -9.85704 5.67555 30
 26 1 3 0.62666 7.07113 5
 26 -1 3 2.5049 6.55594 30
 27 1 3 6.44955 5.6503 18
 27 -1 3 3.46028 5.76916 18
 29 2 -3 5.29133 6.18417 18
 29 2 -3 5.84778 7.72161 24
 29 -2 -3 -8.89308 7.92014 24
 29 -2 -3 4.41477 6.54217 22
 29 -2 -3 9.53941 6.21845 12
 28 -2 -3 -5.26704 5.83302 11
 28 2 -3 -5.08033 7.92945 18
 28 2 -3 6.37078 7.97851 4
 28 2 -3 -4.35383 5.60106 22
 28 -2 -3 9.50883 9.02227 24
 28 -2 -3 -1.21775 7.55127 22
 28 -2 -3 -5.43232 7.78528 12
 27 -2 -3 3.41195 7.02275 11
 27 2 -3 10.9716 9.20411 4
 27 -2 -3 -10.0944 10.2113 24
 27 2 -3 -0.73703 7.00201 22
 27 -2 -3 5.46683 8.52146 22
 27 -2 -3 4.17813 8.7294 12
 26 -2 -3 7.5989 8.00892 11
 26 2 -3 19.7302 9.95239 4
 26 -2 -3 24.2521 12.0057 24
 26 -2 -3 9.65886 10.7408 22
 25 -2 -3 63.3294 9.6914 11
 25 2 -3 101.047 12.147 4
 25 -2 -3 77.4614 13.5494 24
 24 -2 -3 255.59 14.9033 11
 24 2 -3 247.412 15.8518 4
 24 -2 -3 235.42 17.7368 24
 24 2 -3 240.21 15.4334 23
 24 2 -3 250.088 17.0994 13
 23 2 -3 0.71801 11.1041 4
 23 -2 -3 -7.75916 9.90454 11
 23 2 -3 -4.45252 6.83462 11
 23 -2 -3 11.3214 12.0706 4
 23 2 -3 3.86404 12.4196 23
 23 2 -3 8.69571 13.8428 13
 22 -2 -3 483.672 22.1874 11
 22 2 -3 458.396 20.8397 11
 22 2 -3 504.538 24.1841 4
 22 -2 -3 494.647 23.851 4
 22 2 -3 490.288 23.9832 23
 22 2 -3 502.341 24.7975 13
 21 -2 -3 -5.25644 12.043 4
 21 2 -3 -1.79376 9.20789 6
 21 2 -3 -16.217 12.8623 19
 21 2 -3 1.68483 12.8552 23
 21 -2 -3 -2.80083 14.2786 23
 21 2 -3 6.50396 13.4654 13
 20 -2 -3 -5.90442 11.9246 4
 20 2 -3 -4.54704 9.30714 6
 20 2 -3 8.25226 12.8316 19
 20 2 -3 -2.36944 12.3123 23
 20 -2 -3 -0.5055 13.5031 23
 20 2 -3 -11.5331 12.4654 13
 19 -2 -3 50.6024 11.8321 4
 19 2 -3 56.9402 9.51634 6
 19 2 -3 37.7724 12.4968 19
 19 -2 -3 53.5426 14.4704 23
 19 2 -3 49.3565 12.942 23
 19 2 -3 55.116 12.149 13
 18 -2 -3 8.69843 10.9355 4
 18 2 -3 3.00702 8.32408 6
 18 2 -3 28.5272 11.8883 19
 18 -2 -3 26.8192 8.38326 19
 18 2 -3 18.6424 11.3378 13
 18 2 -3 29.6558 12.0787 23
 18 -2 -3 14.5685 13.7213 23
 18 2 -3 28.4715 10.2759 4
 17 -2 -3 19.3633 10.4049 4
 17 -2 -3 23.7978 12.1928 23
 17 2 -3 25.1778 8.50756 6
 17 2 -3 26.1439 11.7137 19
 17 -2 -3 20.4864 8.59058 19
 17 2 -3 33.9393 11.0542 13
 17 2 -3 21.5726 10.836 4
 17 -2 -3 31.7062 9.44501 13
 16 2 -3 872.75 35.1919 19
 16 -2 -3 839.689 34.0397 19
 16 -2 -3 836.892 33.2509 3
 16 2 -3 854.868 34.988 13
 16 -2 -3 808.156 34.7289 4
 16 2 -3 836.951 35.0579 4
 16 2 -3 860.528 34.0717 6
 16 -2 -3 853.139 35.5339 23
 16 -2 -3 826.371 34.4326 13
 15 -2 -3 292.602 15.9598 23
 15 -2 -3 273.249 15.1476 4
 15 2 -3 270.105 15.3019 4
 15 2 -3 259.861 13.6439 6
 -15 2 3 245.203 13.1994 16
 14 2 -3 1000.19 39.4606 4
 14 2 -3 1002.06 38.4293 6
 14 -2 -3 973.122 39.2772 4
 -14 2 3 945.594 38.3408 16
 -13 2 3 110.735 7.7649 33
 -13 2 3 100.878 8.53368 16
 13 2 -3 108.413 8.09614 6
 13 -2 -3 111.285 10.4758 4
 -12 2 3 7808.46 288.201 33
 -12 2 3 7910.18 288.267 16
 12 -2 -3 7764.28 288.621 4
 -12 2 3 7560.72 288.164 28
 12 2 -3 7700.2 288.256 6
 -11 2 3 390.961 16.8951 28
 11 2 -3 398.048 17.617 27
 -11 2 3 425.766 17.0491 33
 11 -2 -3 409.726 17.8563 4
 11 2 -3 404.396 16.8951 6
 -11 2 3 402.286 17.1091 16
 -11 -2 3 386.045 16.6153 16
 -10 2 3 3571.81 130.36 20
 -10 2 3 3494.01 130.55 16
 -10 2 3 3653.56 130.559 28
 -10 2 3 3457.26 131.174 1
 -10 2 3 3556.87 130.533 33
 -10 -2 3 3143.53 131.734 1
 -10 -2 3 3491.86 130.385 16
 10 2 -3 3400.13 130.811 27
 10 -2 -3 3408.84 130.739 4
 -9 2 3 54.77 7.27135 16
 -9 2 3 61.3748 6.50735 20
 -9 -2 3 52.1917 12.0467 1
 9 2 -3 62.2954 7.11619 27
 -9 2 3 57.0379 7.15792 33
 -9 2 3 55.6405 6.8073 28
 9 -2 -3 64.7874 7.80777 4
 -9 2 3 64.255 9.53743 1
 -8 2 3 -1.78824 5.72958 20
 -8 2 3 -4.03747 6.80447 16
 -8 -2 3 -7.68471 11.2184 1
 8 2 -3 -6.82003 6.42388 27
 8 2 -3 1.13276 6.01787 25
 -8 2 3 -5.52822 6.26128 33
 -8 2 3 -3.48001 6.54852 28
 -8 2 3 -4.86606 8.1866 1
 -7 2 3 557.394 22.162 20
 -7 2 3 560.564 22.227 28
 -7 2 3 525.199 22.4687 16
 -6 2 3 3343.62 125.096 16
 5 -2 -3 958.607 36.9021 2
 -5 2 3 952.559 36.2337 16
 -5 2 3 893.753 36.6916 1
 4 -2 -3 570.687 22.2444 2
 -4 2 3 499.519 22.1253 1
 3 2 -3 196.597 14.8093 1
 -3 2 3 292.214 13.4474 1
 2 2 -3 22.3995 8.77132 1
 -2 2 3 54.5201 10.0932 1
 1 2 -3 131.163 12.0338 1
 -1 2 3 299.775 13.4811 1
 0 2 -3 1406.34 54.2329 1
 -1 2 -3 581.438 24.3198 1
 -1 2 -3 587.841 23.746 2
 2 -2 3 261.117 10.2582 31
 -2 2 -3 238.338 10.1777 2
 3 -2 3 477.983 16.1909 30
 3 -2 3 453.752 15.8069 29
 -3 2 -3 439.301 15.9432 2
 4 2 3 50.173 6.7399 32
 4 2 3 43.3909 6.46119 20
 4 -2 3 52.5438 7.00614 29
 4 -2 3 68.5886 7.39241 30
 -4 2 -3 64.9062 7.10602 2
 -4 -2 -3 46.7898 4.63494 2
 5 -2 3 533.95 21.3169 10
 5 2 3 512.818 20.9645 20
 5 -2 3 517.057 21.398 5
 5 2 3 523.181 21.1225 32
 -5 2 -3 497.309 21.5026 2
 5 -2 3 523.413 21.5572 30
 5 -2 3 523.797 21.3896 29
 6 2 3 388.797 16.3305 20
 -6 2 -3 342.524 16.8123 2
 6 -2 3 406.166 16.7739 29
 6 2 3 389.626 16.4701 32
 6 -2 3 379.541 16.5168 10
 6 2 3 372.017 16.3458 18
 6 -2 3 394.727 16.9327 5
 6 -2 3 404.59 16.2815 8
 7 2 3 1322.79 50.2524 20
 7 -2 3 1301.44 50.4318 10
 7 2 3 1281.93 50.2324 18
 7 -2 3 1312.05 50.7454 18
 7 -2 3 1329.46 50.5625 5
 7 -2 3 1345.24 50.1928 8
 7 -2 3 1349.12 50.4338 29
 -7 2 -3 1285.99 50.4873 2
 7 2 3 1319.24 50.2511 32
 8 2 3 3413.38 128.103 20
 8 -2 3 3490.11 128.226 29
 8 2 3 3371.69 128.219 18
 8 -2 3 3398.92 128.516 18
 8 -2 3 3397.32 128.388 5
 8 2 3 3403.48 128.061 5
 8 -2 3 3454.58 128.012 8
 -8 2 -3 3381.58 128.327 2
 8 2 3 3492.95 128.117 32
 9 2 3 119.9 8.10461 20
 9 -2 3 104.553 8.91611 29
 9 2 3 112.788 8.51852 32
 9 2 3 145.45 9.27657 18
 9 2 3 134.066 8.94561 5
 9 -2 3 194.072 10.7726 5
 -9 2 -3 144.956 9.28934 2
 9 -2 3 127.6 8.2586 8
 9 -2 3 184.873 11.1035 18
 10 2 3 363.194 15.4106 20
 10 2 3 363.064 16.517 18
 10 -2 3 385.998 17.3426 18
 10 2 3 334.717 16.308 5
 10 -2 3 367.883 17.0945 5
 10 2 3 367.59 15.7378 32
 10 -2 3 389.055 15.99 29
 10 -2 3 344.419 16.0994 12
 11 -2 3 918.204 35.6847 29
 11 -2 3 919.205 36.3833 10
 11 2 3 935.934 36.3062 18
 11 -2 3 913.002 36.7896 18
 11 2 3 888.642 36.1547 5
 11 -2 3 964.721 36.5914 5
 11 -2 3 874.185 35.9585 12
 12 -2 3 512.117 22.7383 10
 12 2 3 537.445 22.8289 18
 12 -2 3 540.536 23.5223 18
 12 2 3 530.357 22.7014 5
 12 -2 3 564.328 23.3962 5
 12 -2 3 516.735 22.545 12
 13 -2 3 146.986 10.3233 31
 13 -2 3 139.318 10.6961 10
 13 2 3 139.609 10.997 18
 13 -2 3 180.339 12.6996 18
 13 2 3 154.483 10.5123 5
 13 -2 3 153.055 12.1666 5
 13 -2 3 141.48 10.5772 12
 14 2 3 27.1461 8.69929 5
 14 -2 3 31.3771 10.3496 5
 14 -2 3 24.3261 7.82135 31
 14 -2 3 39.0059 8.76548 10
 14 2 3 34.9904 9.47444 18
 14 -2 3 27.321 10.2122 18
 15 -2 3 5.02524 7.81537 12
 15 2 3 23.9545 9.47499 5
 15 -2 3 6.92514 10.2896 5
 15 -2 3 8.95194 9.53853 10
 15 2 3 11.8778 9.06112 18
 15 -2 3 1.62695 10.6975 18
 15 -2 3 0.87796 7.40382 31
 16 -2 3 119.233 10.7129 12
 16 -2 3 121.305 11.758 10
 16 2 3 147.403 11.9549 18
 16 -2 3 120.164 13.1176 18
 16 -2 3 129.844 12.715 5
 16 2 3 132.207 11.2969 5
 17 -2 3 65.1764 9.75595 12
 17 -2 3 74.188 10.4823 10
 17 2 3 73.6949 11.3839 18
 17 -2 3 82.9355 13.109 18
 17 2 3 90.9673 10.6131 5
 17 -2 3 76.169 11.9088 5
 18 -2 3 64.7475 10.3571 12
 18 -2 3 85.9538 10.6905 10
 18 -2 3 77.4911 12.5262 5
 18 2 3 76.7999 11.5233 18
 18 -2 3 85.5501 12.5585 18
 18 2 3 74.5538 11.3595 5
 19 -2 3 30.5177 10.2437 10
 19 2 3 28.4029 11.6416 18
 19 -2 3 41.5518 13.0241 18
 19 -2 3 21.9539 9.57751 12
 19 2 3 38.6842 11.019 5
 20 -2 3 323.169 16.5518 10
 20 2 3 310.948 17.6802 18
 20 -2 3 326.277 18.3993 18
 20 2 3 295.961 17.1253 5
 21 -2 3 34.5354 9.72476 10
 21 2 3 21.7096 10.3965 18
 21 -2 3 27.4884 12.1538 18
 21 2 3 37.9498 10.3152 5
 22 -2 3 761.177 31.5619 10
 22 2 3 759.509 32.3403 18
 22 -2 3 778.648 32.6781 18
 22 2 3 780.265 32.278 5
 23 -2 3 12.7182 7.92345 10
 23 2 3 9.96861 9.48605 18
 23 -2 3 4.0387 10.4655 18
 23 2 3 1.92418 8.70587 5
 24 2 3 6.74057 8.80546 18
 24 -2 3 14.5118 9.54361 18
 24 2 3 13.4599 8.55295 5
 25 2 3 19.4218 8.05191 18
 25 -2 3 32.4346 8.76419 18
 25 -2 3 25.0896 8.43022 30
 25 2 3 21.3233 6.1388 30
 25 2 3 23.2376 7.91378 5
 26 2 3 10.0764 6.59608 18
 26 -2 3 2.3771 7.06399 18
 26 -2 3 1.33663 6.46069 30
 26 2 3 -11.3023 6.55463 5
 27 -2 3 1.39998 5.57507 18
 29 3 -3 2.85644 5.98339 18
 29 -3 -3 -0.54416 6.96932 24
 29 -3 -3 -4.33365 6.47754 22
 28 -3 -3 38.1446 6.64123 11
 28 3 -3 40.8689 7.89445 4
 28 -3 -3 39.3742 9.02538 24
 28 -3 -3 41.8564 7.97193 22
 28 -3 -3 35.6017 7.01538 12
 27 -3 -3 25.1243 7.22792 11
 27 3 -3 13.367 8.81482 4
 27 -3 -3 23.814 10.0716 24
 27 3 -3 9.79414 6.12734 22
 27 -3 -3 23.0906 8.05974 12
 26 -3 -3 209.744 12.2373 11
 26 -3 -3 193.257 14.2428 24
 26 3 -3 180.85 12.9963 4
 26 -3 -3 176.224 12.5871 12
 25 3 -3 97.8038 12.3251 4
 25 -3 -3 103.722 10.6049 11
 25 3 -3 106.244 9.45846 6
 25 -3 -3 104.108 13.5727 24
 25 3 -3 110.968 13.6447 13
 25 -3 -3 95.7526 11.05 12
 24 -3 -3 280.291 15.8674 11
 24 3 -3 255.886 16.1208 4
 24 -3 -3 239.32 17.9788 24
 24 3 -3 273.646 14.8197 6
 24 3 -3 268.233 15.4638 23
 24 3 -3 294.871 18.1133 13
 23 3 -3 9.37651 10.6118 4
 23 -3 -3 2.02907 10.3739 11
 23 3 -3 19.6545 9.51911 6
 23 -3 -3 3.66463 12.1039 4
 23 -3 -3 -5.08642 12.8385 24
 23 3 -3 7.76955 10.5275 23
 23 3 -3 0.74821 12.8785 13
 22 -3 -3 218.071 14.578 11
 22 3 -3 228.265 16.4982 19
 22 3 -3 210.048 15.456 4
 22 -3 -3 214.813 16.8047 4
 22 -3 -3 208.994 16.4603 24
 22 3 -3 226.33 13.636 6
 22 3 -3 227.885 15.3851 23
 22 3 -3 251.011 17.6231 13
 22 -3 -3 208.553 18.9927 23
 21 3 -3 328.144 19.3003 19
 21 3 -3 299.896 18.0533 4
 21 3 -3 307.156 17.1299 6
 21 3 -3 320.724 19.0542 23
 21 -3 -3 309.847 20.0288 23
 21 3 -3 374.557 20.4609 13
 21 -3 -3 324.411 18.7468 4
 20 3 -3 676.678 30.752 19
 20 3 -3 698.975 29.7232 23
 20 3 -3 693.521 29.1457 6
 20 -3 -3 646.548 30.2766 4
 20 -3 -3 654.812 31.5273 23
 20 3 -3 702.295 31.1218 13
 19 -3 -3 136.621 9.53049 7
 19 3 -3 129.934 12.3076 6
 19 -3 -3 122.131 13.4126 4
 19 3 -3 129.264 15.3249 19
 19 3 -3 128.085 14.4157 13
 19 3 -3 143.372 14.2347 23
 19 -3 -3 159.93 14.6731 23
 18 3 -3 55.5294 10.0427 6
 18 -3 -3 43.68 11.9132 4
 18 3 -3 47.576 13.3473 19
 18 -3 -3 53.2016 7.6943 3
 18 -3 -3 67.5188 14.1568 23
 18 3 -3 52.0491 12.383 13
 17 3 -3 260.469 17.0736 19
 17 -3 -3 236.141 12.5562 3
 17 3 -3 214.781 15.5129 4
 17 3 -3 237.347 14.0484 6
 17 -3 -3 250.421 15.7168 4
 17 3 -3 280.096 16.1805 13
 17 -3 -3 263.593 17.4198 23
 16 3 -3 3.46881 8.71798 6
 16 -3 -3 24.7598 10.6322 4
 16 3 -3 5.32934 11.6887 19
 16 -3 -3 -2.02355 7.09614 3
 -16 3 3 2.72211 6.89911 16
 16 3 -3 -16.5342 10.2085 4
 16 -3 -3 -2.19203 11.8611 23
 15 -3 -3 102.939 11.766 4
 15 -3 -3 126.759 9.42745 3
 15 3 -3 120.939 11.7494 4
 15 3 -3 158.969 10.3451 6
 -15 3 3 128.853 9.32079 16
 15 -3 -3 128.997 13.0821 23
 14 3 -3 771.044 30.6999 6
 -14 3 3 735.049 30.4008 16
 14 -3 -3 753.89 31.3234 4
 14 -3 -3 761.912 31.8221 23
 13 3 -3 74.1117 7.951 6
 13 -3 -3 76.8843 10.0071 4
 -13 3 3 72.3892 8.50024 16
 13 3 -3 81.8883 9.37559 27
 13 -3 -3 78.9694 10.7443 23
 12 -3 -3 44.467 8.89917 4
 -12 3 3 44.9774 7.9825 16
 -12 3 3 55.916 7.29147 33
 -12 3 3 40.4911 7.2841 28
 12 3 -3 51.4565 8.90526 27
 12 3 -3 51.6894 7.50264 6
 -11 3 3 581.289 23.4315 20
 -11 3 3 572.591 23.7528 16
 -11 3 3 580.493 23.6805 33
 11 3 -3 570.038 24.2215 27
 11 3 -3 578.74 23.789 6
 11 -3 -3 554.926 24.0318 4
 -11 3 3 582.384 23.779 28
 -10 3 3 2026.3 74.7273 20
 10 -3 -3 2020.91 75.0966 4
 -10 3 3 1992.96 74.9038 33
 -10 3 3 2004.38 74.8722 28
 10 3 -3 1950.01 75.175 27
 10 3 -3 1929.09 74.8174 6
 -10 3 3 1910.99 74.8335 16
 9 -3 -3 103.411 8.83369 4
 -9 3 3 114.131 7.96829 20
 -9 3 3 95.6434 8.25643 16
 -9 3 3 102.221 8.52201 33
 -9 3 3 100.674 8.34308 28
 9 3 -3 114.611 7.95691 6
 9 3 -3 115.935 9.38174 25
 9 3 -3 100.491 8.66767 27
 8 -3 -3 15.4086 7.15574 4
 -8 3 3 19.1728 6.48085 20
 -8 3 3 24.2209 7.23905 33
 -8 3 3 18.5103 6.69326 28
 -8 3 3 15.9147 7.2638 16
 8 3 -3 21.0154 7.04477 27
 8 3 -3 23.3511 7.02175 25
 8 3 -3 14.7857 5.81582 6
 -7 3 3 68.0736 6.98792 20
 -7 3 3 77.6139 8.06577 33
 7 3 -3 74.187 6.68697 6
 -7 3 3 64.7728 7.40327 16
 -7 3 3 74.7936 7.05615 28
 7 3 -3 70.4125 7.17304 27
 7 3 -3 67.9694 7.84791 25
 -7 3 3 48.0867 9.15023 1
 -6 3 3 934.297 36.0987 20
 -6 3 3 917.567 36.5767 1
 -6 3 3 947.648 36.2188 28
 -6 3 3 916.192 36.0659 16
 -6 3 3 919.3 36.2019 33
 -5 3 3 151.127 10.1396 1
 -5 3 3 141.81 8.9463 20
 -5 3 3 154.155 9.08846 28
 -5 3 3 140.42 9.16782 16
 -4 3 3 262.379 12.1676 20
 -4 3 3 269.607 12.4946 28
 -4 -3 3 262.989 12.607 18
 -4 -3 3 271.666 12.2448 8
 4 -3 -3 196.921 13.1669 2
 -4 3 3 237.073 12.8128 1
 -3 -3 3 22.2847 7.28155 26
 -3 3 3 19.0577 6.23148 20
 -3 -3 3 23.7166 6.74398 18
 -3 -3 3 18.8102 6.27759 8
 -3 3 3 11.6692 6.92666 1
 3 -3 -3 17.72 7.07107 2
 -2 3 3 129.799 8.38105 20
 -2 -3 3 133.499 8.97768 18
 -2 -3 3 140.659 8.67072 8
 -2 3 3 128.24 8.99765 1
 2 -3 -3 133.801 9.22463 2
 -1 -3 3 124.03 8.76931 18
 -1 -3 3 122.582 8.45444 8
 -1 -3 3 137.827 8.19142 29
 -1 3 3 105.608 10.5722 1
 1 -3 -3 88.1187 8.82612 2
 0 -3 3 67.639 7.18743 31
 0 3 3 57.4132 8.87453 1
 0 -3 3 56.7618 7.54005 18
 0 3 -3 38.4544 7.11901 2
 0 -3 3 60.2253 6.76071 29
 0 -3 -3 39.1768 7.0704 2
 1 3 3 -5.89285 6.18505 20
 1 -3 3 4.50618 6.26119 8
 1 -3 3 7.00228 7.16737 18
 -1 3 -3 -7.9821 6.7276 2
 1 -3 3 6.89929 6.53437 31
 1 -3 3 0.61409 6.78323 29
 2 3 3 481.576 20.2665 20
 2 3 3 492.001 20.3972 32
 2 -3 3 482.864 20.8384 18
 -2 3 -3 473.273 20.7212 2
 2 -3 3 511.979 20.5702 26
 2 -3 3 520.141 20.4001 8
 3 3 3 74.0123 7.1857 20
 3 -3 3 55.2567 7.23988 8
 -3 3 -3 73.4837 7.5889 2
 3 -3 3 88.3233 8.36308 18
 3 3 3 73.6389 7.29579 32
 3 -3 3 96.5064 7.66102 26
 4 3 3 265.17 12.7436 20
 4 -3 3 290.839 13.3052 29
 4 3 3 281.692 13.0532 32
 4 -3 3 265.47 12.9378 10
 4 -3 3 280.543 13.7 18
 4 -3 3 299.268 12.9979 8
 -4 3 -3 277.452 13.4673 2
 5 -3 3 64.4281 7.63351 29
 5 3 3 58.6433 6.51854 20
 5 -3 3 56.9881 6.77807 8
 5 -3 3 63.4393 6.90678 10
 -5 3 -3 63.9623 7.52803 2
 5 -3 3 59.4566 7.86396 18
 5 3 3 67.1051 6.97578 32
 6 3 3 120.805 7.72007 20
 6 -3 3 110.515 8.51423 10
 6 -3 3 107.569 9.43541 18
 6 -3 3 121.575 8.7153 29
 6 3 3 122.032 8.12411 32
 6 -3 3 118.344 8.17423 8
 -6 3 -3 109.401 8.99786 2
 6 -3 3 114.141 9.13897 5
 7 3 3 352.588 15.1412 20
 7 -3 3 356.342 15.6969 10
 7 3 3 336.789 14.9903 18
 7 -3 3 386.967 16.5282 18
 7 -3 3 326.899 15.1906 8
 -7 3 -3 373.2 15.9916 2
 7 -3 3 385.746 16.5335 5
 7 3 3 319.215 15.1908 32
 7 -3 3 317.647 15.7333 29
 8 3 3 743.799 28.9678 20
 8 -3 3 732.403 29.464 29
 8 -3 3 755.128 29.5775 10
 8 3 3 713.763 29.0491 18
 8 -3 3 725.28 29.9846 18
 8 -3 3 748.422 29.059 8
 8 -3 3 737.219 29.9587 5
 8 3 3 732.486 28.9634 32
 9 3 3 27.4043 5.37963 20
 9 -3 3 33.4042 7.78192 10
 9 3 3 32.0253 6.45408 18
 9 -3 3 40.3756 8.75064 18
 9 -3 3 26.8265 6.13466 8
 9 -3 3 32.5635 7.18196 29
 9 3 3 31.5446 6.40703 5
 9 -3 3 30.8349 8.94799 5
 10 -3 3 500.776 21.7555 10
 10 3 3 495.48 21.2973 18
 10 -3 3 513.259 22.3618 18
 10 3 3 504.219 21.1902 5
 10 -3 3 523.5 22.2941 5
 10 -3 3 508.429 20.9419 8
 10 -3 3 529.33 21.4943 29
 11 -3 3 174.538 9.98455 29
 11 -3 3 138.702 10.5794 10
 11 3 3 148.203 10.3526 18
 11 -3 3 175.808 12.1546 18
 11 3 3 138.144 10.2122 5
 11 -3 3 188.208 12.1621 5
 12 3 3 1285.64 50.8578 18
 12 -3 3 1333.38 51.5641 18
 12 3 3 1275.86 50.8785 5
 12 -3 3 1336.64 51.5156 5
 12 -3 3 1344.84 50.6277 29
 13 -3 3 20.0413 9.98529 5
 13 -3 3 30.2528 9.09974 12
 13 3 3 36.9574 8.6579 18
 13 -3 3 26.1981 10.135 18
 13 -3 3 16.5404 6.8132 29
 13 3 3 12.5898 8.29367 5
 14 3 3 453.152 20.4276 18
 14 -3 3 448.945 21.0808 18
 14 3 3 448.919 20.3134 5
 14 -3 3 447.442 20.456 12
 15 3 3 175.294 12.2445 18
 15 3 3 158.257 11.7901 5
 15 -3 3 157.855 13.2621 18
 15 -3 3 165.598 11.1246 31
 15 -3 3 171.5 11.7461 12
 16 -3 3 44.3355 9.94863 12
 16 -3 3 45.5131 9.64188 10
 16 3 3 40.3961 9.15956 5
 16 3 3 28.8126 9.69394 18
 16 -3 3 42.0397 12.494 18
 16 -3 3 46.5248 8.6738 31
 17 3 3 44.0326 10.4172 5
 17 -3 3 27.5198 11.1478 10
 17 3 3 46.8858 9.89336 18
 17 -3 3 48.6831 12.4324 18
 17 -3 3 55.691 8.40177 31
 18 -3 3 246.55 15.1492 10
 18 3 3 221.335 14.688 18
 18 -3 3 234.972 16.7126 18
 18 3 3 263.806 14.5077 5
 19 -3 3 156.102 12.9615 10
 19 3 3 143.411 13.0024 18
 19 -3 3 156.531 13.9701 18
 19 3 3 156.34 12.2497 5
 20 -3 3 780.407 31.8576 10
 20 3 3 765.275 31.9776 18
 20 -3 3 773.234 32.7216 18
 20 3 3 729.658 31.7086 5
 21 -3 3 424.05 20.1486 10
 21 3 3 424.859 20.1717 18
 21 -3 3 402.31 21.4079 18
 21 3 3 432.715 19.8962 5
 22 -3 3 -5.24574 8.97637 10
 22 3 3 10.3168 9.41011 18
 22 -3 3 15.5365 10.9633 18
 22 3 3 6.80171 9.30447 5
 23 -3 3 -2.15999 8.41345 10
 23 3 3 18.5171 8.9827 18
 23 -3 3 2.61477 9.64264 18
 23 -3 3 18.4642 9.93028 5
 23 3 3 -0.82408 8.87499 5
 24 3 3 257.003 13.6146 18
 24 -3 3 243.182 14.068 18
 24 3 3 248.724 13.4994 5
 24 -3 3 250.503 14.2394 30
 25 3 3 9.16276 7.03513 18
 25 -3 3 14.4781 8.0259 18
 25 -3 3 -4.20059 8.05732 30
 25 3 3 5.90283 7.28463 5
 26 3 3 13.1697 5.99876 18
 26 -3 3 18.3472 6.74913 18
 26 -3 3 16.3969 6.92225 30
 26 3 3 16.0059 6.00912 5
 29 4 -3 63.6201 6.58508 18
 29 -4 -3 42.9332 6.60114 24
 28 -4 -3 -2.40893 6.18998 11
 28 4 -3 3.74132 6.81582 4
 28 -4 -3 15.3494 8.07102 24
 27 -4 -3 126.02 9.14479 11
 27 4 -3 107.502 10.0084 4
 27 -4 -3 100.332 10.9787 24
 27 -4 -3 135.803 10.6366 22
 26 -4 -3 18.6772 8.64614 11
 26 4 -3 20.0208 8.7838 4
 26 4 -3 11.0667 7.6179 6
 26 -4 -3 11.7796 10.0808 24
 26 -4 -3 3.39159 9.34731 22
 25 -4 -3 192.571 12.1373 11
 25 4 -3 159.855 13.0294 4
 25 -4 -3 152.817 13.9376 24
 25 4 -3 180.014 11.8067 6
 25 -4 -3 182.712 14.0001 22
 25 4 -3 183.145 15.6176 13
 25 -4 -3 192.066 12.3166 12
 24 4 -3 10.7493 10.8435 4
 24 -4 -3 11.8066 9.50665 11
 24 4 -3 10.8306 9.18937 6
 24 -4 -3 1.16739 12.2823 24
 24 4 -3 3.63615 8.98874 23
 24 4 -3 27.9296 12.8492 13
 24 -4 -3 18.8591 10.1094 12
 23 4 -3 222.58 15.3855 4
 23 -4 -3 229.403 16.6052 24
 23 4 -3 240.197 13.9969 6
 23 4 -3 222.053 14.1774 23
 23 4 -3 246.985 17.7193 13
 23 -4 -3 241.491 14.7325 12
 22 4 -3 29.6735 10.8257 6
 22 4 -3 22.1163 13.159 19
 22 -4 -3 13.064 12.7362 24
 22 4 -3 34.3637 10.6759 23
 22 4 -3 27.2507 13.759 13
 22 4 -3 26.484 11.882 4
 22 -4 -3 39.5569 10.8033 12
 21 4 -3 -1.98016 11.4101 6
 21 4 -3 11.0808 13.2393 19
 21 -4 -3 -14.7471 12.1555 4
 21 -4 -3 6.32357 12.1772 24
 21 4 -3 5.72007 11.1423 23
 21 -4 -3 8.63649 14.3613 23
 21 4 -3 22.114 14.7751 13
 21 4 -3 15.7961 12.8815 4
 20 4 -3 470.262 22.3307 6
 20 4 -3 493.435 24.7417 19
 20 -4 -3 466.157 20.7308 7
 20 4 -3 508.247 23.8076 4
 20 -4 -3 474.17 23.7727 24
 20 -4 -3 467.699 23.714 4
 20 4 -3 477.613 23.066 23
 20 4 -3 525.284 24.4694 13
 20 -4 -3 484.069 25.3309 23
 19 4 -3 426.116 23.0141 19
 19 -4 -3 427.43 18.8834 3
 19 4 -3 396.784 21.4239 4
 19 4 -3 428.687 20.7314 6
 19 -4 -3 439.176 21.8139 4
 19 -4 -3 413.34 18.872 7
 19 -4 -3 421.145 21.8781 24
 19 4 -3 422.513 20.8398 23
 19 4 -3 428.371 22.8331 13
 19 -4 -3 437.611 23.4512 23
 18 4 -3 17.0567 10.624 6
 18 4 -3 17.2875 13.8052 19
 18 -4 -3 14.6092 11.6589 4
 18 -4 -3 28.9073 7.76804 3
 18 -4 -3 17.0928 8.13541 7
 18 4 -3 7.80369 12.8893 13
 18 -4 -3 9.42683 13.5576 23
 17 4 -3 1248.94 50.3165 19
 17 -4 -3 1252.69 48.3106 3
 17 4 -3 1189.32 48.8983 6
 17 -4 -3 1228.11 49.5527 4
 17 -4 -3 1281.11 50.0459 23
 16 4 -3 484.559 22.8824 19
 16 -4 -3 467.84 20.6176 3
 16 4 -3 468.005 21.416 6
 16 -4 -3 457.615 22.0258 4
 16 -4 -3 454.105 22.776 23
 -16 4 3 469.433 20.2684 16
 15 4 -3 22.8127 8.18786 6
 15 -4 -3 31.8017 7.99709 3
 15 -4 -3 19.6899 10.551 4
 -15 4 3 27.896 7.82974 16
 15 4 -3 21.8445 10.0799 27
 15 -4 -3 16.3032 11.5571 23
 14 -4 -3 534.189 23.3413 3
 -14 4 3 536.531 23.3364 16
 14 4 -3 558.664 24.4231 27
 14 4 -3 567.597 23.8269 6
 14 -4 -3 533.434 24.5028 4
 14 -4 -3 591.492 24.9191 23
 13 -4 -3 45.3725 9.66413 4
 -13 4 3 62.3293 8.45011 16
 13 4 -3 65.1981 9.70577 27
 13 -4 -3 58.1691 10.3927 23
 13 4 -3 50.1845 8.63778 6
 -12 4 3 9.03983 7.94435 16
 12 4 -3 17.5966 8.53754 27
 12 -4 -3 5.79199 8.46344 4
 -12 4 3 18.119 7.25493 20
 12 -4 -3 11.0515 9.82652 23
 12 4 -3 24.7376 7.63875 6
 11 -4 -3 0.46015 7.98411 4
 -11 4 3 -12.7125 6.73482 20
 -11 4 3 1.41978 7.35218 33
 -11 4 3 10.2463 7.853 16
 11 4 -3 -14.1766 8.52723 27
 11 -4 -3 -3.21415 8.12261 23
 11 4 -3 -4.62306 7.20101 6
 -10 4 3 95.8573 8.57532 33
 10 -4 -3 63.8743 9.11454 4
 -10 4 3 94.0323 8.10598 20
 -10 4 3 88.0141 8.77749 16
 -10 4 3 72.9668 8.49704 28
 10 4 -3 73.0647 8.88362 27
 10 4 -3 93.5092 9.57867 25
 10 4 -3 93.4676 8.50695 6
 9 4 -3 730.799 29.6399 25
 -9 4 3 749.803 29.1419 20
 -9 4 3 705.152 29.2592 28
 -9 4 3 735.193 29.33 33
 -9 4 3 736.939 29.3062 16
 9 4 -3 734.098 29.4499 27
 9 4 -3 722.191 29.1878 6
 9 4 -3 704.184 29.0483 15
 9 -4 -3 734.577 29.3407 4
 -8 4 3 -4.94024 6.70497 20
 -8 4 3 2.51263 9.54313 1
 -8 4 3 2.44174 7.29159 33
 -8 4 3 -4.87818 7.34473 16
 -8 4 3 3.59546 7.46782 28
 8 4 -3 -2.07547 6.78722 27
 8 4 -3 1.96063 7.84477 25
 8 4 -3 10.1015 6.56526 6
 -7 4 3 27.5411 7.23645 20
 -7 4 3 28.7499 9.06302 1
 -7 4 3 32.2479 7.54061 16
 -7 4 3 38.5225 7.66474 28
 7 4 -3 30.1173 6.74484 27
 7 4 -3 31.9477 7.23076 25
 7 4 -3 24.2479 6.87084 6
 -7 4 3 31.3178 7.44617 33
 -6 4 3 -3.57283 8.45927 1
 -6 -4 3 0.09851 5.68482 29
 -6 4 3 3.01684 6.94888 16
 -6 4 3 6.22997 6.91154 20
 -6 4 3 1.94808 7.32413 33
 -6 4 3 3.86465 6.59335 28
 6 4 -3 3.86279 6.27287 27
 6 4 -3 -0.40861 7.12696 25
 6 4 -3 4.97151 6.78973 6
 -5 4 3 2975.75 112.076 20
 -5 4 3 3056.42 112.426 1
 -5 -4 3 3091.59 112.022 8
 -5 4 3 2970.68 112.163 33
 -5 4 3 2985.06 112.179 28
 5 4 -3 2929.66 112.139 6
 5 4 -3 2984.74 112.296 25
 5 4 -3 2938.8 112.133 14
 -5 -4 3 2969.42 111.884 29
 -4 4 3 1244.5 47.3373 20
 -4 4 3 1209.17 47.4737 1
 -4 -4 3 1225.06 47.1273 29
 -4 4 3 1201.33 47.3439 33
 -4 -4 3 1279.39 47.4934 18
 -4 -4 3 1239.55 47.2217 8
 -4 4 3 1191.49 47.2648 16
 -4 4 3 1262.56 47.3627 28
 4 4 -3 1224.13 47.3426 6
 4 4 -3 1227.09 47.2689 14
 -4 -4 3 1252.84 47.7582 30
 -3 4 3 268.217 12.7779 20
 -3 -4 3 278.986 12.4567 31
 -3 -4 3 258.42 12.9772 18
 -3 -4 3 255.601 12.5342 8
 -3 -4 3 271.855 13.7136 30
 -3 -4 3 259.518 12.5622 29
 3 4 -3 274.793 12.9132 6
 3 4 -3 262.294 12.0148 14
 3 -4 -3 237.401 12.9857 2
 -3 4 3 259.139 13.102 1
 -3 4 3 258.318 12.4335 16
 -2 4 3 137.949 8.73541 20
 -2 -4 3 131.425 9.70902 30
 -2 4 3 131.888 8.10477 16
 -2 -4 3 127.243 9.0368 18
 -2 -4 3 136.195 8.96588 8
 -2 -4 3 150.436 8.60704 31
 -2 -4 3 126.618 8.77111 29
 2 4 -3 133.116 8.98821 6
 -2 4 3 123.064 8.58692 28
 -2 4 3 120.113 8.75066 1
 2 -4 -3 103.42 9.39765 2
 -1 4 3 242.286 11.1511 16
 -1 -4 3 219.051 12.0853 18
 -1 -4 3 247.371 12.5355 30
 -1 -4 3 242.064 11.5405 31
 -1 -4 3 233.986 11.9645 8
 -1 4 3 242.032 11.7217 28
 -1 -4 3 243.667 11.6841 29
 -1 4 3 207.732 12.0386 1
 1 -4 -3 199.127 11.676 2
 0 4 3 2.58655 6.32977 20
 0 -4 3 -4.6217 7.38989 30
 0 4 -3 -2.94314 6.81671 2
 0 -4 3 5.03425 7.6806 18
 0 4 3 5.70788 8.62793 1
 0 -4 3 1.58018 6.94991 8
 0 -4 3 -0.32454 6.59874 29
 0 4 3 -2.88593 6.3032 28
 1 4 3 2681.22 105.536 20
 1 -4 3 2779.35 105.804 30
 1 -4 3 2779.96 105.793 18
 1 -4 3 2731.03 105.601 29
 1 4 3 2783.93 105.5 28
 -1 4 -3 2743 105.79 2
 1 -4 3 2603.88 105.758 26
 2 4 3 609.404 25.205 20
 2 -4 3 616.945 25.7021 18
 2 -4 3 621.928 25.3915 8
 2 -4 3 602.497 25.7389 30
 -2 4 -3 661.827 25.7147 2
 2 4 3 626.167 25.1295 28
 2 -4 3 675.344 25.7716 26
 3 4 3 -4.08696 5.898 20
 3 -4 3 -0.76244 6.70744 8
 -3 4 -3 2.47512 7.48367 2
 3 -4 3 1.51964 7.69374 18
 3 4 3 1.22864 5.7385 28
 3 -4 3 2.23177 6.98868 26
 3 -4 3 -3.82714 7.07793 30
 4 4 3 17.5262 6.0383 20
 4 4 3 20.9724 5.58486 28
 -4 4 -3 23.4332 7.32025 2
 4 -4 3 26.7354 8.1311 18
 4 -4 3 24.6632 6.84581 8
 4 -4 3 15.2188 7.53039 30
 4 -4 3 21.9877 6.37602 10
 5 4 3 287.634 13.0104 20
 5 -4 3 283.083 13.3506 10
 5 -4 3 304.708 14.3969 18
 -5 4 -3 270.993 13.9204 2
 5 -4 3 279.555 13.5039 8
 5 4 3 307.959 12.8825 28
 5 -4 3 270.329 14.2721 30
 5 -4 3 288.56 13.3501 24
 6 4 3 86.9018 6.93242 20
 6 -4 3 102.334 8.09983 10
 6 4 3 73.2637 5.97844 9
 6 -4 3 79.253 9.35262 18
 6 -4 3 92.2042 6.70453 17
 6 -4 3 100.594 8.69524 30
 6 -4 3 85.2468 7.64841 8
 6 -4 3 74.3077 7.48222 24
 7 4 3 1819.87 67.2505 20
 7 -4 3 1762.53 68.0692 30
 7 -4 3 1772.21 67.5604 10
 7 -4 3 1787.81 67.8936 18
 7 -4 3 1780.87 67.3837 8
 7 -4 3 1731.46 67.3474 24
 8 4 3 121.207 7.41936 20
 8 -4 3 112.69 9.24886 10
 8 4 3 109.107 7.404 18
 8 -4 3 103.277 10.0605 18
 8 -4 3 105.773 8.13342 8
 8 -4 3 109.823 8.32445 24
 9 -4 3 2016.06 77.9599 10
 9 4 3 2012.59 77.5775 18
 9 -4 3 2069.44 78.3346 18
 9 -4 3 2159.45 77.7369 8
 9 -4 3 2037.83 78.2753 5
 9 -4 3 2027.03 77.7473 24
 10 -4 3 11.432 8.40734 10
 10 4 3 19.0145 6.36946 18
 10 -4 3 16.716 9.4177 18
 10 -4 3 21.511 6.62475 8
 10 -4 3 10.1708 7.56293 29
 10 -4 3 17.2072 7.1877 24
 11 -4 3 248.188 13.6181 10
 11 4 3 242.43 12.6025 18
 11 -4 3 252.557 14.1774 18
 11 4 3 226.474 12.4059 5
 11 -4 3 237.711 11.7226 8
 11 -4 3 250.968 13.189 29
 11 -4 3 233.35 12.4814 24
 12 4 3 117.661 9.59739 5
 12 -4 3 148.774 11.039 10
 12 4 3 130.177 9.50498 18
 12 -4 3 155.669 11.5109 18
 12 -4 3 131.253 9.79846 29
 12 -4 3 137.378 9.84713 24
 13 -4 3 31.1991 9.55172 10
 13 4 3 23.7621 7.86626 18
 13 -4 3 32.3936 10.0901 18
 13 -4 3 19.2061 7.76356 29
 13 4 3 32.9182 8.25767 5
 13 -4 3 27.5922 7.55408 24
 14 -4 3 254.596 14.2752 10
 14 4 3 245.141 13.4002 18
 14 -4 3 253.094 15.603 18
 14 4 3 225.891 12.8981 5
 14 -4 3 233.261 12.2645 29
 14 -4 3 203.66 12.736 24
 15 -4 3 22.3668 10.3592 10
 15 4 3 20.9794 8.13719 18
 15 -4 3 11.5725 11.6593 18
 15 4 3 9.13159 8.82206 5
 15 -4 3 8.88715 7.79794 24
 16 4 3 14.4416 8.62257 18
 16 -4 3 7.80233 11.0283 18
 16 4 3 3.60409 8.10032 5
 16 -4 3 11.2976 7.98831 24
 17 4 3 2.9786 9.51506 5
 17 4 3 12.9595 9.29936 18
 17 -4 3 11.4912 12.4319 18
 17 -4 3 18.9127 7.61235 31
 17 -4 3 19.4783 11.9896 5
 18 4 3 6.18935 8.71459 18
 18 -4 3 20.6951 12.0863 18
 18 -4 3 11.883 7.88128 31
 18 -4 3 17.3809 12.889 5
 18 4 3 14.3966 9.62191 5
 19 -4 3 317.413 17.2238 10
 19 4 3 306.679 16.3164 18
 19 -4 3 305.589 18.2438 18
 19 4 3 321.914 16.4069 5
 19 -4 3 283.829 18.3529 5
 20 -4 3 150.235 12.4529 10
 20 4 3 140.407 11.1712 18
 20 -4 3 131.973 13.3459 18
 20 4 3 146.657 11.981 5
 20 -4 3 153.577 14.151 5
 21 -4 3 629.237 26.0569 10
 21 4 3 593.835 25.7124 18
 21 -4 3 601.319 27.0437 18
 21 4 3 576.824 25.8597 5
 21 -4 3 611.828 26.8484 5
 22 -4 3 27.8644 9.26431 10
 22 4 3 30.4785 8.73329 18
 22 4 3 19.8157 8.85823 5
 22 -4 3 29.7091 10.673 18
 23 -4 3 372.912 17.699 10
 23 4 3 364.769 17.2781 18
 23 -4 3 415.326 18.7571 18
 23 4 3 363.358 17.4731 5
 23 -4 3 369.801 18.8772 30
 24 4 3 33.4923 7.64943 5
 24 4 3 26.8839 7.45828 18
 24 -4 3 37.1631 8.8501 18
 25 4 3 -6.84037 6.26881 5
 25 4 3 -2.43857 5.81845 18
 25 -4 3 1.50549 7.41556 18
 26 -4 3 21.203 6.24165 18
 28 -5 -3 -7.46867 6.64615 24
 28 -5 -3 5.9551 6.95056 22
 27 -5 -3 -1.09217 7.05304 11
 27 5 -3 3.97056 7.69971 4
 27 -5 -3 14.0508 8.28199 24
 27 -5 -3 14.8332 8.30549 22
 26 5 -3 29.7754 8.49885 4
 26 5 -3 21.8642 7.61363 6
 26 -5 -3 30.5047 9.91653 24
 26 -5 -3 20.8288 9.47977 22
 26 5 -3 46.2755 10.8958 13
 25 5 -3 13.1463 9.33256 4
 25 5 -3 3.68537 8.43658 6
 25 -5 -3 25.5612 10.6671 24
 25 -5 -3 10.658 9.70428 22
 25 5 -3 30.1755 12.0297 13
 24 5 -3 69.5246 11.0094 4
 24 5 -3 68.2738 10.3339 6
 24 -5 -3 54.0342 11.552 24
 24 -5 -3 39.5213 11.5346 22
 24 5 -3 57.4916 13.511 13
 23 -5 -3 85.1508 11.0173 11
 23 5 -3 91.8801 11.3783 6
 23 -5 -3 53.7344 12.1779 24
 23 5 -3 84.5165 9.76589 23
 23 5 -3 84.6995 14.2824 13
 23 5 -3 77.1326 11.693 4
 22 -5 -3 23.4149 11.3036 11
 22 5 -3 13.6191 10.5711 6
 22 5 -3 45.6636 13.4928 19
 22 -5 -3 13.0309 12.6392 24
 22 5 -3 2.88923 9.30728 23
 22 5 -3 4.30084 13.2302 13
 22 5 -3 18.5149 11.1784 4
 21 -5 -3 399.966 20.0799 11
 21 5 -3 390.983 21.2105 19
 21 -5 -3 379.311 17.3319 7
 21 5 -3 387.347 19.962 4
 21 5 -3 368.977 19.5925 6
 21 -5 -3 348.953 20.2482 24
 21 5 -3 372.445 18.6261 23
 21 5 -3 403.094 22.6402 13
 20 5 -3 402.013 23.0042 19
 20 5 -3 411.015 21.2146 6
 20 -5 -3 418.937 19.0252 7
 20 5 -3 423.902 21.564 4
 20 -5 -3 445.833 21.2673 24
 20 5 -3 407.653 20.4668 23
 20 5 -3 460.101 23.5093 13
 19 -5 -3 219.071 12.5603 3
 19 5 -3 249.132 18.1922 19
 19 5 -3 219.29 15.2405 6
 19 5 -3 213.212 15.5385 4
 19 5 -3 205.414 14.0801 23
 19 -5 -3 213.998 15.9674 24
 19 5 -3 276.882 17.5882 13
 19 -5 -3 224.949 16.3028 23
 19 -5 -3 200.922 12.8635 7
 18 5 -3 106.986 12.2006 6
 18 5 -3 105.12 14.924 19
 18 -5 -3 99.332 13.4671 4
 18 -5 -3 89.7921 10.0168 7
 18 -5 -3 88.3758 9.40468 3
 18 -5 -3 85.8351 12.3112 24
 18 5 -3 89.5991 13.0927 4
 18 -5 -3 118.873 14.5021 23
 17 5 -3 1756.82 65.1836 19
 17 -5 -3 1618.04 63.7042 7
 17 5 -3 1657.99 64.2048 6
 17 -5 -3 1650.66 63.5967 3
 17 -5 -3 1543.47 64.2936 24
 17 -5 -3 1660.52 64.6254 4
 17 -5 -3 1711.53 65.0316 23
 16 5 -3 38.1313 10.1633 6
 16 -5 -3 53.2673 11.1478 4
 16 -5 -3 53.8923 8.87192 3
 16 5 -3 33.2561 11.4192 27
 16 -5 -3 37.8363 10.0773 24
 16 5 -3 58.4011 13.1361 19
 16 -5 -3 41.8923 12.4438 23
 15 -5 -3 412.786 18.4566 3
 -15 5 3 393.655 18.2951 16
 15 5 -3 336.833 19.9099 27
 15 5 -3 407.442 18.6699 6
 15 -5 -3 409.104 19.7034 4
 15 -5 -3 378.373 18.7396 24
 15 -5 -3 399.924 20.4348 23
 14 5 -3 67.1627 10.0062 6
 14 -5 -3 70.7076 10.7014 4
 14 5 -3 89.6852 10.9576 27
 -14 5 3 69.3105 9.30298 16
 14 -5 -3 61.3308 9.30723 24
 14 -5 -3 81.488 11.5615 23
 14 -5 -3 77.8375 9.18833 3
 13 -5 -3 0.1847 9.13719 4
 13 -5 -3 8.39519 7.56323 3
 13 5 -3 1.41547 9.83632 27
 -13 5 3 -4.89153 8.58036 16
 13 -5 -3 -1.14984 10.1502 23
 13 5 -3 9.456 8.81879 6
 12 -5 -3 10.5164 8.90002 4
 12 5 -3 20.4972 9.56377 27
 -12 5 3 11.8576 8.07406 16
 12 -5 -3 20.7316 9.97515 23
 12 5 -3 20.7774 8.51788 6
 -11 5 3 1730.64 65.2389 20
 -11 5 3 1661.84 65.3517 16
 11 5 -3 1689.46 65.6792 27
 11 5 -3 1759.49 65.5076 6
 11 5 -3 1736.39 66.0239 25
 11 -5 -3 1673.94 65.4262 4
 11 -5 -3 1699.61 65.5719 23
 -10 5 3 50.5617 7.81447 20
 10 -5 -3 39.0134 8.69073 4
 -10 5 3 53.2165 8.13843 33
 -10 5 3 51.5024 8.58671 16
 10 5 -3 56.698 8.82688 27
 10 5 -3 57.5533 9.09225 25
 10 5 -3 51.5059 8.24393 15
 10 -5 -3 35.18 8.55184 23
 10 5 -3 46.7885 8.47817 6
 -9 5 3 2064.71 76.2873 20
 -9 5 3 2002.42 76.3354 16
 -9 5 3 1929.19 76.2801 33
 9 5 -3 2065.46 76.7676 25
 9 5 -3 1990.55 76.3158 6
 9 5 -3 2017.56 76.327 15
 9 -5 -3 1999.65 76.2075 4
 9 5 -3 1953.26 76.4687 27
 9 -5 -3 2050.92 76.2875 23
 -8 5 3 3.38979 7.62049 28
 8 5 -3 1.00092 8.61125 25
 -8 5 3 -6.28278 7.72225 20
 -8 5 3 -3.37364 7.12602 33
 -8 5 3 -6.81265 7.75958 16
 8 5 -3 0.60307 7.48998 27
 8 5 -3 9.8899 6.84077 15
 8 5 -3 6.27063 7.48331 6
 -7 5 3 1773.61 67.2097 20
 -7 5 3 1771.61 67.1399 16
 7 5 -3 1740.02 67.2434 6
 -7 -5 3 1717.58 66.8333 8
 -7 5 3 1746.54 67.1885 28
 -7 5 3 1798.19 67.2363 33
 7 5 -3 1765.99 67.2395 27
 7 5 -3 1735.14 67.0653 15
 7 5 -3 1780.84 67.5266 25
 -7 5 3 1845.74 68.0354 1
 -6 5 3 408.746 17.3444 20
 6 5 -3 375.279 18.0647 25
 -6 5 3 370.056 17.3363 33
 -6 5 3 382.44 17.373 28
 -6 -5 3 384.893 16.8391 8
 -6 5 3 417.65 18.5499 1
 6 5 -3 385.985 17.2079 27
 6 5 -3 397.091 17.4943 6
 6 5 -3 389.671 16.8547 15
 -6 -5 3 379.016 16.5354 29
 -5 5 3 90.8534 8.30643 33
 5 5 -3 101.587 8.86264 2
 -5 5 3 102.225 9.86394 1
 -5 5 3 111.805 8.73039 20
 -5 5 3 105.327 8.93242 16
 -5 -5 3 93.8124 7.74635 29
 -5 -5 3 94.227 8.35713 8
 -5 5 3 108.566 8.73969 28
 5 5 -3 105.224 7.69947 15
 5 5 -3 115.621 8.36397 27
 5 5 -3 104.285 9.13206 6
 5 5 -3 104.866 8.11267 14
 5 5 -3 101.289 9.94914 25
 -4 5 3 822.083 30.9051 20
 -4 5 3 741.413 31.0587 1
 -4 -5 3 788.638 30.6622 8
 -4 -5 3 780.499 30.3556 31
 -4 5 3 763.833 30.7344 16
 -4 -5 3 814.294 30.6421 29
 4 5 -3 765.334 30.9056 6
 4 5 -3 735.237 30.4171 27
 -4 -5 3 794.78 31.5699 30
 4 5 -3 804.689 30.9074 14
 4 5 -3 722.829 30.9093 2
 -3 5 3 1107.91 41.8756 20
 -3 5 3 1064.39 41.8686 1
 -3 -5 3 1082.18 41.4821 31
 -3 -5 3 1112.03 41.9975 18
 -3 -5 3 1048.06 41.7093 8
 -3 5 3 1053.28 41.6062 16
 -3 -5 3 1105.43 42.343 30
 -3 -5 3 1091.28 41.6671 29
 -3 5 3 1104.34 41.8229 28
 3 5 -3 1127.21 42.0225 6
 -3 -5 3 1056.56 42.3295 26
 3 5 -3 1023.67 41.8888 2
 3 5 -3 1059.23 41.827 14
 -3 5 3 1065.12 41.8659 33
 -2 -5 3 869.645 34.2405 9
 -2 -5 3 912.312 34.9546 18
 -2 5 3 889.613 34.9061 28
 -2 -5 3 877.95 34.482 31
 -2 -5 3 906.246 34.8162 8
 -2 5 3 899.974 34.8893 33
 -2 -5 3 904.864 35.359 30
 -2 5 3 866.652 34.5457 16
 2 5 -3 875.677 34.9266 2
 -2 -5 3 886.726 34.7038 29
 2 5 -3 889.51 34.9076 6
 -2 -5 3 894.65 35.2411 26
 2 5 -3 920.198 34.872 14
 -2 5 3 839.125 34.6842 1
 -1 5 3 9.5333 6.85047 1
 -1 -5 3 12.3777 7.66334 30
 -1 5 3 2.48081 7.06983 20
 -1 5 3 1.30012 6.99444 33
 -1 -5 3 10.934 6.85968 29
 1 5 -3 15.8142 7.11069 2
 -1 -5 3 22.2721 7.68783 18
 -1 -5 3 15.8613 7.32127 8
 -1 5 3 -5.48831 6.30004 16
 -1 -5 3 12.3803 7.79925 26
 -1 5 3 -12.8004 7.44564 28
 1 5 -3 15.2252 5.93745 14
 0 5 3 539.681 23.0386 20
 0 -5 3 588.56 23.4761 18
 0 -5 3 543.011 22.9684 8
 0 5 3 538.692 22.803 28
 0 5 3 555.357 22.5264 16
 0 5 3 606.151 23.2539 1
 0 -5 3 578.041 23.4441 26
 0 5 -3 558.103 23.0292 14
 0 -5 3 574.95 23.4572 30
 0 5 3 538.429 22.8645 33
 1 5 3 14.7636 6.54837 20
 1 5 3 22.2304 5.58031 16
 1 5 3 47.9246 8.54754 1
 1 -5 3 33.9673 7.64122 18
 1 -5 3 30.8388 7.28327 8
 1 -5 3 41.8687 8.07034 30
 1 -5 3 38.3285 8.06748 26
 1 5 3 14.9178 6.37554 28
 2 5 3 28.4844 6.66505 20
 -2 5 -3 33.8652 7.73965 2
 2 -5 3 31.1354 7.80562 30
 2 -5 3 48.5811 8.34441 18
 2 -5 3 40.5243 8.04183 26
 2 5 3 39.4109 6.26092 28
 3 5 3 578.82 23.9439 20
 3 -5 3 622.759 24.7461 18
 3 -5 3 607.034 24.3771 8
 3 5 3 572.286 23.7653 28
 3 -5 3 624.96 24.8505 30
 3 -5 3 572.619 24.0841 24
 4 5 3 63.4445 7.46893 20
 4 -5 3 81.5935 7.07554 10
 4 -5 3 102.083 9.68699 18
 4 -5 3 101.783 9.85145 30
 4 -5 3 60.0888 7.76568 8
 4 -5 3 95.3939 8.62128 24
 4 5 3 71.9224 6.55141 28
 5 5 3 479.649 19.321 20
 5 -5 3 475.244 19.3109 17
 5 -5 3 453.669 19.4176 10
 5 -5 3 468.55 20.5924 18
 5 -5 3 474.568 19.7321 8
 5 -5 3 451.272 20.1059 30
 5 5 3 445.185 18.9936 28
 5 -5 3 457.383 19.6915 24
 6 5 3 408.76 17.5218 20
 6 -5 3 396.726 18.1711 10
 6 -5 3 448.345 19.0216 18
 6 -5 3 359.199 17.8567 8
 6 -5 3 428.582 17.5344 17
 6 -5 3 431.895 18.7729 30
 6 -5 3 415.676 18.1716 24
 7 5 3 1097.72 40.8729 20
 7 -5 3 1044.23 41.255 10
 7 -5 3 1068.52 41.6951 18
 7 -5 3 1071.4 41.2403 8
 7 -5 3 994.905 40.9368 17
 7 -5 3 1108.52 41.9624 30
 7 -5 3 1044.51 41.3145 24
 8 -5 3 946.198 38.1785 10
 8 -5 3 1029.85 38.7939 18
 8 -5 3 1033.8 38.7135 30
 8 -5 3 920.004 37.6165 17
 8 -5 3 957.442 37.993 8
 8 -5 3 967.65 38.1532 24
 9 -5 3 2.35488 7.30675 10
 9 -5 3 -2.34923 8.86387 18
 9 -5 3 2.17603 8.43909 30
 9 -5 3 4.94331 6.49615 17
 9 -5 3 9.1215 6.97827 8
 9 -5 3 0.60432 7.21899 24
 10 -5 3 462.556 20.3359 10
 10 -5 3 446.765 20.8165 18
 10 -5 3 435.388 19.4297 8
 10 -5 3 491.49 21.0551 30
 10 -5 3 433.709 19.8547 24
 11 -5 3 335.158 16.0734 10
 11 5 3 294.371 14.5927 18
 11 -5 3 339.876 17.0448 18
 11 -5 3 332.383 14.9299 8
 11 -5 3 322.083 15.735 24
 12 -5 3 1.03041 9.12827 10
 12 5 3 -8.61174 6.92119 18
 12 -5 3 -10.5516 9.56185 18
 12 -5 3 11.5134 6.67981 8
 12 -5 3 -7.18416 8.18824 24
 13 -5 3 377.997 18.4498 10
 13 5 3 354.592 16.8507 18
 13 -5 3 371.756 18.801 18
 13 5 3 344.049 16.9581 5
 13 -5 3 376.643 16.5178 8
 13 -5 3 409.809 18.9868 5
 13 -5 3 368.007 17.4911 29
 13 -5 3 371.959 17.5193 24
 14 -5 3 165.269 13.0129 10
 14 5 3 156.394 11.0914 18
 14 -5 3 211.846 13.7454 18
 14 5 3 154.958 11.0861 5
 14 -5 3 183.601 11.3934 29
 14 -5 3 184.055 14.6104 5
 14 -5 3 191.056 11.9255 24
 15 -5 3 6.27644 7.77637 29
 15 -5 3 5.20294 10.73 10
 15 5 3 -3.38741 7.61116 18
 15 -5 3 5.5419 10.426 18
 15 5 3 5.34282 8.16142 5
 15 -5 3 -0.21926 11.9871 5
 15 -5 3 -5.38101 8.15059 24
 16 5 3 62.7018 9.61219 5
 16 -5 3 59.9414 11.8114 10
 16 5 3 84.0083 9.13925 18
 16 -5 3 67.2649 12.6981 18
 16 -5 3 57.8443 12.6365 5
 16 -5 3 83.2873 9.46538 24
 17 -5 3 74.2203 12.0591 10
 17 5 3 76.5241 9.21366 18
 17 -5 3 62.0094 12.556 18
 17 5 3 62.6895 9.43084 5
 17 -5 3 83.7821 9.30109 24
 18 -5 3 182.885 14.3013 10
 18 5 3 196.009 11.667 18
 18 5 3 171.153 12.0974 5
 18 -5 3 143.311 14.1786 18
 18 -5 3 184.74 11.9184 31
 18 -5 3 162.749 11.6649 24
 19 5 3 31.3546 9.40966 5
 19 5 3 33.8129 8.52046 18
 19 -5 3 38.6124 12.3031 18
 19 -5 3 26.1758 8.15619 31
 20 5 3 -1.89256 8.17469 18
 20 -5 3 -0.41693 11.1031 18
 20 5 3 0.17265 8.66817 5
 20 -5 3 -17.8964 11.6882 30
 21 5 3 -6.70711 8.78882 5
 21 5 3 -7.4788 7.73251 18
 21 -5 3 1.97446 10.5826 18
 21 -5 3 12.2026 11.7748 30
 22 -5 3 209.844 13.2288 10
 22 5 3 217.542 12.1039 18
 22 -5 3 236.917 14.1853 18
 22 5 3 217.163 12.4749 5
 22 -5 3 225.205 14.5452 30
 23 -5 3 130.545 10.2782 10
 23 -5 3 144.996 10.8466 18
 23 5 3 107.213 8.94547 18
 23 5 3 136.153 9.50441 5
 23 -5 3 144.526 11.465 30
 24 5 3 -0.69768 6.50901 5
 24 5 3 5.41282 5.59256 18
 24 -5 3 -1.73354 7.82717 18
 24 -5 3 10.0707 8.69652 30
 25 -5 3 25.6193 7.25192 30
 25 -5 3 23.5897 6.78787 18
 26 -5 3 0.68454 5.63269 30
 28 -6 -3 3.13969 6.14571 22
 27 6 -3 15.1393 6.35491 4
 27 6 -3 8.45086 5.85081 6
 27 -6 -3 5.9653 6.7444 24
 27 -6 -3 10.3252 7.36197 22
 26 6 -3 17.8031 7.94947 4
 26 -6 -3 30.3865 7.40929 11
 26 6 -3 9.74432 7.03979 6
 26 -6 -3 26.9353 8.77396 24
 26 -6 -3 32.8607 9.16211 22
 26 6 -3 26.5671 9.97036 13
 25 6 -3 6.91378 8.56441 4
 25 -6 -3 2.97451 8.19203 11
 25 6 -3 9.20292 8.41387 6
 25 -6 -3 -7.96351 9.19256 24
 25 -6 -3 10.2568 8.64807 22
 25 6 -3 -0.40062 11.315 13
 24 -6 -3 81.2445 10.0697 11
 24 6 -3 78.1783 10.5023 6
 24 -6 -3 92.0579 10.9357 24
 24 -6 -3 90.0208 11.6627 22
 24 6 -3 81.9115 13.066 13
 24 6 -3 74.3291 10.651 4
 23 -6 -3 8.94454 10.1135 11
 23 6 -3 18.6266 9.72767 6
 23 -6 -3 9.41694 10.4238 24
 23 6 -3 16.2621 12.8499 13
 23 -6 -3 12.011 10.0453 22
 23 6 -3 17.8028 9.87372 4
 22 -6 -3 5.3131 11.2753 11
 22 6 -3 0.22035 11.523 6
 22 -6 -3 -7.3464 11.3066 24
 22 6 -3 8.9202 12.9877 13
 22 -6 -3 -1.57113 11.5181 22
 22 6 -3 12.6676 11.157 4
 21 -6 -3 30.9182 11.472 11
 21 6 -3 38.9212 11.106 6
 21 -6 -3 51.3257 8.47125 7
 21 -6 -3 39.5516 11.9485 24
 21 6 -3 49.6986 9.21332 23
 21 6 -3 64.5118 11.1621 4
 21 6 -3 49.3182 14.3606 13
 20 -6 -3 108.254 12.0364 11
 20 6 -3 94.1529 12.5239 6
 20 -6 -3 86.1957 9.57556 7
 20 -6 -3 106.694 12.8844 24
 20 6 -3 79.6044 12.6787 4
 20 6 -3 95.88 10.5183 23
 20 6 -3 88.4333 15.5338 13
 19 6 -3 32.1484 11.9966 6
 19 -6 -3 34.2202 9.3665 7
 19 -6 -3 50.4349 8.67471 3
 19 -6 -3 12.6766 10.8501 24
 19 6 -3 22.6653 11.4431 4
 19 6 -3 46.1482 9.60552 23
 18 6 -3 35.9722 11.857 6
 18 -6 -3 31.2191 8.88941 3
 18 6 -3 27.7557 11.9773 4
 18 -6 -3 34.3791 10.7352 24
 18 -6 -3 34.2813 9.63783 7
 18 -6 -3 23.2383 6.79816 21
 17 -6 -3 802.052 33.015 3
 17 -6 -3 763.711 32.9862 7
 17 6 -3 835.417 33.6692 6
 17 6 -3 832.48 34.8606 27
 17 -6 -3 791.071 33.4416 24
 17 -6 -3 855.198 34.2934 23
 17 -6 -3 769.101 32.1583 21
 16 6 -3 69.9492 10.9016 6
 16 -6 -3 81.8582 10.4192 7
 16 -6 -3 64.7867 9.57163 3
 16 6 -3 78.4307 12.2424 27
 16 -6 -3 85.9867 10.3647 24
 16 -6 -3 89.5938 12.5652 23
 15 6 -3 5.77845 9.84938 6
 15 6 -3 3.96879 11.1373 27
 15 -6 -3 6.41951 8.85427 3
 15 -6 -3 14.3313 11.6419 23
 14 -6 -3 43.5509 8.76078 3
 14 6 -3 51.6828 10.4217 27
 14 -6 -3 52.5769 10.0085 23
 14 6 -3 46.1859 9.86079 6
 13 -6 -3 33.9207 8.51102 3
 -13 6 3 35.4771 9.57835 16
 13 6 -3 42.7918 11.011 27
 13 -6 -3 22.0655 10.2479 23
 13 6 -3 39.3581 9.90175 6
 12 -6 -3 105.415 9.95166 3
 -12 6 3 99.4499 10.1233 16
 12 6 -3 98.7815 10.9659 27
 12 6 -3 88.3237 10.996 25
 12 -6 -3 96.9095 10.6359 23
 12 6 -3 103.308 10.7814 6
 -11 6 3 176.787 11.5259 16
 11 6 -3 177.1 12.514 27
 11 6 -3 158.107 11.2942 6
 11 6 -3 160.668 11.4881 15
 11 6 -3 140.878 11.5124 25
 11 -6 -3 153.712 11.837 23
 10 6 -3 21.021 9.06449 6
 -10 6 3 13.9994 8.91066 20
 -10 6 3 14.5936 8.2833 16
 10 6 -3 14.5763 8.38823 27
 10 6 -3 30.0559 9.07436 25
 10 6 -3 21.406 8.23573 15
 -9 6 3 1444.81 55.4374 20
 -9 6 3 1427.48 55.4517 16
 9 6 -3 1419.65 55.7062 27
 9 6 -3 1463.6 55.4826 15
 9 6 -3 1403.45 55.9577 25
 9 6 -3 1439.13 55.6328 6
 -8 6 3 973.078 39.5624 20
 -8 6 3 1019.83 39.6221 16
 -8 6 3 997.04 39.5644 33
 8 6 -3 1059.3 39.8699 27
 8 6 -3 1004.07 39.7198 6
 8 6 -3 992.713 39.4848 15
 8 6 -3 967.028 40.2533 25
 -7 6 3 242.611 13.4614 20
 -7 -6 3 234.125 12.3212 8
 -7 6 3 246.042 13.0836 33
 7 6 -3 223.519 13.0335 27
 7 6 -3 263.827 13.4735 6
 7 6 -3 245.764 12.3977 15
 7 6 -3 229.662 14.4678 25
 -6 6 3 1367.13 49.0215 20
 -6 -6 3 1224.02 48.4655 8
 -6 -6 3 1274.03 48.318 29
 6 6 -3 1215.98 49.0043 6
 6 6 -3 1305.39 48.8874 27
 6 6 -3 1263.9 48.8145 15
 6 6 -3 1226.49 49.266 25
 6 6 -3 1210.22 48.6662 2
 -5 6 3 446.438 19.9341 20
 -5 6 3 451.184 20.8827 1
 -5 -6 3 449.214 19.5171 8
 -5 -6 3 444.553 19.3454 29
 5 6 -3 464.813 20.1819 6
 5 6 -3 463.735 19.7622 27
 5 6 -3 470.376 19.911 15
 5 6 -3 458.585 19.7574 2
 -5 6 3 396.55 19.8035 16
 5 6 -3 530.747 20.3703 14
 -4 6 3 2992.06 109.777 1
 -4 -6 3 2867.61 109.47 8
 -4 6 3 2934.91 109.55 16
 -4 6 3 2996.46 109.651 33
 -4 -6 3 2911.88 109.4 29
 4 6 -3 2812.2 109.597 2
 4 6 -3 2958.57 109.814 6
 4 6 -3 2810.71 109.484 27
 4 6 -3 2912.31 109.64 15
 4 6 -3 2901.47 109.828 14
 -4 6 3 2976.72 109.678 20
 -3 6 3 206.335 11.4059 1
 -3 -6 3 206.44 12.779 30
 -3 -6 3 210.26 11.9569 18
 -3 -6 3 223.84 11.5081 8
 -3 6 3 217.066 11.5597 33
 -3 -6 3 195.076 10.7169 31
 -3 6 3 213.156 11.2025 16
 -3 -6 3 212.742 11.2158 29
 -3 6 3 184.166 11.1559 28
 3 6 -3 209.701 12.1962 6
 3 6 -3 198.114 10.8259 27
 3 6 -3 191.128 10.9793 15
 3 6 -3 204.25 11.5842 2
 -3 -6 3 213.715 12.0587 26
 3 6 -3 186.835 11.3227 14
 -2 6 3 488.091 20.7541 20
 -2 -6 3 489.149 21.4219 26
 -2 -6 3 473.175 20.6189 29
 -2 -6 3 506.137 21.0188 18
 -2 -6 3 508.754 20.7608 8
 -2 6 3 486.336 20.3401 16
 -2 6 3 475.71 20.6217 28
 -2 6 3 528.816 20.7671 33
 -2 -6 3 499.322 21.5351 30
 2 6 -3 498.04 21.2336 6
 2 6 -3 456.524 20.2965 27
 2 6 -3 499.173 20.6674 15
 2 6 -3 489.404 20.9755 2
 2 6 -3 481.369 20.9412 14
 -2 6 3 456.204 20.6439 1
 -1 6 3 233.68 12.2832 20
 -1 6 3 229.823 12.0335 33
 -1 -6 3 254.561 12.7334 18
 -1 -6 3 250.232 12.5461 8
 -1 -6 3 242.641 13.5403 30
 1 6 -3 237.081 11.8237 15
 -1 6 3 225.102 11.6821 16
 -1 6 3 239.745 12.5091 28
 1 6 -3 269.963 13.1828 6
 -1 -6 3 243.507 13.4068 26
 1 6 -3 198.068 11.9649 14
 -1 6 3 207.881 11.6129 1
 0 6 3 443.13 19.0872 20
 0 -6 3 450.61 19.7355 30
 0 -6 3 450.701 19.85 26
 0 -6 3 448.498 19.2931 18
 0 -6 3 458.88 19.2981 8
 0 6 3 427.421 18.9385 33
 0 6 3 426.68 18.5033 16
 0 6 3 444.333 19.094 28
 0 6 -3 443.687 18.9124 15
 0 6 -3 459.407 19.4887 14
 0 6 3 449.497 18.921 1
 1 6 3 256.663 13.1394 20
 1 -6 3 309.504 14.3595 18
 1 -6 3 334.471 14.7645 30
 1 -6 3 268.453 13.9011 8
 1 6 3 251.485 13.0166 33
 1 6 3 261.263 12.5475 16
 1 -6 3 281.157 13.9184 26
 1 6 3 255.296 13.235 28
 -1 6 -3 269.209 12.9959 15
 2 -6 3 1775.41 67.1003 30
 2 6 3 1747.56 66.6082 20
 2 -6 3 1744.07 67.0054 18
 2 -6 3 1742.54 66.7865 8
 2 6 3 1765.83 66.2269 16
 2 6 3 1740.16 66.4688 33
 2 6 3 1732.93 66.535 28
 -2 6 -3 1715.23 66.5517 15
 2 -6 3 1835.57 67.2316 26
 3 6 3 0.99806 6.75324 20
 3 -6 3 15.1611 9.21335 18
 3 6 3 -3.85059 5.92867 33
 -3 6 -3 19.2779 6.40951 15
 3 -6 3 33.8352 9.07355 30
 3 6 3 6.84418 6.08879 28
 3 -6 3 21.815 8.70295 26
 3 -6 3 12.6741 7.68213 24
 4 6 3 140.784 8.77128 20
 4 6 3 139.768 8.49913 33
 4 -6 3 151.418 10.9881 18
 4 -6 3 142.846 10.3852 30
 4 6 3 128.558 8.31306 28
 -4 6 -3 119.269 8.99804 15
 4 -6 3 133.111 10.5987 26
 4 -6 3 140.877 10.3144 24
 5 6 3 307.364 14.8004 20
 5 -6 3 319.326 15.106 10
 5 -6 3 334.153 16.3109 18
 5 -6 3 365.344 15.4031 17
 5 -6 3 343.655 16.8552 30
 -5 6 -3 316.959 15.0031 15
 5 -6 3 343.213 16.3809 26
 5 -6 3 335.099 15.7868 24
 6 6 3 516.178 21.3427 20
 6 -6 3 501.203 21.8242 10
 6 -6 3 543.348 22.9069 18
 6 -6 3 512.713 22.0146 17
 6 -6 3 537.129 23.1113 30
 -6 6 -3 515.624 21.836 15
 6 -6 3 525.441 22.4468 24
 7 6 3 95.8111 7.33767 20
 7 -6 3 91.0142 8.77802 10
 7 -6 3 93.8367 10.3046 18
 7 -6 3 93.0362 8.60781 17
 7 -6 3 92.5044 10.5046 30
 -7 6 -3 84.153 7.90524 15
 7 -6 3 83.8284 8.85597 24
 8 -6 3 1287.75 49.7383 17
 8 -6 3 1248.98 49.8205 10
 8 -6 3 1344.11 50.3639 18
 8 -6 3 1322.8 50.4322 30
 -8 6 -3 1254.56 49.6802 15
 8 -6 3 1275.15 50.0364 24
 9 -6 3 167.544 10.3175 17
 9 -6 3 180.11 11.2202 10
 9 -6 3 167.558 12.0593 18
 9 -6 3 167.137 12.1736 30
 -9 6 -3 158.788 10.2306 15
 9 -6 3 173.434 11.547 24
 10 -6 3 325.032 16.0158 17
 10 -6 3 329.967 16.7064 10
 10 -6 3 376.285 17.818 18
 10 -6 3 364.597 16.4931 8
 10 -6 3 357.741 17.056 24
 10 -6 3 363.81 18.1712 30
 11 -6 3 17.4994 9.28704 10
 11 -6 3 21.726 9.89175 18
 11 -6 3 29.168 10.8145 30
 11 -6 3 23.4544 8.02579 8
 11 -6 3 22.0014 7.40927 17
 11 -6 3 25.1346 8.80808 24
 12 -6 3 94.2884 10.7064 10
 12 -6 3 93.0174 11.5243 18
 12 -6 3 91.4855 9.04079 8
 12 -6 3 74.6583 8.7214 17
 12 -6 3 86.5347 12.1041 30
 12 -6 3 90.9632 9.73081 24
 13 -6 3 8.49612 10.3816 10
 13 -6 3 -12.2452 11.4187 18
 13 -6 3 0.89751 7.83788 8
 13 -6 3 0.90297 11.9513 30
 13 -6 3 -15.2313 9.94709 24
 14 -6 3 39.1361 10.4896 10
 14 -6 3 29.9326 8.87143 29
 14 -6 3 41.9683 11.7309 18
 14 -6 3 21.4726 7.30749 8
 14 -6 3 54.1121 11.9414 30
 14 -6 3 19.2559 9.85151 24
 15 -6 3 25.2518 10.6469 10
 15 -6 3 8.99215 11.7824 18
 15 -6 3 41.0749 12.5447 30
 15 -6 3 29.3346 8.39482 29
 15 6 3 16.2472 7.85983 5
 15 -6 3 31.1615 9.48136 24
 16 -6 3 5.559 10.8777 10
 16 -6 3 -9.5179 11.3798 18
 16 -6 3 17.3138 12.1717 30
 16 -6 3 17.3218 7.77252 29
 16 6 3 -6.90318 7.99277 5
 16 -6 3 -6.14489 9.15421 24
 17 -6 3 -5.54401 12.5642 30
 17 -6 3 3.18693 11.2522 10
 17 6 3 3.57866 7.46701 18
 17 -6 3 13.1731 10.9787 18
 17 6 3 18.5256 8.09397 5
 17 -6 3 -21.2725 9.36705 24
 18 -6 3 158.642 13.3514 10
 18 6 3 160.457 10.3956 18
 18 6 3 143.922 10.9441 5
 18 -6 3 167.108 14.0602 18
 18 -6 3 150.009 14.5432 30
 18 -6 3 162.548 11.2973 24
 19 -6 3 0.19163 10.634 10
 19 6 3 22.299 7.38204 18
 19 -6 3 -4.53887 10.3303 18
 19 6 3 8.96081 8.3213 5
 19 -6 3 1.61155 8.14446 31
 19 -6 3 7.87295 11.0758 30
 19 -6 3 -12.6707 8.43888 24
 20 -6 3 2.74545 10.2379 10
 20 6 3 -13.293 7.10706 18
 20 -6 3 -4.52097 10.1956 18
 20 -6 3 0.14373 7.39819 31
 20 6 3 0.77769 8.00334 5
 20 -6 3 -13.3302 7.96517 24
 20 -6 3 -1.10718 10.6256 30
 21 -6 3 -2.05598 9.36293 10
 21 -6 3 20.7303 10.0119 18
 21 6 3 -8.10905 7.55425 5
 21 -6 3 -1.03854 10.457 30
 22 -6 3 2.19678 8.55886 10
 22 -6 3 3.34069 8.73192 18
 22 6 3 3.00041 7.09058 5
 22 -6 3 -9.90965 9.57742 30
 23 -6 3 17.5765 8.76471 30
 23 -6 3 14.6273 8.07639 18
 24 -6 3 31.1994 7.10705 18
 24 -6 3 48.0899 8.4188 30
 25 -6 3 5.97807 6.59537 30
 25 -6 3 -2.07231 5.77997 26
 27 7 -3 5.11556 5.31551 6
 27 -7 -3 -1.93642 6.14825 22
 26 -7 -3 113.311 8.50828 11
 26 7 -3 88.4467 8.25345 4
 26 7 -3 95.125 8.43934 6
 26 -7 -3 81.5766 8.27149 24
 26 -7 -3 123.668 9.38321 22
 26 7 -3 128.824 11.1704 13
 25 7 -3 4.45785 7.92177 4
 25 -7 -3 -9.84901 7.81114 11
 25 7 -3 -2.40734 7.54133 6
 25 -7 -3 14.3755 8.08548 24
 25 -7 -3 2.14529 8.34486 22
 25 7 -3 2.76265 10.5097 13
 24 -7 -3 13.4863 8.27777 11
 24 7 -3 16.5543 9.57635 6
 24 -7 -3 7.43482 8.79047 24
 24 7 -3 14.1545 11.6366 13
 24 -7 -3 34.7129 9.5769 22
 24 7 -3 34.1261 8.77367 4
 23 -7 -3 13.9016 9.77312 11
 23 7 -3 17.4218 9.95614 6
 23 -7 -3 17.8025 10.0167 24
 23 7 -3 4.02229 12.8591 13
 23 -7 -3 5.74447 9.72639 22
 23 7 -3 4.01804 9.47182 4
 22 -7 -3 93.3573 10.7772 11
 22 7 -3 70.6215 11.1255 6
 22 -7 -3 82.1419 10.706 24
 22 7 -3 93.8671 14.3811 13
 22 7 -3 77.4481 11.1366 4
 22 -7 -3 71.8796 11.5889 22
 21 -7 -3 61.5202 11.2656 11
 21 7 -3 53.9693 12.044 6
 21 7 -3 54.6075 12.923 19
 21 -7 -3 47.5221 8.3289 7
 21 -7 -3 70.093 11.5341 24
 21 7 -3 63.1269 12.0275 4
 21 7 -3 79.0932 14.5537 13
 21 -7 -3 54.6385 11.453 22
 20 -7 -3 420.145 20.2237 11
 20 7 -3 419.116 21.8489 19
 20 -7 -3 397.374 18.959 7
 20 7 -3 410.08 20.7701 4
 20 7 -3 418.177 20.7393 6
 20 -7 -3 383.04 20.0129 24
 20 7 -3 420.018 22.9326 13
 20 -7 -3 400.209 20.5997 22
 19 -7 -3 5.4515 10.4872 11
 19 7 -3 -9.62549 11.3789 6
 19 7 -3 2.94 12.5781 19
 19 -7 -3 6.08191 9.21077 7
 19 -7 -3 -12.4369 10.1027 24
 19 7 -3 -4.81523 11.5592 4
 19 -7 -3 9.70537 7.11412 21
 18 7 -3 184.168 15.0228 6
 18 7 -3 178.036 16.5547 19
 18 -7 -3 220.754 12.5701 3
 18 -7 -3 197.68 13.4663 7
 18 -7 -3 191.484 13.8763 24
 18 7 -3 189.663 14.6837 4
 18 7 -3 190.088 12.2172 23
 18 -7 -3 184.456 11.5421 21
 17 7 -3 89.8179 12.636 6
 17 -7 -3 104.46 11.3585 7
 17 7 -3 85.9396 14.3449 19
 17 -7 -3 79.3264 9.76718 3
 17 7 -3 86.5636 13.4672 27
 17 -7 -3 70.9403 10.8353 24
 17 -7 -3 92.8874 9.51471 21
 16 7 -3 22.1253 11.5348 6
 16 -7 -3 21.1035 10.5162 7
 16 7 -3 18.318 12.8178 19
 16 -7 -3 10.5723 8.29526 3
 16 7 -3 13.9927 11.2999 27
 15 7 -3 635.025 29.1163 19
 15 -7 -3 644.249 27.5346 3
 15 -7 -3 644.261 28.3654 7
 15 7 -3 686.199 29.4384 27
 15 7 -3 646.302 28.6213 6
 14 -7 -3 809.411 33.194 3
 14 7 -3 787.718 34.5339 27
 14 7 -3 831.178 33.9266 6
 14 -7 -3 814.314 33.8536 7
 13 -7 -3 225.775 13.4256 3
 13 7 -3 230.549 15.0247 27
 13 7 -3 253.049 15.1772 6
 13 -7 -3 236.12 13.934 23
 12 -7 -3 12.9765 8.33596 3
 12 7 -3 14.6623 10.766 27
 12 7 -3 31.9822 10.8993 25
 12 7 -3 9.35255 9.00034 15
 12 -7 -3 11.3151 9.17444 23
 12 7 -3 12.3762 9.47932 6
 -11 7 3 629.534 26.2494 16
 11 7 -3 590.944 26.5586 27
 11 7 -3 583.056 26.474 6
 11 7 -3 586.98 26.5806 15
 11 7 -3 647.963 26.7565 25
 10 -7 -3 1030.39 40.7919 3
 -10 7 3 1052.44 40.8696 16
 10 7 -3 1003.16 41.4182 27
 10 7 -3 1044.64 41.0352 6
 10 7 -3 1012.74 41.0482 15
 10 7 -3 1011.7 41.6857 25
 -9 7 3 24.7948 9.22241 20
 -9 7 3 11.4681 9.37515 16
 9 7 -3 18.4962 8.62412 27
 9 7 -3 16.7703 8.0677 15
 9 7 -3 17.0612 10.3711 25
 9 7 -3 25.0528 9.54469 6
 -8 7 3 220.718 13.2493 20
 8 7 -3 210.349 14.0276 25
 -8 -7 3 211.844 11.3086 8
 -8 7 3 207.72 12.6701 16
 8 7 -3 207.428 13.3381 27
 8 7 -3 223.71 13.0841 6
 8 7 -3 215.948 12.631 15
 -7 7 3 469.689 20.8918 20
 -7 -7 3 437.989 19.7767 8
 7 7 -3 488.282 20.9822 27
 7 7 -3 453.587 20.5576 6
 7 7 -3 476.546 20.5739 15
 7 7 -3 449.525 21.1269 25
 -6 7 3 61.6696 9.76137 20
 -6 -7 3 80.4151 8.12978 8
 6 7 -3 67.7653 8.73175 27
 6 7 -3 70.4643 10.9353 25
 6 7 -3 83.2492 9.39501 15
 6 7 -3 70.0648 9.40507 6
 -6 7 3 70.2574 8.86973 16
 -5 7 3 719.096 29.1035 20
 -5 7 3 727.391 28.9939 33
 -5 -7 3 692.05 28.756 8
 -5 7 3 712.204 28.7538 16
 -5 -7 3 696.929 28.4194 29
 5 7 -3 740.111 29.4057 6
 5 7 -3 647.726 28.8991 27
 5 7 -3 712.851 29.2506 15
 5 7 -3 728.968 29.4019 14
 -4 -7 3 488.572 21.3899 8
 -4 7 3 506.17 21.49 33
 -4 7 3 504.191 21.4425 16
 -4 -7 3 485.452 21.0849 29
 4 7 -3 502.973 22.0889 6
 4 7 -3 518.531 21.5512 27
 4 7 -3 496.133 21.7624 15
 4 7 -3 488.501 21.7371 14
 -3 -7 3 449.473 19.3377 29
 -3 7 3 463.374 19.4702 33
 -3 7 3 386.724 19.3244 1
 -3 -7 3 441.422 19.3562 8
 -3 7 3 478.233 19.2541 16
 -3 -7 3 459.735 20.1206 30
 -3 -7 3 414.323 18.6456 31
 3 7 -3 435.104 20.0105 6
 3 7 -3 441.25 19.1967 27
 3 7 -3 432.938 19.58 15
 3 7 -3 469.319 19.6942 14
 -2 7 3 640.252 24.822 20
 -2 7 3 591.528 24.1673 16
 -2 -7 3 604.541 24.8045 18
 -2 -7 3 581.958 24.5309 8
 -2 7 3 582.923 24.4892 33
 -2 -7 3 568.575 25.3457 30
 2 7 -3 575.261 25.1461 6
 2 7 -3 572.889 24.2045 27
 2 7 -3 554.144 24.5152 15
 -2 -7 3 610.612 25.2504 26
 2 7 -3 614.905 25.0323 14
 -1 7 3 172.779 10.9611 20
 -1 -7 3 169.814 11.9683 30
 -1 -7 3 193.775 11.2399 18
 -1 -7 3 160.316 10.9847 8
 -1 7 3 152.627 10.2536 33
 1 7 -3 173.435 11.5994 6
 1 7 -3 155.296 9.73097 27
 1 7 -3 181.674 10.7474 15
 -1 -7 3 175.309 11.916 26
 1 7 -3 179.73 11.1488 14
 -1 7 3 167.402 10.0006 16
 0 -7 3 18.1888 9.11345 26
 0 -7 3 -0.28003 7.95717 8
 0 7 3 8.97322 7.64628 20
 0 7 3 14.0711 6.6017 33
 0 -7 3 12.3382 7.75527 18
[truncated: 509,445 more chars]
